# Supplementary material for: Proteome dataset of peripheral blood mononuclear cells in postpartum dairy cows supplemented with different sources of omega-3 fatty acids
Source: Data Brief. 2022 Jan 4;40:107785. doi: 10.1016/j.dib.2021.107785 (PMC8749213; doi:10.1016/j.dib.2021.107785)
Supplement: Supplementary file 1 — Supplementary Table 1 - Dataset of 3807 identified and quantified proteins obtained by proteomic analysis, as well as statistical analysis of differentially abundant proteins among all groups (P ≤ 0.05 and FC ± 1.5) detected in peripheral blood mononuclear in dairy cows supplemented from 257 d of pregnancy with (i) CTL (n = 6) – encapsulated saturated fat, (ii) FLX (n = 6) –encapsulated flaxseed oil providing ALA, or (iii) FO (n = 6) – encapsulated fish oil providing EPA and DHA. [file mmc1.xlsx]

## Sheet: 11602_PBMCs_200720
Protein IDs	Majority protein IDs	Fasta headers	Gene Name	Peptides	ANOVA p value	Student's T-test p-value 1_2	Student's T-test q-value 1_2	Fold Change (1/2)	Student's T-test p-value 3_2	Student's T-test q-value 3_2	Fold Change (3/2)	Student's T-test p-value 1_3	Student's T-test q-value 1_3	Fold Change (1/3)	3267-CTL	3456-CTL	3685-CTL	3698-CTL	3721-CTL	3814-CTL	3295-FLX	3425-FLX	3603-FLX	3650-FLX	3798-FLX	3813-FLX	3388-FO	3431-FO	3578-FO	3597-FO	3689-FO	3741-FO	Razor + unique peptides	Unique peptides	Sequence coverage [%]	Unique + razor sequence coverage [%]	Unique sequence coverage [%]	Mol. weight [kDa]	Q-value	Score	MS/MS count
A0A3Q1MCZ1	A0A3Q1MCZ1	tr|A0A3Q1MCZ1|A0A3Q1MCZ1_BOVIN Uncharacterized protein OS=Bos taurus OX=9913 GN=PURB PE=4 SV=1	PURB	6	0.000594123	0.00121011	1	-1.32214	0.169497	1	-1.07375	0.00668728	1	-1.23133	11245005	14663005	10243004	11149994	11734003	12884004	14575007	15190004	17721000	16948992	14223998	16078007	16249991	13379006	15631006	13441005	14382994	15103995	6	6	38.8	38.8	38.8	32.68	0	11.528	32
A0A3Q1LUJ4;A0JN47	A0A3Q1LUJ4;A0JN47	tr|A0A3Q1LUJ4|A0A3Q1LUJ4_BOVIN Plexin domain containing 2 OS=Bos taurus OX=9913 GN=PLXDC2 PE=4 SV=1;tr|A0JN47|A0JN47_BOVIN Plexin domain containing 2 OS=Bos taurus OX=9913 GN=PLXDC2 PE=2 SV=1	PLXDC2	3	0.00344138	0.085385	1	1.23117	0.0570927	1	-1.34415	0.00190116	1	1.65487	4.6055e+06	4410701	5490601	5.4795e+06	6.1791e+06	6.3767e+06	4472498	5026802	4678899	4.9063e+06	2802301	4.7809e+06	2.2898e+06	3419800	2459401	4.2992e+06	3.7517e+06	3.7743e+06	3	3	8.3	8.3	8.3	55.662	0	4.8662	18
A0A3Q1MC13;Q05B70;A0A3Q1LPH6;F6Q9M2	A0A3Q1MC13;Q05B70;A0A3Q1LPH6;F6Q9M2	tr|A0A3Q1MC13|A0A3Q1MC13_BOVIN GRAM domain containing 2B OS=Bos taurus OX=9913 GN=GRAMD2B PE=4 SV=1;tr|Q05B70|Q05B70_BOVIN GRAM domain containing 2B OS=Bos taurus OX=9913 GN=GRAMD2B PE=2 SV=1;tr|A0A3Q1LPH6|A0A3Q1LPH6_BOVIN GRAM domain containing 2B OS=Bos	GRAMD2B	1	0.00413466	0.00418253	1	-1.98214	0.0519496	1	-1.43325	0.0713086	1	-1.38297	461945	973601	581851	976119	921600	889313	1311500	1.156e+06	1.57854e+06	1.49463e+06	1.2494e+06	2.841e+06	1.12875e+06	995450	969173	734350	1.3877e+06	1.3199e+06	1	1	5.6	5.6	5.6	45.373	0.00079197	2.7351	1
F6PTQ9;Q28205;A0A3Q1LIQ9;A0A3Q1M9V2	F6PTQ9;Q28205;A0A3Q1LIQ9;A0A3Q1M9V2	tr|F6PTQ9|F6PTQ9_BOVIN Tubulin-specific chaperone D OS=Bos taurus OX=9913 GN=TBCD PE=4 SV=1;sp|Q28205|TBCD_BOVIN Tubulin-specific chaperone D OS=Bos taurus OX=9913 GN=TBCD PE=1 SV=1;tr|A0A3Q1LIQ9|A0A3Q1LIQ9_BOVIN Tubulin-specific chaperone D OS=Bos taurus	TBCD	12	0.00475245	0.228855	1	-1.243	0.0166504	1	1.41679	0.00217112	1	-1.76107	21761010	12785993	8751703	10111001	11574994	10880002	10261994	12450005	22767998	15113003	15559996	16718009	17932000	21565998	25386010	20583988	19677004	23260984	12	12	14.9	14.9	14.9	130.81	0	22.719	26
A1A4I4;A0A3Q1LSW8;F1MFG6	A1A4I4;A0A3Q1LSW8;F1MFG6	sp|A1A4I4|PKN1_BOVIN Serine/threonine-protein kinase N1 OS=Bos taurus OX=9913 GN=PKN1 PE=2 SV=1;tr|A0A3Q1LSW8|A0A3Q1LSW8_BOVIN Serine/threonine-protein kinase N1 OS=Bos taurus OX=9913 GN=PKN1 PE=4 SV=1;tr|F1MFG6|F1MFG6_BOVIN Serine/threonine-protein kinase	PKN1	8	0.00595524	0.39853	1	-1.09051	0.018562	1	1.26759	0.0020418	1	-1.38233	8834696	9859896	7336001	11736004	8344397	8497596	8296798	7.4716e+06	11050993	11760001	10433006	10640998	11043004	14457001	13171994	12490001	12763007	11067998	8	8	12.5	12.5	12.5	104.13	0	18.79	30
Q28178	Q28178	sp|Q28178|TSP1_BOVIN Thrombospondin-1 OS=Bos taurus OX=9913 GN=THBS1 PE=2 SV=2	THBS1	118	0.00620383	0.00058966	1	271.291	0.217615	0.957202	6.90075	0.0687855	1	39.3133	1602999552	1289145	963760256	464549760	778370112	689160064	691666	1.56992e+06	336050	670939	2.24373e+06	2266175	1.88046e+06	566700224	267432	790695	880417	677600320	2	2	76.8	4.4	4.4	129.53	0	150.58	39
F1MDM4;Q29RM3;A0A3Q1LFH4	F1MDM4;Q29RM3;A0A3Q1LFH4	tr|F1MDM4|F1MDM4_BOVIN Receptor expression-enhancing protein OS=Bos taurus OX=9913 GN=REEP5 PE=3 SV=1;sp|Q29RM3|REEP5_BOVIN Receptor expression-enhancing protein 5 OS=Bos taurus OX=9913 GN=REEP5 PE=2 SV=1;tr|A0A3Q1LFH4|A0A3Q1LFH4_BOVIN Receptor expression-	REEP5	8	0.00630481	0.438083	1	-1.05919	0.00547239	1	-1.3406	0.0251286	1	1.26568	179640096	199710064	238630000	226869888	263669840	230760080	255370160	261500128	259830112	218050144	211029888	208999968	187799904	154830016	142239968	233939984	170699968	174050112	8	8	24.3	24.3	24.3	21.429	0	81.144	134
Q3SYR8	Q3SYR8	tr|Q3SYR8|Q3SYR8_BOVIN Immunoglobulin J chain OS=Bos taurus OX=9913 GN=JCHAIN PE=1 SV=1	JCHAIN	5	0.00650161	0.00724234	1	2.10912	0.894993	0.986205	-1.03111	0.010541	1	2.17473	71792040	60634992	32068006	63009964	85751056	31581006	27127998	22178998	15642003	21761010	42579020	31031988	19892008	40017020	15526008	16148008	27419016	41148984	5	5	51.6	51.6	51.6	17.857	0	12.879	50
F6Q087;A0A3Q1MH45	F6Q087	tr|F6Q087|F6Q087_BOVIN G1 to S phase transition 1 OS=Bos taurus OX=9913 GN=GSPT1 PE=4 SV=2		18	0.00690821	0.148166	1	-1.16388	0.0459976	1	1.2537	0.00549575	1	-1.45916	53590012	39217980	36013004	51878024	45171972	35278004	37100016	50653016	56327996	55314968	50592980	52505028	60210972	68874016	87988984	53717980	56575032	54462976	18	18	39	39	39	68.741	0	59.392	94
Q58D91;G5E5E9;A0A3Q1LJI0	Q58D91;G5E5E9;A0A3Q1LJI0	sp|Q58D91|CAR19_BOVIN Caspase recruitment domain-containing protein 19 OS=Bos taurus OX=9913 GN=CARD19 PE=2 SV=1;tr|G5E5E9|G5E5E9_BOVIN Caspase recruitment domain-containing protein 19 OS=Bos taurus OX=9913 GN=CARD19 PE=4 SV=1;tr|A0A3Q1LJI0|A0A3Q1LJI0_BOVI	CARD19	3	0.00729291	0.122849	1	1.34815	0.0359709	1	-1.50827	0.00955711	1	2.03337	1893401	2.4486e+06	2.1467e+06	2.9101e+06	2010729	5493302	2.4007e+06	1.8476e+06	2.0777e+06	2.0799e+06	1.4011e+06	1.9841e+06	1.155e+06	1.3152e+06	641099	1.6637e+06	1.679e+06	1.6638e+06	3	3	19.1	19.1	19.1	20.559	0	6.8788	8
P82669	P82669	sp|P82669|RT25_BOVIN 28S ribosomal protein S25, mitochondrial OS=Bos taurus OX=9913 GN=MRPS25 PE=1 SV=2		3	0.00981515	0.804984	1	-1.08585	0.0070758	1	-3.58763	0.032126	1	3.30399	730201	5745399	4171702	2557300	3.1889e+06	5.3667e+06	3.9482e+06	2.3876e+06	2.8304e+06	4.2496e+06	2.8566e+06	3876302	1376785	897580	257887	1.08986e+06	3.5213e+06	481431	3	3	28.9	28.9	28.9	20.055	0	9.1517	8
Q2TBV3;A0A3Q1LKJ8;A0A452DIY9	Q2TBV3;A0A3Q1LKJ8;A0A452DIY9	sp|Q2TBV3|ETFB_BOVIN Electron transfer flavoprotein subunit beta OS=Bos taurus OX=9913 GN=ETFB PE=1 SV=3;tr|A0A3Q1LKJ8|A0A3Q1LKJ8_BOVIN V-set and immunoglobulin domain containing 10 like OS=Bos taurus OX=9913 GN=VSIG10L PE=4 SV=1;tr|A0A452DIY9|A0A452DIY9_B	VSIG10L	12	0.0100626	0.428272	1	-1.10162	0.00710984	1	-1.52174	0.0303977	1	1.38137	91573040	136639984	76555992	85135976	104640032	113330016	115779928	98592952	78376040	127570008	112640056	134450032	75008024	62123988	51442008	72578024	77316000	103480008	12	12	66.7	66.7	66.7	27.699	0	56.626	128
P26882	P26882	sp|P26882|PPID_BOVIN Peptidyl-prolyl cis-trans isomerase D OS=Bos taurus OX=9913 GN=PPID PE=1 SV=6		10	0.0102578	0.443589	1	-1.13989	0.034925	1	1.49727	0.00331001	1	-1.70673	36645976	38712980	26220012	33798012	27174986	20685990	19450996	28557992	39946980	41992976	47306992	35170988	49616996	61800980	62441004	38679984	37314980	63208040	10	10	27.3	27.3	27.3	40.62	0	20.249	64
Q0P5L7	Q0P5L7	sp|Q0P5L7|GLMP_BOVIN Glycosylated lysosomal membrane protein OS=Bos taurus OX=9913 GN=GLMP PE=2 SV=1		1	0.0104132	0.0309952	1	-1.56701	0.00721457	1	-2.02888	0.256323	1	1.29475	1.0539e+06	829870	1.2344e+06	857300	822551	1.8577e+06	1.8111e+06	1.46439e+06	1.45627e+06	2.5513e+06	1.0662e+06	1.9931e+06	822110	1.3203e+06	709230	850217	400629	1.1449e+06	1	1	2.7	2.7	2.7	43.53	0	3.3531	6
E1BBY7;A0A3Q1M008;A0A3Q1M0Q8;E1BBT9;A0A3Q1LV64;A0A3Q1MKH6;A0A3Q1M7L5	E1BBY7	tr|E1BBY7|E1BBY7_BOVIN Heat shock protein family A (Hsp70) member 4 OS=Bos taurus OX=9913 GN=HSPA4 PE=1 SV=2		32	0.0117853	0.647739	1	-1.05356	0.00636473	1	1.29467	0.0095869	1	-1.36402	110259936	156050080	101179944	155439984	149800016	99580952	114739928	104379992	157150064	143239952	138120048	148260048	172489888	181129888	187370112	183140032	145840080	166280080	32	32	57.3	57.3	57.3	94.508	0	159.26	265
CON__Q2KIF2;F6RMV5	CON__Q2KIF2;F6RMV5	;tr|F6RMV5|F6RMV5_BOVIN Leucine rich alpha-2-glycoprotein 1 OS=Bos taurus OX=9913 GN=LRG1 PE=1 SV=1		8	0.0124372	0.0246312	1	1.86089	0.0076466	1	1.86353	0.994452	0.998169	-1.00142	55449988	42666984	24426996	48399032	48415028	19732988	15199003	25292010	16719004	11594000	30964982	27888992	37828988	53363984	25599994	33505980	39891988	39015976	8	8	31.5	31.5	31.5	38.348	0	26.858	48
A0A3Q1LP66;A0A452DHZ3;Q9N2I2;CON__Q9N2I2;A0A3Q1MRW0	A0A3Q1LP66;A0A452DHZ3;Q9N2I2;CON__Q9N2I2;A0A3Q1MRW0	tr|A0A3Q1LP66|A0A3Q1LP66_BOVIN Plasma serine protease inhibitor OS=Bos taurus OX=9913 GN=SERPINA5 PE=3 SV=1;tr|A0A452DHZ3|A0A452DHZ3_BOVIN Plasma serine protease inhibitor OS=Bos taurus OX=9913 GN=SERPINA5 PE=3 SV=1;sp|Q9N2I2|IPSP_BOVIN Plasma serine prote	SERPINA5	2	0.0124888	0.0106633	1	1.47955	0.0615761	1	1.28655	0.187034	1	1.15001	12859992	12574002	12852004	10152002	12880002	8320602	10804004	8594502	5.792e+06	6.0955e+06	9272699	7.0905e+06	10936997	9853406	9859505	8634603	12825999	8306500	2	2	11.1	11.1	11.1	41.047	0	25.204	20
A0A3Q1LU84;F6QN80	A0A3Q1LU84;F6QN80	tr|A0A3Q1LU84|A0A3Q1LU84_BOVIN Ig-like domain-containing protein OS=Bos taurus OX=9913 PE=4 SV=1;tr|F6QN80|F6QN80_BOVIN Ig-like domain-containing protein OS=Bos taurus OX=9913 PE=4 SV=1		3	0.0125849	0.00919195	1	2.01873	0.404757	0.971185	1.19163	0.0350029	1	1.69409	36188020	16268994	37238988	35367996	52300028	25043988	11251995	26545016	18358002	10211000	14730992	18193990	19230002	26877994	10367995	15591997	24242008	21211996	3	3	29.8	29.8	29.8	14.998	0	38.38	42
A0A3Q1MWU0;E1BNN3	A0A3Q1MWU0;E1BNN3	tr|A0A3Q1MWU0|A0A3Q1MWU0_BOVIN Ral GEF with PH domain and SH3 binding motif 2 OS=Bos taurus OX=9913 GN=RALGPS2 PE=4 SV=1;tr|E1BNN3|E1BNN3_BOVIN Ral GEF with PH domain and SH3 binding motif 2 OS=Bos taurus OX=9913 GN=RALGPS2 PE=4 SV=2	RALGPS2	2	0.0128293	0.0747579	1	-1.42475	0.0976388	1	1.42067	0.0148787	1	-2.0241	950029	388130	1.1356e+06	993160	605508	774050	872140	1.1619e+06	1.4218e+06	1.1053e+06	1.1404e+06	897740	2.9084e+06	1019600	1919599	932020	1.3241e+06	1.9081e+06	2	2	5.4	5.4	5.4	62.19	0.0035167	2.1543	6
F1MIB2	F1MIB2	tr|F1MIB2|F1MIB2_BOVIN Cyclin G associated kinase OS=Bos taurus OX=9913 GN=GAK PE=4 SV=3		12	0.0129874	0.473533	1	1.08298	0.00591539	1	1.39953	0.0324343	1	-1.29229	15753991	16501996	14234006	18617992	13533995	10546000	16354998	11395006	13875992	11653996	16869006	11988994	21482988	16189007	23303986	17014998	20608004	16115995	12	12	13.6	13.6	13.6	138.07	0	58.281	63
P62326;A0A0A0MPA1	P62326;A0A0A0MPA1	sp|P62326|TYB4_BOVIN Thymosin beta-4 OS=Bos taurus OX=9913 GN=TMSB4 PE=1 SV=2;tr|A0A0A0MPA1|A0A0A0MPA1_BOVIN Uncharacterized protein OS=Bos taurus OX=9913 PE=4 SV=2		3	0.0130484	0.0964892	1	-2.07126	0.204807	0.977564	1.75196	0.00208596	1	-3.62877	15746994	25940006	12211996	11502000	43326024	16950000	16166998	27989018	74424032	62293000	14894001	106480056	39147008	51543988	63333012	149689936	39977992	125800032	2	2	47.7	31.8	31.8	5.0526	0	5.8049	7
A1A4J1	A1A4J1	sp|A1A4J1|PFKAL_BOVIN ATP-dependent 6-phosphofructokinase, liver type OS=Bos taurus OX=9913 GN=PFKL PE=2 SV=1		16	0.0132117	0.930092	1	1.00894	0.00345519	1	1.34603	0.0320522	1	-1.33411	67430008	61207968	43045976	77252040	71898040	49634972	55979000	60742988	68347008	62219004	60171976	53366028	68470008	82214016	111830032	78199984	75242024	74555016	13	13	32.6	27.8	27.8	85.291	0	79.293	126
P06836;A0A452DI89	P06836;A0A452DI89	sp|P06836|NEUM_BOVIN Neuromodulin OS=Bos taurus OX=9913 GN=GAP43 PE=1 SV=3;tr|A0A452DI89|A0A452DI89_BOVIN Neuromodulin OS=Bos taurus OX=9913 GN=GAP43 PE=1 SV=1	GAP43	3	0.015828	0.0682242	1	-2.31458	0.133333	1	1.53231	0.0206758	1	-3.54665	427977	3984002	3.1358e+06	1.7699e+06	1.377e+06	6827196	3.183e+06	7086704	5.724e+06	4525901	4.5455e+06	5149699	2910500	11450005	4.5624e+06	9480005	10599003	11590000	3	3	23.1	23.1	23.1	25.066	0	10.598	17
Q3ZCH5;A0A452DK44	Q3ZCH5;A0A452DK44	sp|Q3ZCH5|ZA2G_BOVIN Zinc-alpha-2-glycoprotein OS=Bos taurus OX=9913 GN=AZGP1 PE=2 SV=1;tr|A0A452DK44|A0A452DK44_BOVIN Zinc-alpha-2-glycoprotein OS=Bos taurus OX=9913 GN=AZGP1 PE=3 SV=1	AZGP1	6	0.0159376	0.0233792	1	1.67639	0.0151383	1	1.80833	0.692137	0.980904	-1.07871	1123200384	1396100480	773080256	1153699584	865979904	608239872	752030336	511560064	741329600	448359840	322750144	804250048	1257300352	1656299776	818079616	625849728	989419840	1100199552	6	6	32.1	32.1	32.1	33.851	0	8.0354	14
Q4PJW3	Q4PJW3	sp|Q4PJW3|CP51A_BOVIN Lanosterol 14-alpha demethylase OS=Bos taurus OX=9913 GN=CYP51A1 PE=2 SV=1		6	0.0160368	0.279671	1	1.13656	0.0886249	1	-1.30066	0.00421354	1	1.47828	6799102	9091596	8906397	7.9981e+06	7.2146e+06	8192302	6.9961e+06	7.0856e+06	9320498	5601898	5068899	9202902	5.0766e+06	4436803	4.4729e+06	4.7516e+06	7730701	6.7386e+06	6	6	16.7	16.7	16.7	56.596	0	13.904	37
Q0P5F2	Q0P5F2	sp|Q0P5F2|PSMG1_BOVIN Proteasome assembly chaperone 1 OS=Bos taurus OX=9913 GN=PSMG1 PE=2 SV=1		1	0.016518	0.0409432	1	-2.41813	0.561149	0.979589	1.17231	0.0175147	1	-2.8348	357227	743987	2368000	493614	1.17318e+06	291839	1685699	1.7319e+06	2.3074e+06	1.4079e+06	738722	3.0352e+06	3108800	1.40169e+06	2.0097e+06	2.7284e+06	984762	2345901	1	1	3.5	3.5	3.5	33.015	0.0018224	2.5702	7
F1MB18;A0A3Q1LZ57	F1MB18;A0A3Q1LZ57	tr|F1MB18|F1MB18_BOVIN NK2B OS=Bos taurus OX=9913 GN=LOC104968634 PE=1 SV=3;tr|A0A3Q1LZ57|A0A3Q1LZ57_BOVIN Saposin B-type domain-containing protein OS=Bos taurus OX=9913 GN=LOC104968634 PE=1 SV=1	LOC104968634	3	0.0165282	0.27123	1	3.38803	0.0675965	1	-5.76716	0.00370107	1	19.5393	9384100	72975976	1.0375e+06	10009004	86219976	62183972	46243020	694324	754588	45179976	2.5042e+06	9196505	1.1265e+06	2358561	646940	213252	897261	2.0832e+06	2	1	22.6	17.1	11	15.651	0	33.257	12
P07456;A0A3Q1LM00;A0A452DK94;A0A3Q1M9B4	P07456;A0A3Q1LM00;A0A452DK94;A0A3Q1M9B4	sp|P07456|IGF2_BOVIN Insulin-like growth factor II OS=Bos taurus OX=9913 GN=IGF2 PE=1 SV=4;tr|A0A3Q1LM00|A0A3Q1LM00_BOVIN Insulin-like growth factor II OS=Bos taurus OX=9913 GN=IGF2 PE=3 SV=1;tr|A0A452DK94|A0A452DK94_BOVIN Insulin-like growth factor II OS=	IGF2	1	0.0172039	0.384529	1	-1.34253	0.0274254	1	2.02918	0.0144346	1	-2.72423	333503	1.12988e+06	353051	1.1006e+06	267026	869887	713573	1355371	379431	1.04672e+06	618236	838585	879520	1.4946e+06	2.56455e+06	2.8565e+06	874409	1.651e+06	1	1	8.9	8.9	8.9	19.681	0.00053191	2.8045	3
A0A3Q1MYD1;Q2T9Y1;A0A452DIN7	A0A3Q1MYD1;Q2T9Y1;A0A452DIN7	tr|A0A3Q1MYD1|A0A3Q1MYD1_BOVIN Uncharacterized protein OS=Bos taurus OX=9913 GN=CMSS1 PE=4 SV=1;sp|Q2T9Y1|CC026_BOVIN Uncharacterized protein C3orf26 homolog OS=Bos taurus OX=9913 PE=2 SV=1;tr|A0A452DIN7|A0A452DIN7_BOVIN Uncharacterized protein OS=Bos taur		2	0.0172511	0.0500426	1	-1.9383	0.280062	0.959269	1.43396	0.012023	1	-2.77944	350172	546040	539830	515980	136414	527690	544650	445875	1.01836e+06	1.6716e+06	619750	793550	737050	1.77774e+06	617668	1.23005e+06	649370	2.73425e+06	2	2	10.9	10.9	10.9	31.27	0	4.1574	2
A8E649;F1MBG5;F1MQV7	A8E649;F1MBG5	tr|A8E649|A8E649_BOVIN Non-specific serine/threonine protein kinase OS=Bos taurus OX=9913 GN=PRKAA1 PE=2 SV=1;tr|F1MBG5|F1MBG5_BOVIN Non-specific serine/threonine protein kinase OS=Bos taurus OX=9913 GN=PRKAA1 PE=4 SV=1	PRKAA1	4	0.0177238	0.887993	1	1.0129	0.0299523	1	1.41077	0.0269507	1	-1.3928	4.1795e+06	5.6531e+06	5718202	5346999	4650801	4505400	4379799	4.178e+06	6817996	4981497	4.637e+06	4863701	5.9851e+06	7289103	6.2339e+06	11918998	6.407e+06	5.3208e+06	4	4	13.8	13.8	13.8	52.402	0	8.9816	16
A3KN22;A0A3Q1MF04	A3KN22;A0A3Q1MF04	sp|A3KN22|UBC12_BOVIN NEDD8-conjugating enzyme Ubc12 OS=Bos taurus OX=9913 GN=UBE2M PE=2 SV=1;tr|A0A3Q1MF04|A0A3Q1MF04_BOVIN NEDD8-conjugating enzyme Ubc12 OS=Bos taurus OX=9913 GN=UBE2M PE=3 SV=1	UBE2M	5	0.0177746	0.925196	1	1.01193	0.00851381	1	1.43054	0.0319559	1	-1.41368	13192995	11105007	7.2645e+06	12809003	10793996	7.5174e+06	8815002	9981096	12428002	11848001	8859305	8976200	20235990	11639999	17419998	11932005	13216004	13646001	5	5	29.5	29.5	29.5	20.9	0	11.457	18
Q2TBP7;A0A452DJ80	Q2TBP7;A0A452DJ80	sp|Q2TBP7|MYCBP_BOVIN c-Myc-binding protein OS=Bos taurus OX=9913 GN=MYCBP PE=3 SV=3;tr|A0A452DJ80|A0A452DJ80_BOVIN c-Myc-binding protein OS=Bos taurus OX=9913 GN=MYCBP PE=4 SV=1	MYCBP	1	0.0184098	0.196942	1	-2.97779	0.116899	1	2.91832	0.00325392	1	-8.69013	1.18914e+06	928592	21717008	619625	1.04614e+06	1.49192e+06	10424995	13256007	19482008	9210802	664832	980744	17019994	17375010	17620006	22989012	15140001	5507402	1	1	16.5	16.5	16.5	11.997	0	4.349	2
Q5E9D5;A0A3Q1MFL7;A0A3Q1ML30	Q5E9D5;A0A3Q1MFL7;A0A3Q1ML30	sp|Q5E9D5|DEST_BOVIN Destrin OS=Bos taurus OX=9913 GN=DSTN PE=2 SV=3;tr|A0A3Q1MFL7|A0A3Q1MFL7_BOVIN Destrin OS=Bos taurus OX=9913 GN=DSTN PE=1 SV=1;tr|A0A3Q1ML30|A0A3Q1ML30_BOVIN Destrin OS=Bos taurus OX=9913 GN=DSTN PE=1 SV=1	DSTN	11	0.018683	0.0742401	1	1.31514	0.0137085	1	1.71954	0.165149	1	-1.3075	98321032	64839036	47782004	72818984	71083040	66494976	35886008	60083024	66999028	64746012	48131984	45012024	48666016	94991000	121589936	140530032	84300992	78665048	10	10	72.7	68.5	68.5	18.506	0	52.294	83
P61420;A0A3Q1LUK6	P61420;A0A3Q1LUK6	sp|P61420|VA0D1_BOVIN V-type proton ATPase subunit d 1 OS=Bos taurus OX=9913 GN=ATP6V0D1 PE=1 SV=1;tr|A0A3Q1LUK6|A0A3Q1LUK6_BOVIN V-type proton ATPase subunit d 1 OS=Bos taurus OX=9913 GN=ATP6V0D1 PE=4 SV=1	ATP6V0D1	11	0.0195579	0.202409	1	-1.1981	0.01745	1	-1.77809	0.0827665	1	1.4841	56892980	63100000	57014964	53722028	73139016	100829944	88691016	76392000	54051020	105760048	82705032	74873968	47023028	29252010	24063988	51904024	54537980	80993952	11	11	40.7	40.7	40.7	40.329	0	105.9	80
A0A3Q1LV36;F1MPE5;Q3B7N3;F1N074	A0A3Q1LV36;F1MPE5	tr|A0A3Q1LV36|A0A3Q1LV36_BOVIN Importin 5 OS=Bos taurus OX=9913 GN=IPO5 PE=1 SV=1;tr|F1MPE5|F1MPE5_BOVIN Importin 5 OS=Bos taurus OX=9913 GN=IPO5 PE=1 SV=3	IPO5	32	0.0198089	0.938173	1	1.00703	0.0141228	1	1.2497	0.0140901	1	-1.24097	97073984	106129960	84822968	128699920	88401984	103060040	82259024	93673040	124179984	116779936	92817016	94727008	107959928	114930008	136559984	127729992	124700032	138670048	32	32	47.9	47.9	47.9	123.58	0	195.73	235
P37141	P37141	sp|P37141|GPX3_BOVIN Glutathione peroxidase 3 OS=Bos taurus OX=9913 GN=GPX3 PE=2 SV=2		6	0.0202555	0.0524712	1	1.5593	0.0163215	1	2.14045	0.228408	1	-1.3727	23924000	22405014	13209995	24858008	12680996	15182997	10476005	19979986	13465995	6141004	10856997	12546005	18796012	47037016	16593004	29465996	12905996	40642008	6	6	32.3	32.3	32.3	25.663	0	11.837	38
P48734;A0A3Q1MU67;A6QR30;G5E518;A0A3Q1LPF6;E1BB50;A0A3Q1MD82;A0A3Q1LN49;F1MN42;A3KMY7;A0A3Q1M0U2;A0A3Q1LYF6;A0A3Q1NA94;A0A3Q1LLH8;E1BC36;Q32KY4;E1BB52	P48734;A0A3Q1MU67	sp|P48734|CDK1_BOVIN Cyclin-dependent kinase 1 OS=Bos taurus OX=9913 GN=CDK1 PE=2 SV=2;tr|A0A3Q1MU67|A0A3Q1MU67_BOVIN Cyclin-dependent kinase 1 OS=Bos taurus OX=9913 GN=CDK1 PE=3 SV=1	CDK1	5	0.0210802	0.13591	1	1.16515	0.0947283	1	-1.29762	0.0216211	1	1.51192	61021968	92686056	90759000	59228020	71431984	76159960	65517972	60190992	79742000	59237964	54386992	65248964	65000996	62415996	37688016	69087968	34611000	37872976	5	3	19.5	19.5	13.1	34.025	0	8.237	21
A0A3S5ZPI7;Q0P5F6	A0A3S5ZPI7;Q0P5F6	tr|A0A3S5ZPI7|A0A3S5ZPI7_BOVIN Cytochrome b5 type B OS=Bos taurus OX=9913 GN=CYB5B PE=3 SV=1;tr|Q0P5F6|Q0P5F6_BOVIN CYB5B protein OS=Bos taurus OX=9913 GN=CYB5B PE=2 SV=2	CYB5B	5	0.0226068	0.809055	1	-1.02627	0.0143209	1	-1.33146	0.0276286	1	1.29738	164970000	222899952	201989952	166460000	234520000	262380080	211390096	192970064	201770032	195259984	185719952	297809920	174809968	157409984	118040040	171179984	153820080	186539872	5	5	52.8	52.8	52.8	16.182	0	246.77	88
Q58D67;A0A3Q1MUW5	Q58D67;A0A3Q1MUW5	tr|Q58D67|Q58D67_BOVIN Dynactin 4 OS=Bos taurus OX=9913 GN=DCTN5 PE=2 SV=1;tr|A0A3Q1MUW5|A0A3Q1MUW5_BOVIN Dynactin subunit 5 OS=Bos taurus OX=9913 GN=DCTN5 PE=4 SV=1	DCTN5	3	0.022748	0.569092	1	1.08802	0.0138325	1	1.54192	0.0428294	1	-1.41718	6420898	7.2217e+06	3.6212e+06	6.4107e+06	7.1208e+06	5.6676e+06	4736601	6052303	7.6533e+06	3763499	5527199	5.7381e+06	9391299	5.5416e+06	11442999	9567703	9072001	6808601	3	3	19	19	19	17.797	0	5.3704	18
P00376;A0A140T872	P00376;A0A140T872	sp|P00376|DYR_BOVIN Dihydrofolate reductase OS=Bos taurus OX=9913 GN=DHFR PE=1 SV=3;tr|A0A140T872|A0A140T872_BOVIN Dihydrofolate reductase OS=Bos taurus OX=9913 GN=DHFR PE=3 SV=1	DHFR	1	0.0227753	0.0185358	1	-2.30123	0.590323	0.974719	-1.20533	0.00495763	1	-1.90922	465510	672520	685590	509320	549057	592870	528370	1.914e+06	2.627e+06	2.5781e+06	598270	1.2897e+06	746210	2.0915e+06	1.20165e+06	1.42961e+06	880670	729920	1	1	9.6	9.6	9.6	21.604	0.0039761	2.0641	2
P19120;A0A3Q1LMS5;A0A3Q1M8L6	P19120;A0A3Q1LMS5;A0A3Q1M8L6	sp|P19120|HSP7C_BOVIN Heat shock cognate 71 kDa protein OS=Bos taurus OX=9913 GN=HSPA8 PE=1 SV=2;tr|A0A3Q1LMS5|A0A3Q1LMS5_BOVIN Heat shock cognate 71 kDa protein OS=Bos taurus OX=9913 GN=HSPA8 PE=1 SV=1;tr|A0A3Q1M8L6|A0A3Q1M8L6_BOVIN Heat shock cognate 71	HSPA8	37	0.023285	0.552408	1	-1.04019	0.0461314	1	1.14218	0.00626817	1	-1.18809	2679801600	2845901568	2599799040	3340499712	2908399360	2563799296	2683399936	2494000384	3217497856	2822799872	2941799936	3498700800	3284801792	3654398464	3624398592	3246798592	3011400192	3265300224	32	24	66.9	61.7	48	71.24	0	323.31	671
A8E657	A8E657	sp|A8E657|AASS_BOVIN Alpha-aminoadipic semialdehyde synthase, mitochondrial OS=Bos taurus OX=9913 GN=AASS PE=2 SV=1		12	0.0236369	0.0282503	1	1.31837	0.334926	0.967077	-1.1782	0.0163415	1	1.5533	26275986	28163998	31746988	23433994	34578984	23093008	20157008	24434004	24239988	21624012	23101986	14039002	9400603	22490010	16755006	24121992	19019990	19260000	12	12	16	16	16	102.08	0	29.289	43
Q3T168	Q3T168	sp|Q3T168|CYBP_BOVIN Calcyclin-binding protein OS=Bos taurus OX=9913 GN=CACYBP PE=2 SV=1		13	0.0242614	0.925733	1	-1.01337	0.00578126	1	1.36971	0.0250851	1	-1.38802	357709984	608390272	334670208	595870272	403050080	327220192	341609888	386920000	536399808	363560000	472899840	508510176	504860064	612740288	581170240	696079872	533149696	613480384	13	13	69.1	69.1	69.1	26.332	0	107.24	161
Q08D76;A0A3Q1M1R9;A0A3Q1N7U7	Q08D76;A0A3Q1M1R9;A0A3Q1N7U7	tr|Q08D76|Q08D76_BOVIN V-set immunoregulatory receptor OS=Bos taurus OX=9913 GN=VSIR PE=2 SV=1;tr|A0A3Q1M1R9|A0A3Q1M1R9_BOVIN V-set immunoregulatory receptor OS=Bos taurus OX=9913 GN=VSIR PE=4 SV=1;tr|A0A3Q1N7U7|A0A3Q1N7U7_BOVIN V-set immunoregulatory rece	VSIR	3	0.0244858	0.0443697	1	-1.72257	0.00626148	1	-1.84944	0.765281	0.980512	1.07365	4.5502e+06	1970301	6.0252e+06	3.5463e+06	5750498	7.6591e+06	6.3661e+06	9187803	5.2128e+06	12266008	6313697	9334803	6.6507e+06	2.7763e+06	3.4494e+06	4.364e+06	4.1088e+06	4.8232e+06	3	3	17.7	17.7	17.7	34.457	0	4.3572	20
F1MWR3;Q2KJE4	F1MWR3;Q2KJE4	tr|F1MWR3|F1MWR3_BOVIN Electron transfer flavoprotein subunit alpha, mitochondrial OS=Bos taurus OX=9913 GN=ETFA PE=1 SV=1;sp|Q2KJE4|ETFA_BOVIN Electron transfer flavoprotein subunit alpha, mitochondrial OS=Bos taurus OX=9913 GN=ETFA PE=2 SV=1	ETFA	16	0.0245862	0.740319	1	1.02936	0.0266096	1	-1.22183	0.0165172	1	1.25771	203589984	256580016	213490080	191449952	189660016	162510000	176620096	178070016	207289984	212989952	165229952	241100016	160579952	175190096	126320016	159829968	178270000	164199936	16	16	60.7	60.7	60.7	34.957	0	160.47	226
Q3SZN2;A0A452DIU9	Q3SZN2;A0A452DIU9	sp|Q3SZN2|SC23B_BOVIN Protein transport protein Sec23B OS=Bos taurus OX=9913 GN=SEC23B PE=2 SV=1;tr|A0A452DIU9|A0A452DIU9_BOVIN Protein transport protein SEC23 OS=Bos taurus OX=9913 GN=SEC23B PE=3 SV=1	SEC23B	17	0.0252812	0.182531	1	-1.17389	0.151608	1	1.1466	0.00683938	1	-1.34597	31449010	37160004	37900024	36890000	22787994	34213012	32776010	28238006	43344988	46576988	42091020	42383012	44816012	44021020	51883028	41309020	39528012	45319004	17	13	31	31	24.1	86.461	0	55.366	127
Q3SZV3;F1MG05	Q3SZV3;F1MG05	sp|Q3SZV3|EF1G_BOVIN Elongation factor 1-gamma OS=Bos taurus OX=9913 GN=EEF1G PE=2 SV=1;tr|F1MG05|F1MG05_BOVIN Elongation factor 1-gamma OS=Bos taurus OX=9913 GN=EEF1G PE=4 SV=1	EEF1G	23	0.02685	0.604918	1	-1.04837	0.0527519	1	1.25616	0.01742	1	-1.31692	288640064	293909824	240039952	345339808	283399936	239010144	232489936	256390112	344539936	291719872	294320064	358659904	325219872	400199776	483200032	420979776	318610208	294559840	23	23	58.4	58.4	58.4	50.377	0	257.84	283
Q3T075;A0A3Q1NFE3;A0A3Q1MHS0;A0A3Q1LQ96	Q3T075;A0A3Q1NFE3;A0A3Q1MHS0;A0A3Q1LQ96	sp|Q3T075|STX8_BOVIN Syntaxin-8 OS=Bos taurus OX=9913 GN=STX8 PE=2 SV=1;tr|A0A3Q1NFE3|A0A3Q1NFE3_BOVIN Syntaxin-8 OS=Bos taurus OX=9913 GN=STX8 PE=4 SV=1;tr|A0A3Q1MHS0|A0A3Q1MHS0_BOVIN Syntaxin-8 OS=Bos taurus OX=9913 GN=STX8 PE=4 SV=1;tr|A0A3Q1LQ96|A0A3Q1	STX8	2	0.0275402	0.808608	1	1.04769	0.0535567	1	-2.47393	0.0429349	1	2.59191	1.7911e+06	1.9004e+06	2.2495e+06	2.0819e+06	2841800	4.1281e+06	2.8654e+06	1.6956e+06	1.3226e+06	2.8674e+06	2.8163e+06	2724899	1.6842e+06	313354	661551	327620	1.7449e+06	3.0903e+06	2	2	9.3	9.3	9.3	26.759	0.0037556	2.1258	11
A6H784	A6H784	sp|A6H784|SCO2_BOVIN Protein SCO2 homolog, mitochondrial OS=Bos taurus OX=9913 GN=SCO2 PE=2 SV=1		3	0.0279927	0.42418	1	-1.12529	0.00277974	1	-1.4725	0.0984674	1	1.30854	3008599	4.1157e+06	4.529e+06	4586898	6.3606e+06	7132903	5.8711e+06	4.646e+06	4.4805e+06	6081700	4929902	6466996	4.8976e+06	3307598	2890999	4.1019e+06	3.5841e+06	3.3764e+06	3	3	15.4	15.4	15.4	29.789	0	6.7877	16
A6QPP7;G3MWP1	A6QPP7;G3MWP1	tr|A6QPP7|A6QPP7_BOVIN ELA2 protein OS=Bos taurus OX=9913 GN=ELANE PE=1 SV=1;tr|G3MWP1|G3MWP1_BOVIN Elastase, neutrophil expressed OS=Bos taurus OX=9913 GN=ELANE PE=1 SV=1	ELANE	5	0.0282832	0.0792441	1	-5.1616	0.00898513	1	-8.38566	0.505563	0.980575	1.62462	918780	2.7596e+06	946253	9127896	374110	19820998	37841996	1.24124e+06	19436010	26490010	3824800	33200006	1.8114e+06	408646	2.9324e+06	668290	2.5317e+06	2.4048e+06	5	5	18	18	18	28.947	0	14.775	20
P79134;A0A3Q1M318	P79134;A0A3Q1M318	sp|P79134|ANXA6_BOVIN Annexin A6 OS=Bos taurus OX=9913 GN=ANXA6 PE=1 SV=2;tr|A0A3Q1M318|A0A3Q1M318_BOVIN Annexin OS=Bos taurus OX=9913 GN=ANXA6 PE=1 SV=1	ANXA6	39	0.0293678	0.0547926	1	1.54538	0.440905	0.963593	-1.14547	0.0284585	1	1.77018	696499648	437090208	1197400832	582629632	660780032	1324899712	598860288	484049792	342840096	411519744	653969856	510390016	505880288	361559776	340689792	278570048	484999776	717790336	39	5	65.5	65.5	8	75.907	0	323.31	482
P68103;E1B9F6;Q32PH8;A0A3Q1MPB9;E1BED8;A0A3Q1LJW9;A0A3Q1MQC0;A0A3Q1LP48	P68103;E1B9F6	sp|P68103|EF1A1_BOVIN Elongation factor 1-alpha 1 OS=Bos taurus OX=9913 GN=EEF1A1 PE=1 SV=1;tr|E1B9F6|E1B9F6_BOVIN Elongation factor 1-alpha OS=Bos taurus OX=9913 PE=3 SV=3		22	0.0311566	0.364986	1	-1.10461	0.0564767	1	1.2085	0.0185738	1	-1.33493	2389501184	2790698752	1847201152	3027899904	1920901120	2051400320	1945601024	2441401344	2686001664	2743300864	2464299008	3095499264	3261400064	2746701312	3987400192	2952300288	2990898944	2637001472	22	22	59.7	59.7	59.7	50.14	0	323.31	410
Q76LV2;A0A452DI85;A0A3Q1MBX2	Q76LV2;A0A452DI85	sp|Q76LV2|HS90A_BOVIN Heat shock protein HSP 90-alpha OS=Bos taurus OX=9913 GN=HSP90AA1 PE=1 SV=3;tr|A0A452DI85|A0A452DI85_BOVIN Heat shock protein HSP 90-alpha OS=Bos taurus OX=9913 GN=HSP90AA1 PE=1 SV=1	HSP90AA1	43	0.0312267	0.376214	1	-1.12535	0.072895	1	1.26147	0.0131708	1	-1.41959	2170899712	2291599872	1649401088	2847700480	1818499456	1598401024	1704000768	2025799040	2675100672	2207298560	2125300480	3184400384	2643700224	3711600640	3403899392	2743398912	2291899904	2646900224	43	27	56.2	56.2	38.9	84.73	0	323.31	789
Q3MHX5	Q3MHX5	sp|Q3MHX5|SUCB2_BOVIN Succinate--CoA ligase [GDP-forming] subunit beta, mitochondrial OS=Bos taurus OX=9913 GN=SUCLG2 PE=2 SV=1		22	0.0316184	0.19335	1	1.08817	0.0888367	1	-1.11368	0.0296891	1	1.21187	531330048	694070144	655520192	523580000	649990144	511629728	489389984	544610304	555699712	585729728	531150240	550210368	439209728	467030208	411919808	503500256	548460032	569500224	22	22	55.3	55.3	55.3	46.69	0	323.31	311
Q3SYU7;A0A3Q1LMQ9;A0A3Q1MP13;A0A3Q1MGE6;A0A3Q1MEC9;F1MBJ7;A0A3Q1MPY8;Q2KI57	Q3SYU7;A0A3Q1LMQ9;A0A3Q1MP13;A0A3Q1MGE6	sp|Q3SYU7|TNPO1_BOVIN Transportin-1 OS=Bos taurus OX=9913 GN=TNPO1 PE=1 SV=2;tr|A0A3Q1LMQ9|A0A3Q1LMQ9_BOVIN Transportin-1 OS=Bos taurus OX=9913 GN=TNPO1 PE=4 SV=1;tr|A0A3Q1MP13|A0A3Q1MP13_BOVIN Transportin-1 OS=Bos taurus OX=9913 GN=TNPO1 PE=4 SV=1;tr|A0A3	TNPO1	17	0.0320024	0.493814	1	-1.07333	0.047983	1	1.20987	0.0152827	1	-1.29859	65702036	66259968	49404980	79535952	70795960	52914992	56008980	64389024	91058024	61735976	69254952	69787032	78575032	89653952	94369008	90459992	73548984	69481016	17	17	25.7	25.7	25.7	102.38	0	66.384	94
F6RMA0;A0A3Q1NCG7	F6RMA0;A0A3Q1NCG7	tr|F6RMA0|F6RMA0_BOVIN Nicalin OS=Bos taurus OX=9913 GN=NCLN PE=3 SV=1;tr|A0A3Q1NCG7|A0A3Q1NCG7_BOVIN Nicalin OS=Bos taurus OX=9913 GN=NCLN PE=3 SV=1	NCLN	18	0.0321538	0.531478	1	-1.06731	0.00979131	1	-1.30645	0.0657223	1	1.22406	47054992	56496996	71157984	59383972	57586992	82122984	69489008	56446004	62864020	82774056	55378996	69481016	50076984	50708024	38631024	55182980	50394980	57896012	18	18	33.3	33.3	33.3	62.294	0	34.039	122
A0A3Q1LPL8;A6QL97	A0A3Q1LPL8;A6QL97	tr|A0A3Q1LPL8|A0A3Q1LPL8_BOVIN Thioredoxin related transmembrane protein 3 OS=Bos taurus OX=9913 GN=TMX3 PE=4 SV=1;tr|A6QL97|A6QL97_BOVIN TMX3 protein OS=Bos taurus OX=9913 GN=TMX3 PE=2 SV=1	TMX3	12	0.0323313	0.946971	1	1.00517	0.0381122	1	-1.257	0.0389333	1	1.2635	60215028	80070024	73056968	79949008	83265000	89128048	90205976	78211048	66347976	71781976	69336032	86971000	61446988	71953008	43026004	75504000	61603976	58051984	12	12	36.5	36.5	36.5	47.121	0	44.715	118
Q28085;CON__Q28085	Q28085;CON__Q28085	sp|Q28085|CFAH_BOVIN Complement factor H OS=Bos taurus OX=9913 GN=CFH PE=1 SV=3;		36	0.0325912	0.0304177	1	1.74343	0.0164124	1	1.60702	0.719897	0.978831	1.08488	300760064	235390064	144799920	222709952	367090112	106639952	130359984	173450112	115510072	74457008	143510064	114040024	231430096	277399872	179829952	215060048	183969968	120009984	36	3	42.9	42.9	4	140.37	0	165.21	292
F1MCY4;A6QLE3;E1B8G1	F1MCY4;A6QLE3;E1B8G1	tr|F1MCY4|F1MCY4_BOVIN NUMB endocytic adaptor protein OS=Bos taurus OX=9913 GN=NUMB PE=4 SV=3;tr|A6QLE3|A6QLE3_BOVIN NUMB endocytic adaptor protein OS=Bos taurus OX=9913 GN=NUMB PE=2 SV=1;tr|E1B8G1|E1B8G1_BOVIN NUMB endocytic adaptor protein OS=Bos taurus	NUMB	1	0.0329434	0.0277661	1	-3.29448	0.0117379	1	-3.30081	0.997238	0.998863	1.00192	378492	3.4249e+06	2389195	638150	276865	1.7136e+06	3.2775e+06	4269102	3.4337e+06	4.1972e+06	1.30743e+06	4547301	3.5787e+06	331402	604826	1.55188e+06	705710	1.17992e+06	1	1	3.6	3.6	3.6	62.846	0	8.6735	2
A0A3Q1NIS4;F1N144	A0A3Q1NIS4;F1N144	tr|A0A3Q1NIS4|A0A3Q1NIS4_BOVIN Adenosine deaminase 2 OS=Bos taurus OX=9913 GN=ADA2 PE=4 SV=1;tr|F1N144|F1N144_BOVIN Adenosine deaminase 2 OS=Bos taurus OX=9913 GN=ADA2 PE=4 SV=3	ADA2	2	0.0331662	0.525868	1	1.09518	0.0392301	1	1.99759	0.0762572	1	-1.82397	621578	399012	500914	426195	838712	445207	411700	579230	458110	497590	361990	582284	1.12338e+06	1523576	2134599	507710	1.14687e+06	342220	2	2	7.6	7.6	7.6	57.96	0.008974	1.8136	3
E1BCH9	E1BCH9	tr|E1BCH9|E1BCH9_BOVIN Valosin containing protein interacting protein 1 OS=Bos taurus OX=9913 GN=VCPIP1 PE=4 SV=3		10	0.034933	0.658005	1	-1.04553	0.0402775	1	1.2591	0.0297755	1	-1.31643	17574988	18617992	11736004	17033996	17204010	13028004	13691992	16493991	19213992	13917992	19207008	16510004	15195005	23732998	22495988	25479014	19861000	18587004	10	10	12.2	12.2	12.2	134.41	0	26.244	49
F1MLI8	F1MLI8	tr|F1MLI8|F1MLI8_BOVIN Podocalyxin like OS=Bos taurus OX=9913 GN=PODXL PE=4 SV=3		6	0.0354847	0.460621	1	-1.22673	0.0237289	1	-2.0797	0.0518355	1	1.69532	71813968	27589994	56899000	71982024	84350040	62905008	72510984	102139968	135489968	45435988	93140064	34554992	23388000	22701002	31132008	61518032	56775988	31415018	6	6	13.4	13.4	13.4	53.869	0	18.188	40
Q08DA0;A0A3Q1MY78	Q08DA0;A0A3Q1MY78	sp|Q08DA0|RABL6_BOVIN Rab-like protein 6 OS=Bos taurus OX=9913 GN=RABL6 PE=2 SV=1;tr|A0A3Q1MY78|A0A3Q1MY78_BOVIN Rab-like protein 6 OS=Bos taurus OX=9913 GN=RABL6 PE=4 SV=1	RABL6	5	0.0356505	0.220026	1	1.16005	0.011205	1	1.31907	0.145001	1	-1.13708	5.1178e+06	7260903	4618498	6.6971e+06	6.4559e+06	4.9897e+06	4355201	3.9916e+06	6081700	5.9033e+06	6.0083e+06	4.0513e+06	6.7299e+06	6975899	7.0434e+06	6028497	6704103	5988097	5	5	13.4	13.4	13.4	77.096	0	7.429	14
A6QNM5	A6QNM5	tr|A6QNM5|A6QNM5_BOVIN INPP5K protein OS=Bos taurus OX=9913 GN=INPP5K PE=2 SV=1		5	0.0359185	0.0281152	1	1.27521	0.722034	0.976528	1.03484	0.0324268	1	1.23229	22945014	15619995	20005996	20831006	16877996	21338992	16975992	13641996	20288012	12706001	15816996	13248000	13666999	18239002	17019004	16704996	17038004	12722995	5	5	16.6	16.6	16.6	48.38	0	10.27	34
A0A3Q1LMR7;A0A3Q1MAA1;F1MS29;G3N3B7;A0A3Q1N508	A0A3Q1LMR7;A0A3Q1MAA1;F1MS29;G3N3B7;A0A3Q1N508	tr|A0A3Q1LMR7|A0A3Q1LMR7_BOVIN Protein tyrosine kinase 2 OS=Bos taurus OX=9913 GN=PTK2 PE=3 SV=1;tr|A0A3Q1MAA1|A0A3Q1MAA1_BOVIN Protein tyrosine kinase 2 OS=Bos taurus OX=9913 GN=PTK2 PE=3 SV=1;tr|F1MS29|F1MS29_BOVIN Protein tyrosine kinase 2 OS=Bos taurus	PTK2	10	0.0359584	0.0480452	1	1.27369	0.0117005	1	1.23517	0.747562	0.980473	1.03119	11626003	10379995	9037800	9518800	9709696	6181602	6088997	6610903	8.3414e+06	6480202	8895195	7540604	10120002	8.2635e+06	8728201	8453995	9054699	9275703	9	9	13.1	12.3	12.3	113.97	0	12.542	25
Q17QZ9	Q17QZ9	tr|Q17QZ9|Q17QZ9_BOVIN Interferon-induced protein with tetratricopeptide repeats 5 OS=Bos taurus OX=9913 GN=IFIT5 PE=2 SV=1		4	0.0360704	0.348513	1	-1.87618	0.0204627	1	-5.63578	0.0703619	1	3.00386	1.50853e+06	852973	1.20974e+06	456550	731690	104370	1.18534e+06	711111	948416	12464993	349623	679440	128320	775270	114130	95443.1	121100	562940	4	4	13.1	13.1	13.1	55.597	0	18.962	7
P17690;CON__P17690;A0A140T843;A0A3Q1LXP4	P17690;CON__P17690;A0A140T843;A0A3Q1LXP4	sp|P17690|APOH_BOVIN Beta-2-glycoprotein 1 OS=Bos taurus OX=9913 GN=APOH PE=1 SV=4;;tr|A0A140T843|A0A140T843_BOVIN Beta-2-glycoprotein 1 OS=Bos taurus OX=9913 GN=APOH PE=4 SV=1;tr|A0A3Q1LXP4|A0A3Q1LXP4_BOVIN Beta-2-glycoprotein 1 OS=Bos taurus OX=9913 GN=A	APOH	13	0.0362743	0.0144237	1	1.89426	0.197916	0.983446	1.30524	0.17186	1	1.45128	407789824	212989952	363350016	301159936	578099584	155939952	167459920	239209936	184489984	123559976	159090000	127659936	160729904	326790016	141699968	249830064	339739840	145160080	13	13	51.3	51.3	51.3	38.252	0	227.63	222
Q3ZCI1	Q3ZCI1	sp|Q3ZCI1|TM14C_BOVIN Transmembrane protein 14C OS=Bos taurus OX=9913 GN=TMEM14C PE=1 SV=1		3	0.0366699	0.89682	1	-1.01839	0.0148492	1	-1.42243	0.0550541	1	1.39675	51922004	52041032	42616020	41153988	81531016	76776040	71127976	58259964	50108972	58005032	62496996	43961000	37840996	30210984	44052984	48140004	30493000	54040016	3	3	35.1	35.1	35.1	11.735	0	101.02	31
Q59A32	Q59A32	sp|Q59A32|PUR2_BOVIN Trifunctional purine biosynthetic protein adenosine-3 OS=Bos taurus OX=9913 GN=GART PE=2 SV=1		26	0.0375059	0.662119	1	-1.03144	0.0552898	1	1.19835	0.0334207	1	-1.23603	83280960	92126040	80532048	100070056	102749992	75369952	81641032	83056984	110499992	89257992	97831944	88119952	99169992	122890080	142080032	113539968	94023056	92373008	26	26	43.8	43.8	43.8	107.91	0	99.08	238
Q3ZCI9;A0A3Q1MTL6;G3X861	Q3ZCI9;A0A3Q1MTL6;G3X861	sp|Q3ZCI9|TCPQ_BOVIN T-complex protein 1 subunit theta OS=Bos taurus OX=9913 GN=CCT8 PE=1 SV=3;tr|A0A3Q1MTL6|A0A3Q1MTL6_BOVIN T-complex protein 1 subunit theta OS=Bos taurus OX=9913 GN=CCT8 PE=1 SV=1;tr|G3X861|G3X861_BOVIN Uncharacterized protein OS=Bos ta	CCT8	34	0.0377835	0.619402	1	-1.06407	0.033816	1	1.27618	0.0257629	1	-1.35795	420450240	464110208	319969856	552969792	457060192	299350208	353420032	397760192	572350336	376989792	473089920	477840224	559029696	575969664	721129920	585180224	463169920	470679936	34	34	66.1	66.1	66.1	59.609	0	194.42	407
A0A3Q1MKR2;G3X6L9;A0A3Q1MSP0	A0A3Q1MKR2;G3X6L9;A0A3Q1MSP0	tr|A0A3Q1MKR2|A0A3Q1MKR2_BOVIN Glutamyl-prolyl-tRNA synthetase OS=Bos taurus OX=9913 GN=EPRS1 PE=1 SV=1;tr|G3X6L9|G3X6L9_BOVIN Glutamyl-prolyl-tRNA synthetase OS=Bos taurus OX=9913 GN=EPRS1 PE=1 SV=2;tr|A0A3Q1MSP0|A0A3Q1MSP0_BOVIN Glutamyl-prolyl-tRNA synt	EPRS1	43	0.0378249	0.169384	1	-1.16921	0.260379	0.964362	1.10669	0.00864396	1	-1.29396	136080048	199980096	148609952	163409920	123350080	132479992	149269984	138249936	164889968	186289968	183989904	236559984	206229936	192670016	215659968	171070032	181410032	190609952	43	43	39.6	39.6	39.6	170.74	0	154.73	323
Q9BDR7	Q9BDR7	sp|Q9BDR7|FCERG_BOVIN High affinity immunoglobulin epsilon receptor subunit gamma OS=Bos taurus OX=9913 GN=FCER1G PE=3 SV=1		2	0.037877	0.674587	1	-1.11254	0.0233426	1	-1.8916	0.0434542	1	1.70025	24553010	30667006	46375020	27062016	63104004	59904008	49279992	30739990	24856004	86333016	39001020	53429000	20818010	23776998	16506992	22878010	16811010	47053000	2	2	23.5	23.5	23.5	9.4631	0	14.736	30
Q5E9Q4	Q5E9Q4	sp|Q5E9Q4|NECP2_BOVIN Adaptin ear-binding coat-associated protein 2 OS=Bos taurus OX=9913 GN=NECAP2 PE=2 SV=1		9	0.0385133	0.88519	1	1.01942	0.0234336	1	1.33131	0.0198397	1	-1.30594	66481000	65639004	49437976	80576024	75707008	49027008	55702008	68742024	88860968	49067016	71057016	48458000	74873968	85300016	92097056	95153016	76707960	74550976	9	1	62	62	7.1	28.551	0	168.39	126
P20000;A0A3Q1LRC1;G3X6U1;F1MHR3;P48644	P20000	sp|P20000|ALDH2_BOVIN Aldehyde dehydrogenase, mitochondrial OS=Bos taurus OX=9913 GN=ALDH2 PE=1 SV=2		30	0.0393727	0.267177	1	1.13382	0.168127	1	-1.21509	0.00957149	1	1.37769	2962399232	2709999872	3502102272	2678101504	3324300288	2759601152	2509399808	3181501184	3185600512	2953401088	2540800000	1703599872	1978899840	2404401408	1436100864	2432698880	2553998592	2379501312	30	28	63.1	63.1	61.3	56.652	0	323.31	701
Q2YDH6;F1N380;A0A3Q1LXV9	Q2YDH6;F1N380	sp|Q2YDH6|AP3S1_BOVIN AP-3 complex subunit sigma-1 OS=Bos taurus OX=9913 GN=AP3S1 PE=2 SV=1;tr|F1N380|F1N380_BOVIN Clat_adaptor_s domain-containing protein OS=Bos taurus OX=9913 PE=4 SV=3		3	0.0400006	0.015677	1	-1.38307	0.157003	1	-1.18688	0.229563	1	-1.1653	3.5155e+06	2.7611e+06	2795400	3.1293e+06	3.9761e+06	4657299	4.3799e+06	4627299	3539101	6063403	4.9296e+06	5133399	2.8424e+06	4.8746e+06	3.8438e+06	3934298	3.7292e+06	5038499	3	3	18.7	18.7	18.7	21.732	0	9.8509	21
G3N2L2	G3N2L2	tr|G3N2L2|G3N2L2_BOVIN Reticulocalbin 1 OS=Bos taurus OX=9913 GN=RCN1 PE=1 SV=2		7	0.0401107	0.0225019	1	-1.34365	0.0456399	1	-1.33359	0.951376	0.998123	-1.00754	7.1892e+06	9957306	7.5881e+06	6658603	10258006	7673099	9085396	10368995	10786007	8648301	14128003	13493992	6123800	8084001	6.8754e+06	9718506	7698604	11695005	7	7	33.2	33.2	33.2	38.82	0	8.9393	11
A7MBH9;P63097;A0A3Q1M6Y5;A0A3Q1MSI3;A0A3Q1LFW2;P04695;P08239;P0C7Q4;P04696	A7MBH9	tr|A7MBH9|A7MBH9_BOVIN G protein subunit alpha i2 OS=Bos taurus OX=9913 GN=GNAI2 PE=2 SV=1		20	0.0401611	0.352747	1	1.09762	0.165374	1	-1.17985	0.00272636	1	1.29504	1933500416	1850300416	2188799232	1961300608	2096999168	2026399104	1967400960	2477801216	2076600064	1664500864	1738900224	1273699584	1235400448	1452199680	1533500160	1797198976	1509600768	1853500416	20	13	64.8	64.8	42	40.477	0	323.31	416
Q08E34	Q08E34	tr|Q08E34|Q08E34_BOVIN Translocase of outer mitochondrial membrane 70 OS=Bos taurus OX=9913 GN=TOMM70 PE=2 SV=1		26	0.0405301	0.128505	1	-1.14947	0.021103	1	-1.32086	0.226001	1	1.1491	195209904	234210160	267889840	222319872	270320128	302089856	260180048	363460032	281699904	288120032	252410000	264760048	252690144	183089920	149310064	240609968	241639952	240479888	26	26	60.8	60.8	60.8	67.568	0	323.31	282
A0A140T8B1;Q17QK8;A0A3Q1N453	A0A140T8B1;Q17QK8;A0A3Q1N453	tr|A0A140T8B1|A0A140T8B1_BOVIN Sepiapterin reductase OS=Bos taurus OX=9913 GN=SPR PE=4 SV=1;sp|Q17QK8|SPRE_BOVIN Sepiapterin reductase OS=Bos taurus OX=9913 GN=SPR PE=2 SV=1;tr|A0A3Q1N453|A0A3Q1N453_BOVIN Sepiapterin reductase OS=Bos taurus OX=9913 GN=SPR	SPR	3	0.0422951	0.0834579	1	-1.76965	0.562887	0.9772	1.13807	0.0300331	1	-2.01399	1.5256e+06	489089	1710601	2.6234e+06	2208201	1845100	1.6409e+06	4247001	3446001	1.93159e+06	4201802	2149799	2.6623e+06	2.7047e+06	5.9096e+06	3.1544e+06	2.4165e+06	2.8068e+06	3	3	16.1	16.1	16.1	28.938	0	12.597	7
F1MY85;CON__Q1A7A4	F1MY85;CON__Q1A7A4	tr|F1MY85|F1MY85_BOVIN Complement C5a anaphylatoxin OS=Bos taurus OX=9913 GN=C5 PE=1 SV=3;		34	0.042869	0.0653381	1	1.51652	0.0317654	1	1.54501	0.902237	0.994841	-1.01879	129129928	77709000	75128008	97428976	85485952	50731024	41598992	66847996	42027020	49488984	108459928	41743996	88235944	99488968	98356008	89239000	76445952	60469040	34	34	28.3	28.3	28.3	188.79	0	97.311	169
Q08DY5	Q08DY5	tr|Q08DY5|Q08DY5_BOVIN Nuclear receptor binding protein 1 OS=Bos taurus OX=9913 GN=NRBP1 PE=2 SV=1		7	0.0429535	0.396535	1	-1.0954	0.0887117	1	1.24475	0.0293354	1	-1.3635	27701984	18680988	17375010	20880002	16245996	18375000	21452988	19962006	26973004	22274000	23008988	16354998	24268014	27932016	41234976	25106014	24233996	21176998	7	7	19.1	19.1	19.1	59.884	0	19.176	45
Q58DS9;A0A3Q1N8E3	Q58DS9;A0A3Q1N8E3	sp|Q58DS9|RAB5C_BOVIN Ras-related protein Rab-5C OS=Bos taurus OX=9913 GN=RAB5C PE=2 SV=1;tr|A0A3Q1N8E3|A0A3Q1N8E3_BOVIN Ras-related protein Rab-5C OS=Bos taurus OX=9913 GN=RAB5C PE=1 SV=1	RAB5C	11	0.0442927	0.348745	1	-1.12061	0.0174398	1	-1.40403	0.129749	1	1.25291	152019968	146470000	123859928	153590048	199970048	234050128	177109968	190639936	137349968	221789968	185979904	205239872	111050064	117000000	98576008	167270064	130779968	182920064	11	8	78.2	78.2	63.4	23.466	0	136.6	119
G3X7Y0;A0A3Q1M1V5	G3X7Y0;A0A3Q1M1V5	tr|G3X7Y0|G3X7Y0_BOVIN Interferon induced protein 44 OS=Bos taurus OX=9913 GN=IFI44 PE=4 SV=2;tr|A0A3Q1M1V5|A0A3Q1M1V5_BOVIN Interferon induced protein 44 OS=Bos taurus OX=9913 GN=IFI44 PE=4 SV=1	IFI44	1	0.0445652	0.0271914	1	-2.35114	0.147932	1	-1.43175	0.190966	1	-1.64215	1.3311e+06	401788	307674	1494501	463492	1.53283e+06	1.1968e+06	2.25809e+06	2299880	2.3139e+06	1.1341e+06	1809401	1.26137e+06	1.50158e+06	1.9342e+06	1.3554e+06	1.34e+06	514915	1	1	4.6	4.6	4.6	46.5	0.00052952	2.7626	1
F1N5M2;A0A3Q1MKX8;CON__ENSEMBL:ENSBTAP00000018229;A0A3Q1LQ02	F1N5M2;A0A3Q1MKX8;CON__ENSEMBL:ENSBTAP00000018229;A0A3Q1LQ02	tr|F1N5M2|F1N5M2_BOVIN Vitamin D-binding protein OS=Bos taurus OX=9913 GN=GC PE=4 SV=2;tr|A0A3Q1MKX8|A0A3Q1MKX8_BOVIN Vitamin D-binding protein OS=Bos taurus OX=9913 GN=GC PE=4 SV=1;;tr|A0A3Q1LQ02|A0A3Q1LQ02_BOVIN Vitamin D-binding protein OS=Bos taurus OX	GC	19	0.0446747	0.028485	1	1.76295	0.0199614	1	1.57953	0.674224	0.982122	1.11612	917609984	523150304	388449952	542179904	735359552	216170064	231720016	346759904	281949920	222279904	315830080	336590208	504850048	695180480	302739968	460789760	592219904	286729984	19	2	53.2	53.2	4.9	53.356	0	275.6	195
A7YWQ2;A5PJA8	A7YWQ2;A5PJA8	tr|A7YWQ2|A7YWQ2_BOVIN Chromosome 15 open reading frame 24 ortholog OS=Bos taurus OX=9913 GN=EMC7 PE=2 SV=1;sp|A5PJA8|EMC7_BOVIN ER membrane protein complex subunit 7 OS=Bos taurus OX=9913 GN=EMC7 PE=2 SV=1	EMC7	4	0.0450518	0.233763	1	-1.12001	0.0207342	1	-1.32351	0.168241	1	1.18169	10585993	12773996	13137993	9303103	11869998	15332002	13116993	11789001	12855997	17006992	12279004	14302008	8530904	10810005	7.581e+06	9961598	11607006	13666005	4	4	29.9	29.9	29.9	26.502	0	12.995	32
A0A3Q1MIG9;Q5E980;A0A3Q1LX02	A0A3Q1MIG9;Q5E980;A0A3Q1LX02	tr|A0A3Q1MIG9|A0A3Q1MIG9_BOVIN Cytochrome P450 20A1 OS=Bos taurus OX=9913 GN=CYP20A1 PE=4 SV=1;sp|Q5E980|CP20A_BOVIN Cytochrome P450 20A1 OS=Bos taurus OX=9913 GN=CYP20A1 PE=2 SV=1;tr|A0A3Q1LX02|A0A3Q1LX02_BOVIN Cytochrome P450 20A1 OS=Bos taurus OX=9913 G	CYP20A1	7	0.0452676	0.334344	1	1.07758	0.103756	1	-1.25235	0.0437696	1	1.3495	13303005	12020006	17583006	15770996	16048000	13990994	11714999	14429008	13816005	16209009	13531991	12413994	8478900	11080999	7.3593e+06	12910006	11338007	16285995	7	7	22.4	22.4	22.4	51.025	0	12.964	25
A0A452DJE2;A0A452DJ97;A0A3Q1LVC4;P05131;A0A3Q1LUR5;A6QNX4;A0A3Q1M8C0;E1BEN2	A0A452DJE2;A0A452DJ97;A0A3Q1LVC4;P05131;A0A3Q1LUR5;A6QNX4;A0A3Q1M8C0;E1BEN2	tr|A0A452DJE2|A0A452DJE2_BOVIN cAMP-dependent protein kinase catalytic subunit beta OS=Bos taurus OX=9913 GN=PRKACB PE=3 SV=1;tr|A0A452DJ97|A0A452DJ97_BOVIN cAMP-dependent protein kinase catalytic subunit beta OS=Bos taurus OX=9913 GN=PRKACB PE=3 SV=1;tr|A	PRKACB	12	0.0454507	0.570042	1	1.059	0.044457	1	1.30513	0.0400296	1	-1.23242	135060032	120959984	110670024	118219952	125260000	98494984	95316944	116270016	160220096	101070048	118350064	88024000	132430088	133919952	208609904	143390016	122260016	142459968	12	7	33.8	33.8	24.2	46.093	0	97.199	139
Q9TU47;A0A452DIG6	Q9TU47;A0A452DIG6	sp|Q9TU47|IF6_BOVIN Eukaryotic translation initiation factor 6 OS=Bos taurus OX=9913 GN=EIF6 PE=2 SV=2;tr|A0A452DIG6|A0A452DIG6_BOVIN Eukaryotic translation initiation factor 6 OS=Bos taurus OX=9913 GN=EIF6 PE=3 SV=1	EIF6	6	0.0457961	0.118998	1	-1.20198	0.300253	0.961647	1.12538	0.0248734	1	-1.35268	24306996	29905986	21780008	24144996	16530994	25542994	27453984	20224998	28965998	31167012	28896996	33604020	42358980	32818982	32488986	22928002	32592020	29297990	6	6	46.5	46.5	46.5	26.513	0	34.881	45
F1MF76	F1MF76	tr|F1MF76|F1MF76_BOVIN Uncharacterized protein OS=Bos taurus OX=9913 GN=LOC515570 PE=4 SV=2		27	0.0462102	0.257188	1	-1.11233	0.0129361	1	-1.2771	0.183147	1	1.14814	84950008	93930992	119270056	80972968	83633040	119690072	102890000	95479016	98550992	133509992	100619944	112339936	88978992	72852008	67166024	81200984	100060000	95196048	27	27	36	36	36	134.07	0	134.67	237
F1MKF8	F1MKF8	tr|F1MKF8|F1MKF8_BOVIN Pyr_redox_2 domain-containing protein OS=Bos taurus OX=9913 GN=SQOR PE=1 SV=2		28	0.0464294	0.849834	1	1.01309	0.0541336	1	-1.19197	0.0425548	1	1.20757	978640192	1013499648	1152499840	866660224	1043599808	1200999680	1088400000	949539520	945079680	1216000512	897120448	1077900672	888319488	848939840	643419648	878679616	889940480	1055400512	28	28	66.9	66.9	66.9	49.855	0	323.31	435
F1N719	F1N719	tr|F1N719|F1N719_BOVIN Serine/threonine-protein phosphatase OS=Bos taurus OX=9913 GN=PPP5C PE=3 SV=1		5	0.0464955	0.809127	1	1.02745	0.0234625	1	1.2644	0.0270638	1	-1.23062	8985901	9536397	8.3837e+06	11681994	8427302	6775502	6.9774e+06	6957699	9544696	8.1298e+06	9334704	11583995	10208004	11835007	9626397	11738006	10790001	11299997	5	5	14.4	14.4	14.4	56.881	0	12.809	30
G3N0S9;CON__ENSEMBL:ENSBTAP00000034412	G3N0S9;CON__ENSEMBL:ENSBTAP00000034412	tr|G3N0S9|G3N0S9_BOVIN Uncharacterized protein OS=Bos taurus OX=9913 PE=4 SV=2;		12	0.0465708	0.0110623	1	1.56553	0.0797157	1	1.45667	0.703127	0.980658	1.07474	167089936	129289992	145030016	166790000	232119840	123990016	90113000	96877056	116020040	63187988	135170064	118089992	156080000	218530080	73426960	129739984	150269920	199879920	12	12	57.8	57.8	57.8	21.488	0	50.224	90
Q2TBS2;F1MSV8	Q2TBS2;F1MSV8	sp|Q2TBS2|RM21_BOVIN 39S ribosomal protein L21, mitochondrial OS=Bos taurus OX=9913 GN=MRPL21 PE=1 SV=1;tr|F1MSV8|F1MSV8_BOVIN 39S ribosomal protein L21, mitochondrial OS=Bos taurus OX=9913 GN=MRPL21 PE=4 SV=2	MRPL21	1	0.0466005	0.587909	1	-1.1764	0.0910468	1	1.72569	0.0092825	1	-2.0301	478230	637120	797820	337748	429461	896480	707780	408614	367864	1.6938e+06	450042	1.0331e+06	681252	1.61021e+06	1.76573e+06	933024	861770	1.4208e+06	1	1	6.7	6.7	6.7	23.183	0.0018018	2.4209	2
F1N7T2;A0A3Q1M7C2	F1N7T2;A0A3Q1M7C2	tr|F1N7T2|F1N7T2_BOVIN Alpha-mannosidase OS=Bos taurus OX=9913 GN=MAN2A1 PE=3 SV=3;tr|A0A3Q1M7C2|A0A3Q1M7C2_BOVIN Alpha-mannosidase OS=Bos taurus OX=9913 GN=MAN2A1 PE=3 SV=1	MAN2A1	20	0.0468546	0.00798136	1	1.25507	0.146364	1	1.16204	0.390661	1	1.08005	48642020	45136988	49626968	44490028	57957968	47634976	39923012	46670004	39692024	30985990	35908980	41613020	39148976	53520980	34965000	55424992	41327976	50241976	20	20	23.1	23.1	23.1	133.55	0	38.189	112
Q28065;CON__Q28065;A0A3Q1LUK9;Q1RMN9	Q28065;CON__Q28065;A0A3Q1LUK9	sp|Q28065|C4BPA_BOVIN C4b-binding protein alpha chain OS=Bos taurus OX=9913 GN=C4BPA PE=2 SV=1;;tr|A0A3Q1LUK9|A0A3Q1LUK9_BOVIN C4b-binding protein alpha chain OS=Bos taurus OX=9913 GN=C4BPA PE=4 SV=1	C4BPA	20	0.0472646	0.0142163	1	1.73597	0.0639989	1	1.56239	0.665645	0.980564	1.11109	212050128	116950048	127200008	173360016	258929952	101620056	98086040	93010976	95580936	53180020	118720064	95499968	193489936	252900016	66867000	131460024	133469936	133209912	20	20	43.1	43.1	43.1	68.886	0	59.692	174
Q08DB4;A0A3Q1MVI8	Q08DB4;A0A3Q1MVI8	sp|Q08DB4|CPNE1_BOVIN Copine-1 OS=Bos taurus OX=9913 GN=CPNE1 PE=1 SV=1;tr|A0A3Q1MVI8|A0A3Q1MVI8_BOVIN Copine-1 OS=Bos taurus OX=9913 GN=CPNE1 PE=4 SV=1	CPNE1	13	0.0475164	0.342597	1	1.09177	0.0241244	1	1.31567	0.131372	1	-1.20509	73293992	61702032	61570024	80995984	75861000	50815000	55898980	52738016	69870024	60244016	72752968	56865984	88349992	79068984	115409936	79302960	65511040	63572008	13	12	33.1	33.1	31.5	58.922	0	83.069	107
Q5E9H3	Q5E9H3	tr|Q5E9H3|Q5E9H3_BOVIN Tyrosine-protein kinase OS=Bos taurus OX=9913 GN=FES PE=2 SV=1		3	0.0475392	0.131755	1	-1.30815	0.389658	0.966022	1.10018	0.0242289	1	-1.43921	4449503	2.4326e+06	2934001	2.6495e+06	1644400	2550301	3.0261e+06	2653800	3558398	5.3873e+06	3.5046e+06	3.2775e+06	3.5192e+06	3.2711e+06	4.1811e+06	4.1449e+06	4.0826e+06	3850101	3	3	5.8	5.8	5.8	93.539	0	4.9664	9
F1N0E5;Q2T9X2	F1N0E5;Q2T9X2	tr|F1N0E5|F1N0E5_BOVIN T-complex protein 1 subunit delta OS=Bos taurus OX=9913 GN=CCT4 PE=3 SV=2;sp|Q2T9X2|TCPD_BOVIN T-complex protein 1 subunit delta OS=Bos taurus OX=9913 GN=CCT4 PE=1 SV=3	CCT4	25	0.0482949	0.452738	1	-1.08787	0.0894915	1	1.21196	0.0208779	1	-1.31845	302449920	323239936	230689920	352829952	281699904	222440128	243120080	258920016	408570144	293639904	332000032	329629984	366230176	348310144	515360128	356100000	335740000	333240128	25	25	55.4	55.4	55.4	58.161	0	225.43	307
E1BH40	E1BH40	tr|E1BH40|E1BH40_BOVIN MYC binding protein 2 OS=Bos taurus OX=9913 GN=MYCBP2 PE=4 SV=3		2	0.0488518	0.0375027	1	-2.64272	0.357613	0.964457	-1.26366	0.12314	1	-2.09132	751058	3554500	436065	1310519	782340	4794400	3.6934e+06	2.1204e+06	3.3764e+06	3.2691e+06	4.2667e+06	5285200	3970499	1.25893e+06	3326899	2.0753e+06	5.3222e+06	2.6064e+06	2	2	0.9	0.9	0.9	501.01	0.0076148	1.9321	3
F1N6E0	F1N6E0	tr|F1N6E0|F1N6E0_BOVIN 25A_SYNTH_3 domain-containing protein OS=Bos taurus OX=9913 GN=OAS1X PE=4 SV=3		4	0.0491583	0.281689	1	1.54409	0.179026	1	-1.92984	0.014348	1	2.97985	1.5111e+06	3297499	4060699	1.219e+06	1.58125e+06	1.9487e+06	423655	1.04818e+06	3.5052e+06	785202	2.9619e+06	1549101	1.7519e+06	348293	242350	1.31888e+06	596338	933409	1	1	16.2	6	6	41.365	0.00053348	2.8226	3
A0A452DKI9;A0A3Q1LVC8;Q1JPJ2	A0A452DKI9;A0A3Q1LVC8;Q1JPJ2	tr|A0A452DKI9|A0A452DKI9_BOVIN Xaa-Pro aminopeptidase 1 OS=Bos taurus OX=9913 GN=XPNPEP1 PE=3 SV=1;tr|A0A3Q1LVC8|A0A3Q1LVC8_BOVIN Xaa-Pro aminopeptidase 1 OS=Bos taurus OX=9913 GN=XPNPEP1 PE=3 SV=1;sp|Q1JPJ2|XPP1_BOVIN Xaa-Pro aminopeptidase 1 OS=Bos tauru	XPNPEP1	17	0.0491706	0.970463	1	1.0053	0.0330179	1	1.35951	0.0342761	1	-1.35234	126700016	109750040	87930952	138379952	124739936	74598000	87319976	102320000	166840048	99700040	117380056	87435032	129910072	152520032	194089968	164330016	126779944	120200048	17	17	45.9	45.9	45.9	74.679	0	147.07	229
F1N7F8;A0A3Q1LGM5	F1N7F8;A0A3Q1LGM5	tr|F1N7F8|F1N7F8_BOVIN Phosphatidylinositol glycan anchor biosynthesis class U OS=Bos taurus OX=9913 GN=PIGU PE=4 SV=2;tr|A0A3Q1LGM5|A0A3Q1LGM5_BOVIN Phosphatidylinositol glycan anchor biosynthesis class U OS=Bos taurus OX=9913 GN=PIGU PE=4 SV=1	PIGU	2	0.0493097	0.0895584	1	-2.41917	0.517641	0.972107	1.37248	0.0186165	1	-3.32025	1792399	696068	652968	344706	302029	242509	2.3836e+06	2.6172e+06	2.7454e+06	759304	297886	1.06429e+06	1786768	463648	2.1191e+06	1.3831e+06	4.0085e+06	2.8313e+06	2	2	6.4	6.4	6.4	50.011	0	4.4891	1
A0A3Q1NDV9	A0A3Q1NDV9	tr|A0A3Q1NDV9|A0A3Q1NDV9_BOVIN Uncharacterized protein OS=Bos taurus OX=9913 GN=LOC538435 PE=4 SV=1		3	0.0499628	0.995377	1	-1.0022	0.0725586	1	-3.73963	0.0566691	1	3.7314	9110704	8.257e+06	7251703	5155803	2.4448e+06	7441597	15373003	1.81725e+06	3.7723e+06	11085996	6.1776e+06	7184303	6.692e+06	512030	621526	806982	772908	14271994	1	1	5.6	5.4	5.4	40.417	0	5.2593	8
A0A452DIU3;Q3ZBF7	A0A452DIU3;Q3ZBF7	tr|A0A452DIU3|A0A452DIU3_BOVIN Prostaglandin E synthase 3 OS=Bos taurus OX=9913 GN=PTGES3 PE=4 SV=1;sp|Q3ZBF7|TEBP_BOVIN Prostaglandin E synthase 3 OS=Bos taurus OX=9913 GN=PTGES3 PE=1 SV=1	PTGES3	5	0.050068	0.821156	1	1.03348	0.0336877	1	1.38226	0.0353124	1	-1.33748	54505976	66687956	43994024	83899056	52746032	52045988	48812996	39539980	46152992	61324036	75622976	73174024	95370016	88804008	70377048	57123988	73890984	83803048	5	5	35.8	35.8	35.8	18.566	0	105.97	62
A0A3Q1LRG2;E1B8Q6;E1BL84;A0A3Q1MZC7	A0A3Q1LRG2	tr|A0A3Q1LRG2|A0A3Q1LRG2_BOVIN Uncharacterized protein OS=Bos taurus OX=9913 GN=LOC112441458 PE=1 SV=1		7	0.0502388	0.0509335	1	-7.85692	0.0841773	1	-7.23143	0.881444	0.991803	-1.0865	764560	346869	415973	1.3027e+06	1.0395e+06	955830	20266994	1.02853e+06	19628988	632840	919480	141079936	286591	1.36222e+06	7277904	356246	421188	550958	4	1	40	25.8	7.1	17.567	0	33.454	10
E1BHT5	E1BHT5	tr|E1BHT5|E1BHT5_BOVIN Ubiquitin protein ligase E3 component n-recognin 4 OS=Bos taurus OX=9913 GN=UBR4 PE=4 SV=2		40	0.0503429	0.914262	1	1.00955	0.0392651	1	1.25061	0.05606	1	-1.23878	56606976	64824980	58723012	62294976	64570000	42595008	59036020	50932028	74068992	51132004	56736972	53975968	63940020	70747024	99646008	77086968	62863024	61082992	40	40	13.1	13.1	13.1	571.95	0	91.406	152
F1N7U2	F1N7U2	tr|F1N7U2|F1N7U2_BOVIN NPL4 homolog, ubiquitin recognition factor OS=Bos taurus OX=9913 GN=NPLOC4 PE=4 SV=2		11	0.0505119	0.595936	1	-1.0581	0.033328	1	1.22152	0.0447852	1	-1.29249	18859012	22141996	17622010	23741000	23314002	13230007	17918990	19981994	25217986	19019990	21684990	20304998	29687000	20701996	30296980	26552984	22643990	22438008	11	11	33.2	33.2	33.2	68.039	0	51.405	68
Q29RK1;A0A3Q1MQU2	Q29RK1	sp|Q29RK1|CISY_BOVIN Citrate synthase, mitochondrial OS=Bos taurus OX=9913 GN=CS PE=1 SV=1		19	0.0505449	0.213318	1	1.12111	0.235452	0.956052	-1.10109	0.0136836	1	1.23444	588240256	629649920	706589696	626940352	795880192	533320320	503439680	704570112	659810176	556860288	465340256	578350336	456149856	480460256	502189952	600329984	533500128	558359744	19	19	39.9	39.9	39.9	51.772	0	117.26	247
Q3ZCB8	Q3ZCB8	sp|Q3ZCB8|EMC3_BOVIN ER membrane protein complex subunit 3 OS=Bos taurus OX=9913 GN=EMC3 PE=2 SV=3		8	0.050694	0.226814	1	-1.16562	0.0232654	1	-1.36018	0.178569	1	1.16692	9195799	13316995	11923994	13827993	11770998	16307001	12790000	19106992	14639005	17988988	10540996	14330000	10699004	9256005	8240903	12003998	11906005	13160993	8	8	37.5	37.5	37.5	29.92	0	24.858	17
Q3T0N3	Q3T0N3	sp|Q3T0N3|TMCO1_BOVIN Calcium load-activated calcium channel OS=Bos taurus OX=9913 GN=TMCO1 PE=2 SV=1		4	0.0509227	0.0526091	1	-1.41875	0.0391368	1	-1.49653	0.740248	0.97968	1.05482	10753998	14420007	14128003	12848997	14477007	22919000	15960994	23996002	18317998	26967012	13901993	28960982	13054004	9261195	10807004	14875994	17381994	20071990	4	4	24.5	24.5	24.5	21.175	0	10.282	35
A6H7H2;A0A3Q1M2G4	A6H7H2;A0A3Q1M2G4	tr|A6H7H2|A6H7H2_BOVIN KLC1 protein OS=Bos taurus OX=9913 GN=KLC1 PE=1 SV=1;tr|A0A3Q1M2G4|A0A3Q1M2G4_BOVIN Uncharacterized protein OS=Bos taurus OX=9913 GN=KLC1 PE=4 SV=1	KLC1	8	0.0510781	0.81321	1	-1.02257	0.0507106	1	1.25811	0.0501258	1	-1.28651	7.5609e+06	10817997	8932198	12374994	8472099	8956297	8386002	9894396	9378804	11202004	11138001	8078104	11899994	11724993	16676994	14155992	9880801	9556603	8	5	16.4	16.4	10.4	70.35	0	19.182	35
A0A3Q1ME43;A0A3Q1MLK2;F1MP10	A0A3Q1ME43;A0A3Q1MLK2;F1MP10	tr|A0A3Q1ME43|A0A3Q1ME43_BOVIN G protein pathway suppressor 1 OS=Bos taurus OX=9913 GN=GPS1 PE=4 SV=1;tr|A0A3Q1MLK2|A0A3Q1MLK2_BOVIN G protein pathway suppressor 1 OS=Bos taurus OX=9913 GN=GPS1 PE=4 SV=1;tr|F1MP10|F1MP10_BOVIN G protein pathway suppressor	GPS1	4	0.0514694	0.0607735	1	-1.49028	0.050984	1	-1.42013	0.722944	0.977815	-1.0494	2.3226e+06	2.3751e+06	1.3695e+06	2506900	2.8351e+06	3.1743e+06	3.3996e+06	2.9781e+06	2166101	4.8316e+06	3010302	5853799	2620300	2272899	3.0894e+06	2.057e+06	2.2952e+06	2620300	4	4	6.8	6.8	6.8	64.597	0	6.0886	7
P05631	P05631	sp|P05631|ATPG_BOVIN ATP synthase subunit gamma, mitochondrial OS=Bos taurus OX=9913 GN=ATP5F1C PE=1 SV=3		12	0.0526271	0.0699898	1	-1.2215	0.0190692	1	-1.26079	0.753854	0.97992	1.03217	348230048	341409888	482189856	293260064	339470016	458129792	436370208	583010304	461990208	452609824	372780000	437949760	369059968	298620128	310569824	364699968	401559744	431359840	12	12	50	50	50	33.072	0	188.96	233
E1B8Z4	E1B8Z4	tr|E1B8Z4|E1B8Z4_BOVIN Signal transducer and activator of transcription OS=Bos taurus OX=9913 GN=STAT2 PE=3 SV=2		3	0.0529934	0.0485228	1	-1.39138	0.125361	1	-1.27977	0.298841	1	-1.08721	9050606	11296995	10258996	9539600	10738001	7.8689e+06	8930698	22019010	13049000	16765996	9836902	14496006	11383999	10599003	11651993	12187996	8628201	9444802	3	3	4.1	4.1	4.1	98.336	0	3.0096	12
Q5BIS9	Q5BIS9	sp|Q5BIS9|AAKB1_BOVIN 5-AMP-activated protein kinase subunit beta-1 OS=Bos taurus OX=9913 GN=PRKAB1 PE=2 SV=3		2	0.0534049	0.194828	1	-1.29454	0.154088	1	1.21464	0.0379794	1	-1.5724	2.88e+06	1913399	2.5442e+06	1.9516e+06	921669	2.341e+06	2.0556e+06	3.2615e+06	3.1542e+06	2.3547e+06	2.7576e+06	2.0235e+06	3.098e+06	2.7952e+06	4480802	2.3425e+06	3.5672e+06	2.7519e+06	2	2	17	17	17	30.287	0	4.7521	17
A0A3Q1MJ04;A8E4P2	A0A3Q1MJ04;A8E4P2	tr|A0A3Q1MJ04|A0A3Q1MJ04_BOVIN B5 domain-containing protein OS=Bos taurus OX=9913 PE=4 SV=1;tr|A8E4P2|A8E4P2_BOVIN FARSB protein OS=Bos taurus OX=9913 GN=FARSB PE=2 SV=1		12	0.0540927	0.625293	1	-1.06464	0.099823	1	1.24821	0.00724339	1	-1.32889	19494994	29699994	25164000	28057002	25497008	22624000	18369996	21705010	26111012	26714006	32222020	38316020	37248000	28144010	40144988	28775990	31604020	33930984	12	12	26.6	26.6	26.6	63.398	0	33.158	90
P48042	P48042	sp|P48042|P2RY1_BOVIN P2Y purinoceptor 1 OS=Bos taurus OX=9913 GN=P2RY1 PE=2 SV=1		1	0.0543491	0.345133	1	1.19998	0.140245	1	-1.37814	0.023372	1	1.65374	1.4511e+06	1.4139e+06	1633000	2901901	1.91e+06	1.2866e+06	1.7476e+06	2.1539e+06	1.6981e+06	1.1891e+06	1.2635e+06	833281	1.14756e+06	966550	571593	1.654e+06	921539	1208700	1	1	3.8	3.8	3.8	42.287	0.0018065	2.4594	4
Q0IIG7	Q0IIG7	sp|Q0IIG7|RAB5A_BOVIN Ras-related protein Rab-5A OS=Bos taurus OX=9913 GN=RAB5A PE=1 SV=1		8	0.0562197	0.515009	1	-1.08095	0.0515817	1	-1.49013	0.0961436	1	1.37853	14194992	16704002	12339999	12798000	15032994	20288012	17375010	16994990	11059002	21368014	15957998	16362005	11418003	6.9443e+06	7.8708e+06	10633994	11971999	20945998	5	5	53.5	38.6	38.6	23.688	0	45.447	43
Q2YDK4	Q2YDK4	sp|Q2YDK4|HMGN4_BOVIN High mobility group nucleosome-binding domain-containing protein 4 OS=Bos taurus OX=9913 GN=HMGN4 PE=3 SV=3		2	0.0562854	0.286418	1	-1.85694	0.0344034	1	-4.10312	0.123304	1	2.20961	1.3868e+06	2.5927e+06	2.0449e+06	1.1318e+06	2.7803e+06	9715102	17170994	1682900	1.4135e+06	2.0374e+06	11677006	9483804	576210	1.5558e+06	480170	509863	2.8267e+06	3113098	2	2	24.4	24.4	24.4	9.5829	0	3.5061	7
A6QLS8	A6QLS8	tr|A6QLS8|A6QLS8_BOVIN BRWD2 protein OS=Bos taurus OX=9913 GN=WDR11 PE=2 SV=1		2	0.0571676	0.0126572	1	-2.06247	0.0445667	1	-2.17311	0.896284	0.994019	1.05365	628739	1.59254e+06	1081042	2.2642e+06	1.8082e+06	662737	2.3095e+06	2.6466e+06	3224499	2115699	3110202	1.7431e+06	2.4815e+06	798575	507690	3703347	653567	881506	2	2	2.8	2.8	2.8	136.06	0	3.4532	3
A0JN39	A0JN39	sp|A0JN39|COPB_BOVIN Coatomer subunit beta OS=Bos taurus OX=9913 GN=COPB1 PE=1 SV=1		25	0.0575465	0.717042	1	-1.03596	0.0321401	1	1.17567	0.0277616	1	-1.21795	93814952	114769968	90146960	139879968	90890960	92255968	87908984	90014056	114540016	118680048	104030064	125759960	135800032	118789928	124880024	117870064	130919920	119540000	25	25	37.3	37.3	37.3	107.13	0	129.35	167
P38409;A0A452DJG2	P38409;A0A452DJG2	sp|P38409|GNA11_BOVIN Guanine nucleotide-binding protein subunit alpha-11 OS=Bos taurus OX=9913 GN=GNA11 PE=2 SV=2;tr|A0A452DJG2|A0A452DJG2_BOVIN Guanine nucleotide-binding protein subunit alpha-11 OS=Bos taurus OX=9913 GN=GNA11 PE=4 SV=1	GNA11	8	0.0576396	0.568709	1	-1.11668	0.0243596	1	-1.68977	0.115874	1	1.51321	3.1623e+06	6333896	5534401	3932899	2.11779e+06	3.2246e+06	5.1732e+06	5101600	4867200	2.9656e+06	3618802	4187500	3209999	1.06476e+06	2458299	2.9227e+06	3174099	3.1814e+06	1	1	25.6	4.2	4.2	42.07	0	5.0824	15
Q2T9V8	Q2T9V8	sp|Q2T9V8|DTD1_BOVIN D-aminoacyl-tRNA deacylase 1 OS=Bos taurus OX=9913 GN=DTD1 PE=2 SV=1		3	0.0581999	0.0715199	1	1.33092	0.011831	1	1.33769	0.971356	1	-1.00509	9701894	8139101	5663303	14310992	9230001	8249700	6.4944e+06	6.0297e+06	8447403	5529099	8063795	5945004	7988604	9117801	10472003	10105001	9370500	6.9559e+06	3	3	24.4	24.4	24.4	23.232	0	6.208	8
A0A3Q1M0D7;Q32L63;F1N318	A0A3Q1M0D7;Q32L63;F1N318	tr|A0A3Q1M0D7|A0A3Q1M0D7_BOVIN Vacuolar protein sorting-associated protein VTA1 homolog OS=Bos taurus OX=9913 GN=VTA1 PE=4 SV=1;sp|Q32L63|VTA1_BOVIN Vacuolar protein sorting-associated protein VTA1 homolog OS=Bos taurus OX=9913 GN=VTA1 PE=2 SV=1;tr|F1N318|	VTA1	3	0.0589944	0.521323	1	1.1418	0.101179	1	-2.47117	0.0716352	1	2.82158	4.4803e+06	12262992	6708004	4908103	6795804	4107702	4.1434e+06	5234901	3.7471e+06	5.3914e+06	7892799	6589002	3937800	338206	3.656e+06	772476	3.1305e+06	8498798	3	3	19.2	19.2	19.2	30.955	0	15.712	10
F6S1D0;A0A3Q1N5Y6;A0A3Q1LL86;A0A3Q1M703;A0A3Q1LLK9;Q5E9X2;A0A3Q1MNG1	F6S1D0;A0A3Q1N5Y6;A0A3Q1LL86	tr|F6S1D0|F6S1D0_BOVIN Mitogen-activated protein kinase kinase 3 OS=Bos taurus OX=9913 GN=MAP2K3 PE=3 SV=1;tr|A0A3Q1N5Y6|A0A3Q1N5Y6_BOVIN Mitogen-activated protein kinase kinase 3 OS=Bos taurus OX=9913 GN=MAP2K3 PE=3 SV=1;tr|A0A3Q1LL86|A0A3Q1LL86_BOVIN Mit	MAP2K3	6	0.0591576	0.0743236	1	-1.21852	0.663459	0.975854	1.05014	0.020403	1	-1.27962	7997301	8.0634e+06	6.5807e+06	9461499	7923401	6732303	7629602	9834496	9723004	11835007	11299997	7.1857e+06	12072003	8394299	12019005	8838002	10512994	8308697	6	6	20.8	20.8	20.8	39.061	0	12.133	24
A4FUD2;A0A3Q1N3F5	A4FUD2;A0A3Q1N3F5	tr|A4FUD2|A4FUD2_BOVIN HSD17B7 protein OS=Bos taurus OX=9913 GN=HSD17B7 PE=2 SV=1;tr|A0A3Q1N3F5|A0A3Q1N3F5_BOVIN Hydroxysteroid 17-beta dehydrogenase 7 OS=Bos taurus OX=9913 GN=HSD17B7 PE=4 SV=1	HSD17B7	3	0.0592372	0.117908	1	1.30701	0.447656	0.966722	-1.12042	0.0273988	1	1.4644	8.1108e+06	7145296	7.2536e+06	5.1428e+06	11250002	5.6583e+06	4.5736e+06	7.2508e+06	7.4192e+06	4076400	6201001	4.4388e+06	3.5215e+06	4.4091e+06	6182403	4.1993e+06	6.2084e+06	5576103	3	3	12	12	12	37.66	0	12.331	16
F1N7H5;Q2YDJ9	F1N7H5;Q2YDJ9	tr|F1N7H5|F1N7H5_BOVIN Mannose-1-phosphate guanyltransferase beta OS=Bos taurus OX=9913 GN=GMPPB PE=4 SV=2;sp|Q2YDJ9|GMPPB_BOVIN Mannose-1-phosphate guanyltransferase beta OS=Bos taurus OX=9913 GN=GMPPB PE=2 SV=1	GMPPB	9	0.0594176	0.936021	1	-1.01033	0.0354257	1	1.32617	0.0607434	1	-1.33986	38492000	34110988	24275010	45364984	34899004	24207002	28000010	33056000	45202976	28401998	33058010	33073004	35206020	49583028	60071032	49789028	33634020	40247020	9	9	35.3	35.3	35.3	39.796	0	23.786	92
Q1LZH1;G5E6I5	Q1LZH1	sp|Q1LZH1|MARC2_BOVIN Mitochondrial amidoxime reducing component 2 OS=Bos taurus OX=9913 GN=MARC2 PE=2 SV=1		8	0.0597303	0.382642	1	-1.19699	0.0289323	1	-1.67572	0.126192	1	1.39995	15943005	9244803	14995002	8746602	6730701	12635994	10530006	15715008	14247994	16734993	7.1472e+06	17147990	7779103	6816103	4.8611e+06	6.102e+06	11480002	12095999	8	8	34.5	34.5	34.5	37.288	0	18.06	15
Q3T0Y8	Q3T0Y8	sp|Q3T0Y8|VAMP8_BOVIN Vesicle-associated membrane protein 8 OS=Bos taurus OX=9913 GN=VAMP8 PE=3 SV=1		6	0.0601371	0.272706	1	-1.1945	0.0384454	1	-1.64681	0.161792	1	1.37866	76485984	84687944	99525936	89323984	107689936	165559920	140699952	117400072	83756976	159249920	93618936	144590080	81323032	60917988	33505980	85435000	84576952	124659976	6	6	52	52	52	11.357	0	17.696	50
A7E3S8;A0A3Q1MQM3;A0A3Q1M4L0	A7E3S8;A0A3Q1MQM3	tr|A7E3S8|A7E3S8_BOVIN Heat shock 70kD protein binding protein OS=Bos taurus OX=9913 GN=ST13 PE=2 SV=1;tr|A0A3Q1MQM3|A0A3Q1MQM3_BOVIN ST13 Hsp70 interacting protein OS=Bos taurus OX=9913 GN=ST13 PE=4 SV=1	ST13	9	0.0603038	0.959943	1	1.00662	0.0384004	1	1.33658	0.0552399	1	-1.32779	166700048	209360032	120999968	179000000	206990112	126830072	130790000	139119936	221330096	142170032	186499936	178630016	202480048	235330016	300460000	249720096	173830048	174979920	9	9	27.4	27.4	27.4	41.444	0	65.968	149
F1N3P2	F1N3P2	tr|F1N3P2|F1N3P2_BOVIN Ubiquitin carboxyl-terminal hydrolase OS=Bos taurus OX=9913 GN=USP5 PE=1 SV=2		17	0.0604531	0.885113	1	-1.01716	0.0402292	1	1.26475	0.0430126	1	-1.28646	69556016	77855952	52640004	77116016	74600960	47654000	59809996	51175016	73366024	61340012	73419000	85585016	102239944	71115000	101009936	75464976	86378000	73996960	17	17	33.3	33.3	33.3	95.814	0	208.71	135
P81187;CON__Q3KUS7;A0A3Q1LRP5	P81187;CON__Q3KUS7;A0A3Q1LRP5	sp|P81187|CFAB_BOVIN Complement factor B OS=Bos taurus OX=9913 GN=CFB PE=1 SV=2;;tr|A0A3Q1LRP5|A0A3Q1LRP5_BOVIN Complement factor B OS=Bos taurus OX=9913 GN=CFB PE=1 SV=1	CFB	23	0.0608787	0.0624256	1	1.61734	0.0250658	1	1.72654	0.797822	0.97768	-1.06752	349580192	243420144	132040056	216999888	296849984	107200008	130709968	154299952	127029936	69254040	171290016	142639952	266380032	404480128	155399920	214079952	239140064	133959968	23	23	38.5	38.5	38.5	85.365	0	252.14	218
A0A3Q1M8A6;F6RQ41;E1BHQ9	A0A3Q1M8A6;F6RQ41;E1BHQ9	tr|A0A3Q1M8A6|A0A3Q1M8A6_BOVIN Uncharacterized protein OS=Bos taurus OX=9913 GN=MCAM PE=4 SV=1;tr|F6RQ41|F6RQ41_BOVIN Uncharacterized protein OS=Bos taurus OX=9913 GN=MCAM PE=4 SV=1;tr|E1BHQ9|E1BHQ9_BOVIN Uncharacterized protein OS=Bos taurus OX=9913 GN=MC	MCAM	6	0.0617527	0.208604	1	2.10862	0.199422	0.982971	-2.11758	0.037532	1	4.46518	74124048	4636503	18924000	3506402	12101997	9427898	1.61023e+06	6318398	16106005	4781297	10233001	3.6921e+06	9518598	1344145	6252601	3235401	2.5702e+06	493501	6	6	17.6	17.6	17.6	70.517	0	14.373	18
P13696;A0A3Q1LX99	P13696	sp|P13696|PEBP1_BOVIN Phosphatidylethanolamine-binding protein 1 OS=Bos taurus OX=9913 GN=PEBP1 PE=1 SV=2		16	0.0621311	0.98579	1	-1.00209	0.0197527	1	1.26043	0.0592473	1	-1.26307	898730176	869959488	574859712	1021299712	918870144	620809600	731579648	698800000	781499584	704420160	1009099584	933680192	1247800064	1001400640	1065400384	1034800064	901990528	855660032	16	16	86.1	86.1	86.1	20.985	0	225.22	292
Q3SZ19	Q3SZ19	sp|Q3SZ19|PSMD9_BOVIN 26S proteasome non-ATPase regulatory subunit 9 OS=Bos taurus OX=9913 GN=PSMD9 PE=1 SV=1		2	0.0630501	0.0213451	1	-2.54301	0.475296	0.975523	-1.35272	0.103393	1	-1.87992	648742	1937800	931766	545732	918967	561837	2.9714e+06	835952	921976	2.9779e+06	4.0533e+06	3.2291e+06	1743599	764256	1112842	3.2894e+06	753542	3.9634e+06	2	2	13.6	13.6	13.6	24.266	0	6.1196	5
A0A3Q1MHG8;Q0P5C0;A0A452DHY3;A0A3Q1LU66;A0A3Q1M3V4	A0A3Q1MHG8;Q0P5C0;A0A452DHY3;A0A3Q1LU66;A0A3Q1M3V4	tr|A0A3Q1MHG8|A0A3Q1MHG8_BOVIN Lipase maturation factor OS=Bos taurus OX=9913 GN=LMF1 PE=3 SV=1;sp|Q0P5C0|LMF1_BOVIN Lipase maturation factor 1 OS=Bos taurus OX=9913 GN=LMF1 PE=2 SV=1;tr|A0A452DHY3|A0A452DHY3_BOVIN Lipase maturation factor OS=Bos taurus OX	LMF1	4	0.0633374	0.648146	1	1.04705	0.0991214	1	-1.31505	0.0543341	1	1.37693	10592993	11709007	12312996	11771994	16788998	11686999	14706998	13695994	12036003	8905102	11614005	10677003	6696299	10060997	8391603	14099995	5.922e+06	10964997	4	4	8.6	8.6	8.6	60.287	0	13.577	22
Q0IIM3	Q0IIM3	sp|Q0IIM3|HS105_BOVIN Heat shock protein 105 kDa OS=Bos taurus OX=9913 GN=HSPH1 PE=2 SV=1		16	0.0637945	0.527413	1	-1.12983	0.115915	1	1.40705	0.0233646	1	-1.58972	17401008	27453984	18135992	35756012	20318988	20957994	17146992	17136998	28062010	30865990	24495006	44013980	34912020	54587972	27261998	23880990	34802984	49311012	16	16	28.9	28.9	28.9	96.725	0	47.125	91
Q5E9C2;A0A3Q1MHV0	Q5E9C2;A0A3Q1MHV0	sp|Q5E9C2|DAD1_BOVIN Dolichyl-diphosphooligosaccharide--protein glycosyltransferase subunit DAD1 OS=Bos taurus OX=9913 GN=DAD1 PE=3 SV=3;tr|A0A3Q1MHV0|A0A3Q1MHV0_BOVIN Dolichyl-diphosphooligosaccharide--protein glycosyltransferase subunit DAD1 OS=Bos tauru		3	0.0643893	0.602531	1	-1.04542	0.0501067	1	-1.3157	0.11091	1	1.25854	51171024	71945016	54935996	68838968	65921992	78390032	63511020	57511972	72842952	79662024	62554036	70836968	46409000	40857016	35345976	71556000	57624008	65517020	3	3	28.3	28.3	28.3	12.495	0	79.45	54
F1N647;A0A3Q1MPB3;A0A3Q1LVA9;Q71SP7	F1N647;A0A3Q1MPB3;A0A3Q1LVA9;Q71SP7	tr|F1N647|F1N647_BOVIN Fatty acid synthase OS=Bos taurus OX=9913 GN=FASN PE=1 SV=3;tr|A0A3Q1MPB3|A0A3Q1MPB3_BOVIN Fatty acid synthase OS=Bos taurus OX=9913 GN=FASN PE=1 SV=1;tr|A0A3Q1LVA9|A0A3Q1LVA9_BOVIN Fatty acid synthase OS=Bos taurus OX=9913 GN=FASN P	FASN	62	0.0647178	0.836033	1	-1.03057	0.0887029	1	1.44198	0.0468446	1	-1.48606	359029952	447039904	313120192	507249856	438630016	321139968	283980160	316819968	615120128	373109856	493400320	422240032	475480192	1108599424	683509760	565519936	360560192	526429952	62	62	36.5	36.5	36.5	274.41	0	323.31	686
F1N1E7;A0A3Q1LMH1	F1N1E7;A0A3Q1LMH1	tr|F1N1E7|F1N1E7_BOVIN PAT1 homolog 1, processing body mRNA decay factor OS=Bos taurus OX=9913 GN=PATL1 PE=4 SV=2;tr|A0A3Q1LMH1|A0A3Q1LMH1_BOVIN PAT1 homolog 1, processing body mRNA decay factor OS=Bos taurus OX=9913 GN=PATL1 PE=4 SV=1	PATL1	2	0.0650542	0.0395779	1	-1.7379	0.105231	1	-1.59227	0.662299	0.980249	-1.09146	315560	417100	325650	245040	464791	495910	363490	371780	999544	931930	498540	1.06282e+06	437660	249360	333590	291530	686660	561588	2	2	4.3	4.3	4.3	86.886	0.00053234	2.8081	2
P45879;A0A3Q1MS21;A0A3Q1MJQ7	P45879;A0A3Q1MS21;A0A3Q1MJQ7	sp|P45879|VDAC1_BOVIN Voltage-dependent anion-selective channel protein 1 OS=Bos taurus OX=9913 GN=VDAC1 PE=1 SV=3;tr|A0A3Q1MS21|A0A3Q1MS21_BOVIN Voltage-dependent anion-selective channel protein 1 OS=Bos taurus OX=9913 GN=VDAC1 PE=1 SV=1;tr|A0A3Q1MJQ7|A0A	VDAC1	18	0.0651237	0.731351	1	-1.02698	0.0402215	1	-1.20579	0.077711	1	1.17411	572560000	760420416	734739584	546400256	622519936	686239744	633099840	648390336	755739968	755159744	540750336	691510208	662929984	504179712	453260128	515970304	566549632	643619584	18	18	83.4	83.4	83.4	30.74	0	260.7	278
A0A3Q1MI90;P51176;A0A140T892	A0A3Q1MI90;P51176;A0A140T892	tr|A0A3Q1MI90|A0A3Q1MI90_BOVIN Protein-glutamine gamma-glutamyltransferase 2 OS=Bos taurus OX=9913 GN=TGM2 PE=4 SV=1;sp|P51176|TGM2_BOVIN Protein-glutamine gamma-glutamyltransferase 2 OS=Bos taurus OX=9913 GN=TGM2 PE=1 SV=1;tr|A0A140T892|A0A140T892_BOVIN P	TGM2	2	0.0652423	0.0148433	1	-1.48935	0.0579942	1	-2.356	0.273172	1	1.58189	1.24573e+06	1.1425e+06	1.6752e+06	967580	1.3863e+06	1.60469e+06	1.489e+06	1.6792e+06	2.0708e+06	1.8271e+06	1.8805e+06	3.14846e+06	249699	629040	2.0638e+06	1.6693e+06	1918399	315488	2	2	4.1	4.1	4.1	71.718	0	5.0975	5
A0A3S5ZPJ7;A0A3Q1M2A1	A0A3S5ZPJ7;A0A3Q1M2A1	tr|A0A3S5ZPJ7|A0A3S5ZPJ7_BOVIN Tissue specific transplantation antigen P35B OS=Bos taurus OX=9913 GN=TSTA3 PE=1 SV=1;tr|A0A3Q1M2A1|A0A3Q1M2A1_BOVIN Tissue specific transplantation antigen P35B OS=Bos taurus OX=9913 GN=TSTA3 PE=1 SV=1	TSTA3	4	0.0655374	0.425925	1	1.14378	0.0333919	1	1.57564	0.137668	1	-1.37757	8411897	4308902	4350298	3931802	3.5798e+06	4.0721e+06	3.1067e+06	4319100	5.4455e+06	2.8708e+06	4851999	3.9658e+06	6.2092e+06	4869601	12299996	5.0609e+06	7378800	4.4472e+06	4	4	10.3	10.3	10.3	45.583	0	4.0508	9
E1BN47;P85091	E1BN47	tr|E1BN47|E1BN47_BOVIN Cytoplasmic FMR1-interacting protein OS=Bos taurus OX=9913 GN=CYFIP1 PE=3 SV=3		22	0.067256	0.782042	1	-1.02015	0.0451518	1	1.15597	0.0594782	1	-1.17926	37950012	49895976	37244008	48567032	35683992	43923996	41875000	35666024	46024972	45183976	44087012	44191000	57589964	53349028	54226020	45897976	43807024	43102012	22	9	20.4	20.4	9.3	145.19	0	40.712	109
CON__ENSEMBL:ENSBTAP00000031900	CON__ENSEMBL:ENSBTAP00000031900			30	0.0674551	0.125991	1	1.45278	0.0103228	1	1.65849	0.572231	0.977759	-1.1416	264539968	185199904	101449976	200819968	249179904	84078048	101959992	128239976	92317944	87420008	183100080	115119944	268569984	242119952	122280064	202329920	161149920	178540064	30	3	36.2	36.2	3.6	121.45	0	160.39	242
F1MC63;A0A3Q1MBN8;A0A3Q1MC75;A0A3Q1MFL0;A0A3Q1NJP2	F1MC63;A0A3Q1MBN8;A0A3Q1MC75;A0A3Q1MFL0;A0A3Q1NJP2	tr|F1MC63|F1MC63_BOVIN Exocyst complex component 1 OS=Bos taurus OX=9913 GN=EXOC1 PE=4 SV=2;tr|A0A3Q1MBN8|A0A3Q1MBN8_BOVIN Exocyst complex component 1 OS=Bos taurus OX=9913 GN=EXOC1 PE=4 SV=1;tr|A0A3Q1MC75|A0A3Q1MC75_BOVIN Exocyst complex component 1 OS=Bo	EXOC1	6	0.0675041	0.330984	1	-1.45324	0.00406879	1	1.48918	0.0581837	1	-2.16415	4240201	3.9827e+06	3.4199e+06	5315697	521928	4.6209e+06	3.6169e+06	4.5107e+06	3.6309e+06	5.3302e+06	3738698	5.9081e+06	6.9729e+06	5.3949e+06	7841398	7557001	5.7821e+06	5.9016e+06	6	6	10.3	10.3	10.3	102.85	0	5.1342	10
A5D7A5	A5D7A5	tr|A5D7A5|A5D7A5_BOVIN GOLGA5 protein OS=Bos taurus OX=9913 GN=GOLGA5 PE=2 SV=1		9	0.067608	0.465431	1	-1.14834	0.0766932	1	-3.00935	0.120319	1	2.62062	7.4465e+06	13520993	14004004	10748995	5.7325e+06	12395003	13570995	10170998	9218696	10125997	10347003	18521998	11333002	6376098	797711	611665	10431006	9039903	9	9	21.4	21.4	21.4	82.678	0	33.446	33
P01044;CON__P01044-1	P01044;CON__P01044-1	sp|P01044|KNG1_BOVIN Kininogen-1 OS=Bos taurus OX=9913 GN=KNG1 PE=1 SV=1;		18	0.068071	0.0385641	1	1.86034	0.0571372	1	1.62574	0.641481	0.981009	1.1443	322530016	110450040	154249984	188690112	259139872	76110040	93480048	107200008	76493976	48806996	135239968	97499968	216210080	248429920	83797952	152680016	138859936	95447968	18	0	33.2	33.2	0	68.889	0	135.83	189
Q3T0U3;A0A3Q1MDT8	Q3T0U3;A0A3Q1MDT8	tr|Q3T0U3|Q3T0U3_BOVIN Es1 protein OS=Bos taurus OX=9913 GN=ES1 PE=1 SV=1;tr|A0A3Q1MDT8|A0A3Q1MDT8_BOVIN Uncharacterized protein OS=Bos taurus OX=9913 GN=GATD3A PE=1 SV=1	GATD3A	8	0.0688485	0.855497	1	1.03474	0.0654822	1	-1.50471	0.0532332	1	1.55698	114820048	78304992	57997980	72487984	43158004	69996968	66452968	53657008	106240024	76914008	73275000	43577008	62836020	75304016	29102996	42870028	31531984	43057984	8	8	49.3	49.3	49.3	28.699	0	49.133	46
F1MZX7;A0A3Q1MGM6	F1MZX7;A0A3Q1MGM6	tr|F1MZX7|F1MZX7_BOVIN Protein O-glucosyltransferase 3 OS=Bos taurus OX=9913 GN=POGLUT3 PE=4 SV=3;tr|A0A3Q1MGM6|A0A3Q1MGM6_BOVIN Protein O-glucosyltransferase 3 OS=Bos taurus OX=9913 GN=POGLUT3 PE=4 SV=1	POGLUT3	4	0.0695974	0.823353	1	1.03538	0.0952611	1	-1.34047	0.0148872	1	1.3879	5900598	5.119e+06	7.4089e+06	5.5815e+06	7643696	5215303	5865900	9362501	7444205	4.4836e+06	5813701	3792599	3.2126e+06	3.9636e+06	3.8796e+06	4799600	5290303	5554001	4	4	12.4	12.4	12.4	58.601	0	7.2796	18
E1BLV6	E1BLV6	tr|E1BLV6|E1BLV6_BOVIN Valyl-tRNA synthetase OS=Bos taurus OX=9913 GN=VARS1 PE=1 SV=3		19	0.0696479	0.68906	1	-1.04264	0.103944	1	1.18683	0.00966635	1	-1.23743	37483984	47096008	36795988	41153988	35520008	32406020	31714980	29839006	43113008	40909984	47105972	50277988	47696988	45207996	52880024	49224968	39578000	49731988	19	19	23.1	23.1	23.1	140.26	0	45.87	119
E1BAD2	E1BAD2	tr|E1BAD2|E1BAD2_BOVIN Peptidase S1 domain-containing protein OS=Bos taurus OX=9913 GN=LOC505658 PE=3 SV=2		6	0.0698239	0.120862	1	-4.22942	0.0251816	1	-5.14679	0.760085	0.980552	1.2169	346180	3.8592e+06	1.0856e+06	8293201	1.19692e+06	19060996	25359008	1.26239e+06	13188008	28466016	2.5572e+06	51108012	1.1648e+06	1.87122e+06	2.6325e+06	1.5071e+06	3060799	3192600	6	6	31.5	31.5	31.5	28.577	0	20.51	19
F1N3I3;A0A3S5ZPL7	F1N3I3	tr|F1N3I3|F1N3I3_BOVIN Ubiquitin conjugating enzyme E2 O OS=Bos taurus OX=9913 GN=UBE2O PE=4 SV=2		5	0.0711614	0.295361	1	-1.32537	0.117842	1	1.56121	0.063737	1	-2.06918	832481	781121	2.1309e+06	2.9651e+06	2.5344e+06	2.5103e+06	2.292e+06	3.0574e+06	2.4221e+06	2.109e+06	1.7459e+06	2267101	1748301	3.108e+06	9096803	4.727e+06	4404099	1.9937e+06	5	5	7.3	7.3	7.3	140.39	0	7.8682	6
E1B9I1	E1B9I1	tr|E1B9I1|E1B9I1_BOVIN MICOS complex subunit MIC13 OS=Bos taurus OX=9913 GN=MICOS13 PE=3 SV=1		6	0.0712027	0.123314	1	-1.14549	0.0410337	1	-1.3206	0.287617	1	1.15288	24502002	23350988	26718986	19080006	24034990	30948980	23764992	28938018	26091998	28777018	28159008	33710012	25647998	14687004	16708994	22285988	21885998	30099992	6	6	68.6	68.6	68.6	13.317	0	35.168	43
A0A3Q1M7Y1;F1MQP3	A0A3Q1M7Y1;F1MQP3	tr|A0A3Q1M7Y1|A0A3Q1M7Y1_BOVIN Histone deacetylase 6 OS=Bos taurus OX=9913 GN=HDAC6 PE=4 SV=1;tr|F1MQP3|F1MQP3_BOVIN Histone deacetylase 6 OS=Bos taurus OX=9913 GN=HDAC6 PE=4 SV=3	HDAC6	3	0.0713513	0.480986	1	-1.12312	0.0994209	1	1.26201	0.0272829	1	-1.41738	3.8128e+06	2.9062e+06	2.5762e+06	2.428e+06	2.5024e+06	1.5903e+06	3.0585e+06	2.5535e+06	3759302	2424201	3.9133e+06	1987600	3.6088e+06	4.1116e+06	4.6278e+06	3.3725e+06	2.8557e+06	3.3818e+06	3	3	4.1	4.1	4.1	113.45	0	3.0112	20
A0A3Q1LSB6;A0A3Q1MQZ2;Q32PF2	A0A3Q1LSB6;A0A3Q1MQZ2;Q32PF2	tr|A0A3Q1LSB6|A0A3Q1LSB6_BOVIN ATP-citrate synthase OS=Bos taurus OX=9913 GN=ACLY PE=3 SV=1;tr|A0A3Q1MQZ2|A0A3Q1MQZ2_BOVIN ATP-citrate synthase OS=Bos taurus OX=9913 GN=ACLY PE=3 SV=1;sp|Q32PF2|ACLY_BOVIN ATP-citrate synthase OS=Bos taurus OX=9913 GN=ACLY	ACLY	50	0.0713839	0.859253	1	1.02278	0.0459475	1	1.38402	0.0942947	1	-1.35319	461940128	357799840	282810080	378439936	426329792	235049856	300030112	335750208	442070080	305719936	386700096	294139936	426219904	576720192	768710016	467389696	323579840	380850144	50	50	55	55	55	120.86	0	323.31	545
F1MI58	F1MI58	tr|F1MI58|F1MI58_BOVIN Diacylglycerol kinase OS=Bos taurus OX=9913 GN=DGKH PE=3 SV=3		3	0.0714437	0.382692	1	-1.38541	0.0986884	1	1.56715	0.0335137	1	-2.17115	2.6809e+06	2.4352e+06	532708	1.7186e+06	2.5521e+06	719128	1551499	3.0844e+06	3.7103e+06	1.30395e+06	3.0367e+06	1.1032e+06	2.5037e+06	3.3128e+06	5495997	3200600	3509602	2.2439e+06	3	3	8.8	8.8	8.8	56.404	0	4.7446	4
A3KN48;A0A3Q1LVF6	A3KN48;A0A3Q1LVF6	tr|A3KN48|A3KN48_BOVIN EEFSEC protein OS=Bos taurus OX=9913 GN=EEFSEC PE=2 SV=1;tr|A0A3Q1LVF6|A0A3Q1LVF6_BOVIN Eukaryotic elongation factor, selenocysteine-tRNA specific OS=Bos taurus OX=9913 GN=EEFSEC PE=4 SV=1	EEFSEC	4	0.0714481	0.0303751	1	-2.92993	0.442233	0.963757	-1.35988	0.157268	1	-2.15455	2.9534e+06	564242	490344	2.1573e+06	405232	2.6476e+06	3.1523e+06	1.33179e+06	3016800	4222998	4.4066e+06	5.0765e+06	6618599	2547201	651859	2.8919e+06	1.4808e+06	4.0201e+06	4	4	12.6	12.6	12.6	63.632	0	5.2292	10
A0A3Q1M718;F6RAP7	A0A3Q1M718;F6RAP7	tr|A0A3Q1M718|A0A3Q1M718_BOVIN SPARC (osteonectin), cwcv and kazal like domains proteoglycan 2 OS=Bos taurus OX=9913 GN=SPOCK2 PE=4 SV=1;tr|F6RAP7|F6RAP7_BOVIN SPARC (osteonectin), cwcv and kazal like domains proteoglycan 2 OS=Bos taurus OX=9913 GN=SPOCK2	SPOCK2	11	0.0716036	0.00419887	1	1.65549	0.116458	1	1.4807	0.664284	0.981157	1.11805	75663984	37691008	69588024	77845968	75719016	83450032	49111016	44696016	46995992	34251980	33837000	39663016	20404998	79375024	73705024	76701976	69917984	78064976	11	11	32.3	32.3	32.3	46.926	0	42.054	98
A0A3Q1NJB1;F1N076;A0A3Q1LQ81;A0A3Q1MI22;A0A3Q1LR93	A0A3Q1NJB1;F1N076;A0A3Q1LQ81;A0A3Q1MI22	tr|A0A3Q1NJB1|A0A3Q1NJB1_BOVIN Ceruloplasmin OS=Bos taurus OX=9913 GN=CP PE=1 SV=1;tr|F1N076|F1N076_BOVIN Ceruloplasmin OS=Bos taurus OX=9913 GN=CP PE=1 SV=3;tr|A0A3Q1LQ81|A0A3Q1LQ81_BOVIN Ceruloplasmin OS=Bos taurus OX=9913 GN=CP PE=1 SV=1;tr|A0A3Q1MI22|A	CP	30	0.0719741	0.150806	1	1.60529	0.00782624	1	1.87727	0.582764	0.981347	-1.16943	23900004	11480002	4.3442e+06	12394004	11698995	5131899	4.8049e+06	6.3671e+06	4265198	4.14e+06	9359296	10250997	13943998	14132001	7501001	11281995	13206991	10299998	3	3	38.8	6	6	120.78	0	12.185	25
A0A3Q1LPG0	A0A3Q1LPG0	tr|A0A3Q1LPG0|A0A3Q1LPG0_BOVIN Uncharacterized protein OS=Bos taurus OX=9913 PE=1 SV=1		10	0.0719939	0.250885	1	1.60795	0.0097073	1	2.35974	0.308283	1	-1.46754	92454992	104110008	32589996	81076976	251160048	30778012	55637020	41019008	49880016	17959000	87229976	63787028	123330016	179440000	65679976	79960952	152730080	110640032	9	9	46.6	42.2	42.2	35.568	0	48.903	78
A0A3Q1M4T2;Q5EAD4	A0A3Q1M4T2;Q5EAD4	tr|A0A3Q1M4T2|A0A3Q1M4T2_BOVIN Short/branched chain-specific acyl-CoA dehydrogenase, mitochondrial OS=Bos taurus OX=9913 GN=ACADSB PE=3 SV=1;sp|Q5EAD4|ACDSB_BOVIN Short/branched chain specific acyl-CoA dehydrogenase, mitochondrial OS=Bos taurus OX=9913 GN=		11	0.072821	0.495033	1	1.13244	0.0890472	1	-1.41831	0.0605571	1	1.60615	28357012	50905976	82417960	38710984	63479960	45339980	40408996	58541004	43530020	50033968	31805004	38354996	37411008	41466004	13862002	33762016	36858992	28853018	11	11	37.2	37.2	37.2	46.823	0	60.65	66
Q32PA1	Q32PA1	tr|Q32PA1|Q32PA1_BOVIN CD59 molecule OS=Bos taurus OX=9913 GN=CD59 PE=2 SV=1		1	0.0733166	0.0698346	1	1.61205	0.54395	0.975898	-1.22321	0.032767	1	1.97188	4012801	2.5572e+06	2.5444e+06	2.1004e+06	2.588e+06	1.6778e+06	2422900	1.4324e+06	595198	1.868e+06	2.0506e+06	1714799	2108400	481969	1.20219e+06	1.20063e+06	2732399	1.01068e+06	1	1	9.1	9.1	9.1	13.663	0.00078761	2.6779	1
A0A3Q1MIA4;P56701	A0A3Q1MIA4;P56701	tr|A0A3Q1MIA4|A0A3Q1MIA4_BOVIN 26S proteasome non-ATPase regulatory subunit 2 OS=Bos taurus OX=9913 GN=PSMD2 PE=1 SV=1;sp|P56701|PSMD2_BOVIN 26S proteasome non-ATPase regulatory subunit 2 OS=Bos taurus OX=9913 GN=PSMD2 PE=1 SV=2	PSMD2	21	0.0733529	0.292184	1	-1.11175	0.185941	1	1.19575	0.0415082	1	-1.32937	87550016	91299960	61187984	89689040	78623040	72160016	77116016	73819024	97625992	94428040	77798024	115100008	113799952	92274016	170959920	88277016	97498944	88897976	21	21	35.9	35.9	35.9	99.645	0	76.044	158
P00515	P00515	sp|P00515|KAP2_BOVIN cAMP-dependent protein kinase type II-alpha regulatory subunit OS=Bos taurus OX=9913 GN=PRKAR2A PE=1 SV=2		17	0.0734317	0.0288183	1	-1.12185	0.424237	0.964372	1.07281	0.0602445	1	-1.20354	106510048	110430032	103480008	92886984	87415040	99498968	98935976	110269992	115170024	120039976	112020032	116020040	141710096	102490040	162870064	99214968	109799968	115970040	17	15	58.6	58.6	53.1	45.093	0	167.25	152
F1MD44	F1MD44	tr|F1MD44|F1MD44_BOVIN Rieske domain-containing protein OS=Bos taurus OX=9913 GN=LOC537017 PE=4 SV=3		1	0.0735921	0.615179	1	1.11001	0.0472044	1	1.66053	0.0933267	1	-1.49596	1.0383e+06	697380	562903	1.401e+06	761507	1080729	467170	918658	1.274e+06	707300	635140	1.0229e+06	781860	1.9654e+06	2355800	1.2573e+06	1.0765e+06	1.075e+06	1	1	3.7	3.7	3.7	43.919	0.0032729	2.1798	6
Q32LM2;A0A3Q1MB35	Q32LM2;A0A3Q1MB35	sp|Q32LM2|SGTA_BOVIN Small glutamine-rich tetratricopeptide repeat-containing protein alpha OS=Bos taurus OX=9913 GN=SGTA PE=2 SV=1;tr|A0A3Q1MB35|A0A3Q1MB35_BOVIN Small glutamine-rich tetratricopeptide repeat-containing protein alpha OS=Bos taurus OX=9913		3	0.0737579	0.0411549	1	-1.35019	0.233579	0.95958	-1.13015	0.215882	1	-1.1947	4165298	5.4287e+06	3123801	3.2984e+06	6.2241e+06	3.7642e+06	5075699	6.5283e+06	4541101	6783300	5.5984e+06	5787497	4649301	4646401	5542199	5140700	3.8875e+06	6.6336e+06	3	3	12.8	12.8	12.8	34.213	0	5.1928	17
A0A3Q1M2A8;A0A3Q1MIF4;CON__Q32PI4;A0A3Q1MF14;A0A3Q1LGM4;A0A3Q1N461;F1N4M7	A0A3Q1M2A8;A0A3Q1MIF4;CON__Q32PI4;A0A3Q1MF14;A0A3Q1LGM4;A0A3Q1N461;F1N4M7	tr|A0A3Q1M2A8|A0A3Q1M2A8_BOVIN Complement factor I OS=Bos taurus OX=9913 GN=CFI PE=1 SV=1;tr|A0A3Q1MIF4|A0A3Q1MIF4_BOVIN Complement factor I OS=Bos taurus OX=9913 GN=CFI PE=1 SV=1;;tr|A0A3Q1MF14|A0A3Q1MF14_BOVIN Complement factor I OS=Bos taurus OX=9913 GN	CFI	9	0.0741325	0.121179	1	1.43652	0.0239302	1	1.74181	0.463302	0.976346	-1.21252	34375008	25395006	12343997	26002016	36686016	14721997	18781008	21109994	12563001	11215993	21368014	14425994	28582998	50697032	26474010	30600990	30759016	13317998	9	9	21	21	21	64.922	0	22.721	47
A7MBD4;A0A3Q1MAU9	A7MBD4;A0A3Q1MAU9	tr|A7MBD4|A7MBD4_BOVIN FARSA protein OS=Bos taurus OX=9913 GN=FARSA PE=2 SV=1;tr|A0A3Q1MAU9|A0A3Q1MAU9_BOVIN Phenylalanyl-tRNA synthetase subunit alpha OS=Bos taurus OX=9913 GN=FARSA PE=4 SV=1	FARSA	13	0.0741334	0.187971	1	-1.23609	0.391656	0.964716	1.14182	0.0150553	1	-1.41139	20625994	31030020	19824010	21722006	16459007	22357996	25086006	18142996	22354006	29800016	26779990	44555008	31609996	22300990	36676996	25779014	33052984	36390000	13	13	33.3	33.3	33.3	57.494	0	38.181	58
A0A3Q1M4I3;F1N311;A0A3Q1M5X2;A0A3Q1MHJ0;A0A3Q1MF66	A0A3Q1M4I3;F1N311;A0A3Q1M5X2;A0A3Q1MHJ0;A0A3Q1MF66	tr|A0A3Q1M4I3|A0A3Q1M4I3_BOVIN PPFIA binding protein 2 OS=Bos taurus OX=9913 GN=PPFIBP2 PE=4 SV=1;tr|F1N311|F1N311_BOVIN PPFIA binding protein 2 OS=Bos taurus OX=9913 GN=PPFIBP2 PE=4 SV=3;tr|A0A3Q1M5X2|A0A3Q1M5X2_BOVIN PPFIA binding protein 2 OS=Bos taurus	PPFIBP2	9	0.0741524	0.0498431	1	-2.63542	0.566221	0.975767	-1.1908	0.135371	1	-2.21315	1.66e+06	4686099	716464	9534304	7611497	6460604	17172992	12336003	8412798	8588403	7.7957e+06	7337000	7.5588e+06	5.1444e+06	26231004	7.7857e+06	9296304	4159102	9	8	15.1	15.1	13.9	100.6	0	18.287	12
F1MDN4	F1MDN4	tr|F1MDN4|F1MDN4_BOVIN 60S acidic ribosomal protein P0 OS=Bos taurus OX=9913 GN=RPLP0 PE=3 SV=2		10	0.0747341	0.468479	1	-2.33277	0.142427	1	6.10957	0.0246286	1	-14.2522	571434	871054	48841012	971374	1.18039e+06	515899	353417	27529002	1.44517e+06	1.86719e+06	945999	93310024	84698024	60794004	20637996	23678998	65181024	734817	1	1	45.6	10.1	10.1	34.4	0	24.242	15
F1MI92	F1MI92	tr|F1MI92|F1MI92_BOVIN Slingshot protein phosphatase 3 OS=Bos taurus OX=9913 GN=SSH3 PE=4 SV=1		3	0.0749734	0.0787507	1	-1.84328	0.6169	0.980603	1.15944	0.0652986	1	-2.13718	2.0128e+06	1.6885e+06	1.6405e+06	2.3664e+06	378446	1.8577e+06	1.9916e+06	4273597	3499298	2.5243e+06	1.5817e+06	3.0595e+06	1.8866e+06	6037502	5.2949e+06	4.7038e+06	1.715e+06	1.8167e+06	3	3	5.1	5.1	5.1	71.187	0	3.7565	11
Q3SZI0	Q3SZI0	sp|Q3SZI0|MPI_BOVIN Mannose-6-phosphate isomerase OS=Bos taurus OX=9913 GN=MPI PE=2 SV=3		1	0.0752773	0.122629	1	-1.56662	0.436493	0.962064	1.18636	0.0578827	1	-1.85858	1.1904e+06	739783	241054	738204	429634	900400	1.24897e+06	625856	1.2066e+06	746290	1.33433e+06	954190	1.9772e+06	588445	1.3971e+06	948189	1.4166e+06	1.1444e+06	1	1	6.4	6.4	6.4	46.368	0	3.6448	2
F1MWE0	F1MWE0	tr|F1MWE0|F1MWE0_BOVIN Proteasome 26S subunit, ATPase 3 OS=Bos taurus OX=9913 GN=PSMC3 PE=1 SV=3		12	0.0753698	0.220532	1	-1.13882	0.260302	0.965003	1.08866	0.0353695	1	-1.23979	37232980	50504968	29587986	45420976	35510004	34490000	43329004	36858020	36306000	46130972	48640028	51895996	48497992	42045028	54648988	45852972	50036020	43964024	12	12	32.3	32.3	32.3	49.316	0	60.352	78
E1BPX8;A0A3Q1MS81	E1BPX8;A0A3Q1MS81	tr|E1BPX8|E1BPX8_BOVIN Myosin heavy chain 7B OS=Bos taurus OX=9913 GN=MYH7B PE=3 SV=3;tr|A0A3Q1MS81|A0A3Q1MS81_BOVIN Myosin heavy chain 7B OS=Bos taurus OX=9913 GN=MYH7B PE=3 SV=1	MYH7B	3	0.0758561	0.0641215	1	-1.39778	0.0678245	1	-1.31231	0.650063	0.981381	-1.06512	2110500	3.4596e+06	4.1536e+06	2.7114e+06	2.7074e+06	4.3631e+06	3.7436e+06	6.6347e+06	3.704e+06	4834998	3.1224e+06	5.216e+06	2.7615e+06	3.7247e+06	2.7469e+06	3183900	4.0352e+06	3907302	2	2	1.8	1.3	1.3	219.93	0	3.8282	6
S4UWT3;A0A3Q1M912;Q0VCC8	S4UWT3;A0A3Q1M912;Q0VCC8	tr|S4UWT3|S4UWT3_BOVIN Abhydrolase domain containing 5 OS=Bos taurus OX=9913 GN=ABHD5 PE=2 SV=1;tr|A0A3Q1M912|A0A3Q1M912_BOVIN Abhydrolase domain containing 5 OS=Bos taurus OX=9913 GN=ABHD5 PE=4 SV=1;tr|Q0VCC8|Q0VCC8_BOVIN Abhydrolase domain containing 5 O	ABHD5	2	0.0764667	0.0528768	1	-1.43939	0.0871577	1	-1.35168	0.676323	0.98134	-1.06489	2.3464e+06	1.1983e+06	1.2744e+06	1525400	1.1714e+06	1.7055e+06	1.2261e+06	2.079e+06	1.9753e+06	2.7362e+06	2.68708e+06	2.62324e+06	1.4011e+06	1.4696e+06	2.5538e+06	1.5427e+06	1.3211e+06	1.4858e+06	2	2	15.3	15.3	15.3	21.807	0	4.4809	9
A0A0A0MP92;CON__A2I7N3;A2I7N3;A0A3Q1MGP2	A0A0A0MP92;CON__A2I7N3;A2I7N3	tr|A0A0A0MP92|A0A0A0MP92_BOVIN Serpin A3-7 OS=Bos taurus OX=9913 GN=SERPINA3-7 PE=1 SV=1;;sp|A2I7N3|SPA37_BOVIN Serpin A3-7 OS=Bos taurus OX=9913 GN=SERPINA3-7 PE=3 SV=1	SERPINA3-7	13	0.0779485	0.0468898	1	1.89353	0.0616746	1	1.64412	0.641906	0.980454	1.1517	248040032	366260192	144719936	259889888	282740160	75395968	99518040	98835960	83011976	67266976	182980048	157240064	250800032	359570048	116010064	160380096	138940000	133890032	3	2	34.3	6.5	4.1	47.015	0	39.952	65
E1BF48;A0A3Q1M1B6	E1BF48;A0A3Q1M1B6	tr|E1BF48|E1BF48_BOVIN CD177 molecule OS=Bos taurus OX=9913 GN=CD177 PE=1 SV=3;tr|A0A3Q1M1B6|A0A3Q1M1B6_BOVIN CD177 molecule OS=Bos taurus OX=9913 GN=CD177 PE=1 SV=1	CD177	6	0.078037	0.0841229	1	-6.49145	0.112529	1	-5.52529	0.729519	0.978508	-1.17486	175871	792580	1.47809e+06	1.1115e+06	652130	433950	14429008	397433	28167982	1.23888e+06	368910	65685012	602725	450922	1.2448e+06	220502	1.06387e+06	2.14745e+06	6	6	24.5	24.5	24.5	46.08	0	21.287	12
Q17QE5;A0A3Q1M018	Q17QE5;A0A3Q1M018	sp|Q17QE5|CIB1_BOVIN Calcium and integrin-binding protein 1 OS=Bos taurus OX=9913 GN=CIB1 PE=2 SV=1;tr|A0A3Q1M018|A0A3Q1M018_BOVIN Calcium and integrin-binding protein 1 OS=Bos taurus OX=9913 GN=CIB1 PE=4 SV=1	CIB1	7	0.0780519	0.774425	1	1.03871	0.0521265	1	-1.32838	0.0827879	1	1.3798	17153998	17953990	16767991	10006001	10102997	18367008	16487995	14661997	13047999	12056006	15796997	12709008	9481296	9113896	10708995	7.1311e+06	12880002	16347994	7	7	45	45	45	21.728	0	19.974	56
Q5E993;A0A3Q1M474	Q5E993;A0A3Q1M474	sp|Q5E993|EMC2_BOVIN ER membrane protein complex subunit 2 OS=Bos taurus OX=9913 GN=EMC2 PE=2 SV=1;tr|A0A3Q1M474|A0A3Q1M474_BOVIN ER membrane protein complex subunit 2 OS=Bos taurus OX=9913 GN=EMC2 PE=4 SV=1	EMC2	7	0.079356	0.3448	1	-1.26247	0.041061	1	-1.92684	0.181062	1	1.52624	6.9647e+06	13152992	7928399	6.642e+06	10582999	20588996	13601009	7.9151e+06	8923499	22354006	13017003	15225007	7737603	3.497e+06	3.6871e+06	5858599	8984998	15834990	7	7	30	30	30	34.804	0	24.266	29
Q9GKI7	Q9GKI7	sp|Q9GKI7|CERT_BOVIN Ceramide transfer protein OS=Bos taurus OX=9913 GN=CERT PE=2 SV=1		2	0.0797015	0.857107	1	1.03195	0.0128831	1	1.43246	0.114084	1	-1.38811	2.5917e+06	4.2437e+06	2.694e+06	3.4111e+06	3.0438e+06	1.34458e+06	2.52669e+06	2.2924e+06	3199902	2649299	3.0931e+06	2.2551e+06	2.7353e+06	3999100	5.8859e+06	3.6567e+06	3416700	3678602	2	2	4.8	4.8	4.8	70.846	0	3.1088	6
A0A3Q1MN61	A0A3Q1MN61	tr|A0A3Q1MN61|A0A3Q1MN61_BOVIN Ig-like domain-containing protein OS=Bos taurus OX=9913 GN=LOC616942 PE=3 SV=1		13	0.0797378	0.0917999	1	5.52487	0.1279	1	4.64512	0.525282	0.978254	1.18939	158190032	69015024	217230096	162020032	164570048	111919960	258530080	61654004	801215	35192988	4.0643e+06	136229984	161669968	89938992	87480016	66516960	109599968	269579936	8	2	39.7	29.3	10.9	42.744	0	104.88	83
Q3ZBZ8;A0A3Q1LW78;A0A3Q1ML02;A0A3Q1LW53;A0A3Q1MJH4	Q3ZBZ8;A0A3Q1LW78;A0A3Q1ML02;A0A3Q1LW53	sp|Q3ZBZ8|STIP1_BOVIN Stress-induced-phosphoprotein 1 OS=Bos taurus OX=9913 GN=STIP1 PE=2 SV=1;tr|A0A3Q1LW78|A0A3Q1LW78_BOVIN Stress-induced-phosphoprotein 1 OS=Bos taurus OX=9913 GN=STIP1 PE=4 SV=1;tr|A0A3Q1ML02|A0A3Q1ML02_BOVIN Stress-induced-phosphoprot	STIP1	36	0.0798084	0.352988	1	-1.12347	0.100739	1	1.1626	0.05124	1	-1.30615	388660064	443869760	260929968	462540256	503039840	306740192	330660064	454929696	474069792	409999744	464050080	476119936	460780000	503110336	603640000	541669760	394920192	532900224	36	36	61.9	61.9	61.9	62.481	0	306.78	380
F1N6V1	F1N6V1	tr|F1N6V1|F1N6V1_BOVIN Rho GTPase activating protein 6 OS=Bos taurus OX=9913 GN=ARHGAP6 PE=4 SV=2		7	0.0799482	0.963432	1	-1.00882	0.0816265	1	1.46989	0.0364287	1	-1.48285	11114995	8804996	6978196	6.4543e+06	8982504	5.5123e+06	8.3789e+06	11155007	10852003	6.584e+06	8559599	4.0246e+06	9178795	13062999	17986990	14071000	8.0829e+06	9459498	7	7	15.6	15.6	15.6	77.732	0	27.769	43
F1MPL6;F1N4Y5	F1MPL6;F1N4Y5	tr|F1MPL6|F1MPL6_BOVIN Ig-like domain-containing protein OS=Bos taurus OX=9913 GN=BOLA-NC1 PE=1 SV=3;tr|F1N4Y5|F1N4Y5_BOVIN Ig-like domain-containing protein OS=Bos taurus OX=9913 GN=BOLA-NC1 PE=1 SV=3	BOLA-NC1	14	0.0809416	0.838748	1	1.0712	0.0419193	1	2.06399	0.0834809	1	-1.9268	188610064	256220016	640820224	165079952	119660008	409329760	607400128	177020080	300180064	170579952	176839968	170219952	500419712	252539840	266649936	1032500096	479090176	768660224	10	9	42.5	32.1	32.1	35.171	0	48.931	86
A5PJZ1	A5PJZ1	sp|A5PJZ1|SCMC1_BOVIN Calcium-binding mitochondrial carrier protein SCaMC-1 OS=Bos taurus OX=9913 GN=SLC25A24 PE=2 SV=1		26	0.0816974	0.532716	1	-1.0808	0.0635755	1	-1.33109	0.0736172	1	1.23158	209290016	199980096	252839840	189290032	246180160	265330160	271329824	300870208	320669888	251560160	187890048	168550048	142759936	167430032	145740048	216359920	219959936	226170016	26	26	65.6	65.6	65.6	53.284	0	239.73	227
E1BAL7	E1BAL7	tr|E1BAL7|E1BAL7_BOVIN GB1/RHD3-type G domain-containing protein OS=Bos taurus OX=9913 GN=LOC783604 PE=4 SV=3		1	0.0818796	0.287828	1	-1.39477	0.18681	1	1.57906	0.0500473	1	-2.20242	639401	962800	716317	792090	191242	540090	1.5991e+06	400032	740044	929687	797450	756810	1.1294e+06	626620	3.883e+06	993170	1.8103e+06	833390	1	1	3.2	3.2	3.2	70.934	0.001806	2.4436	2
E1BGA6	E1BGA6	tr|E1BGA6|E1BGA6_BOVIN Component of oligomeric golgi complex 3 OS=Bos taurus OX=9913 GN=COG3 PE=4 SV=3		2	0.0828179	0.0177659	1	2.36278	0.294196	0.961333	1.60643	0.253015	1	1.47083	1.5338e+06	1.444e+06	2.2439e+06	1437100	1.7399e+06	1.84667e+06	605574	372398	461191	1.5199e+06	410370	2033100	1663399	1.7164e+06	2.4626e+06	1.17026e+06	979523	281234	2	2	3.4	3.4	3.4	94.334	0	4.4935	2
Q2NKZ1;A0A3Q1MUU9	Q2NKZ1;A0A3Q1MUU9	sp|Q2NKZ1|TCPH_BOVIN T-complex protein 1 subunit eta OS=Bos taurus OX=9913 GN=CCT7 PE=1 SV=1;tr|A0A3Q1MUU9|A0A3Q1MUU9_BOVIN T-complex protein 1 subunit eta OS=Bos taurus OX=9913 GN=CCT7 PE=3 SV=1	CCT7	28	0.0828922	0.471076	1	-1.08881	0.0894875	1	1.19767	0.0569019	1	-1.30404	288630144	314259840	203290096	343129856	289790208	192399952	225610064	276300000	333300064	285069888	300330112	330439808	342779808	344810144	487929920	345850176	282780160	307569824	28	28	62.2	62.2	62.2	59.442	0	235.45	309
O62768	O62768	sp|O62768|TRXR1_BOVIN Thioredoxin reductase 1, cytoplasmic OS=Bos taurus OX=9913 GN=TXNRD1 PE=2 SV=3		12	0.0831376	0.948398	1	-1.0069	0.0890597	1	1.2693	0.0563301	1	-1.27806	43015992	36670984	32451980	30978004	27711984	32592020	38139988	27381016	33167016	38582996	43152016	25883002	53121980	34639016	57719008	33176006	47283984	37466000	11	11	41.7	38.7	38.7	54.77	0	73.211	90
A4FUD7;E1BJA0	A4FUD7	tr|A4FUD7|A4FUD7_BOVIN RAB33B protein OS=Bos taurus OX=9913 GN=RAB33B PE=2 SV=1		3	0.083311	0.428017	1	1.22482	0.145537	1	-2.48755	0.0785951	1	3.04681	6.7233e+06	9519505	12350004	4.6501e+06	7.7936e+06	12962992	9929896	3.0618e+06	6.5146e+06	5914500	9894396	9488795	9280401	5.0422e+06	507950	504810	5.3656e+06	7210099	3	3	16.6	16.6	16.6	25.618	0	5.3701	14
F1N405;Q7YRW9	F1N405	tr|F1N405|F1N405_BOVIN Reticulon OS=Bos taurus OX=9913 GN=RTN4 PE=1 SV=2		13	0.0833397	0.469917	1	1.08161	0.13158	1	-1.24077	0.0591372	1	1.34204	338049824	473849856	270959872	408260192	395520032	415369984	377889984	440870080	358860064	273940128	308919936	359360000	304449824	172499920	242480000	356799808	347130080	315919872	13	3	19.3	19.3	5	133.67	0	97.037	176
A0A3Q1LZ08;A0A3Q1MEX8;A0A3Q1MCH5;E1BCK1	A0A3Q1LZ08;A0A3Q1MEX8;A0A3Q1MCH5;E1BCK1	tr|A0A3Q1LZ08|A0A3Q1LZ08_BOVIN Replication timing regulatory factor 1 OS=Bos taurus OX=9913 GN=RIF1 PE=4 SV=1;tr|A0A3Q1MEX8|A0A3Q1MEX8_BOVIN Replication timing regulatory factor 1 OS=Bos taurus OX=9913 GN=RIF1 PE=4 SV=1;tr|A0A3Q1MCH5|A0A3Q1MCH5_BOVIN Repli	RIF1	2	0.0836149	0.0576156	1	-5.80807	0.0428618	1	-6.55328	0.902776	0.994546	1.12831	20159992	15688001	1.10434e+06	1.9584e+06	533553	399514	16749004	22926002	19831010	23140012	1.4354e+06	22129002	14716996	856868	18851010	433095	695889	986323	2	2	1.1	1.1	1.1	249.08	0	3.7204	3
Q7YRE7;Q7YRE6;Q0R345;F6QIP7;Q0R346	Q7YRE7;Q7YRE6;Q0R345;F6QIP7;Q0R346	tr|Q7YRE7|Q7YRE7_BOVIN Protein O-fucosyltransferase 1 OS=Bos taurus OX=9913 GN=POFUT1 PE=2 SV=1;tr|Q7YRE6|Q7YRE6_BOVIN POFUT1 protein OS=Bos taurus OX=9913 GN=POFUT1 PE=2 SV=1;tr|Q0R345|Q0R345_BOVIN Protein O-fucosyltransferase 1 OS=Bos taurus OX=9913 GN=P	POFUT1	6	0.0838102	0.00232801	1	1.21201	0.323174	0.965839	1.1014	0.309301	1	1.10043	17677008	16718009	17820002	19917008	19242998	19596990	17896994	15086991	15903995	13666005	14693005	14470999	12124001	17451002	14096006	18998000	18703006	21020012	6	6	17.9	17.9	17.9	44.307	0	9.1425	30
E1BDP3	E1BDP3	tr|E1BDP3|E1BDP3_BOVIN Succinate-semialdehyde dehydrogenase OS=Bos taurus OX=9913 GN=ALDH5A1 PE=3 SV=1		12	0.0838967	0.065728	1	1.76289	0.230185	0.95824	1.42611	0.116148	1	1.23615	118840040	110859952	97555032	77481976	87605008	71359968	27098998	123809992	67285032	61980996	66712032	22219000	62091964	103620056	73937992	85666976	77852040	54992964	12	12	31.7	31.7	31.7	56.096	0	110.76	114
E1BMC4	E1BMC4	tr|E1BMC4|E1BMC4_BOVIN Golgi brefeldin A resistant guanine nucleotide exchange factor 1 OS=Bos taurus OX=9913 GN=GBF1 PE=4 SV=1		4	0.0840212	0.815047	1	-1.04402	0.051194	1	1.46595	0.086678	1	-1.53048	2.7075e+06	984120	1.3985e+06	2.1703e+06	1.07601e+06	1.3577e+06	1.8344e+06	1.581e+06	1.7243e+06	1.3818e+06	1.162e+06	1.9054e+06	1.5156e+06	2.9116e+06	4.1932e+06	2385600	2112200	1.6285e+06	4	4	2.7	2.7	2.7	206.6	0	7.2841	9
Q5E9R3	Q5E9R3	sp|Q5E9R3|EHD1_BOVIN EH domain-containing protein 1 OS=Bos taurus OX=9913 GN=EHD1 PE=1 SV=1		28	0.0849615	0.645274	1	1.04639	0.0253835	1	1.21977	0.105427	1	-1.16569	77062000	87980960	61272008	100320016	85541008	68085016	69456960	62026980	97224000	73764000	78335016	76396040	95654000	89257048	112129976	85560016	82020008	90646040	14	14	59.4	33.9	33.9	60.681	0	81.777	142
F1MKJ5;A0A3Q1MD22	F1MKJ5;A0A3Q1MD22	tr|F1MKJ5|F1MKJ5_BOVIN WASH complex subunit 5 OS=Bos taurus OX=9913 GN=WASHC5 PE=4 SV=2;tr|A0A3Q1MD22|A0A3Q1MD22_BOVIN WASH complex subunit 5 OS=Bos taurus OX=9913 GN=WASHC5 PE=4 SV=1	WASHC5	7	0.0856644	0.0497789	1	-1.81088	0.0980888	1	-1.68981	0.790022	0.979259	-1.07165	14738998	37611016	27728988	38129000	23970002	42369004	79052048	25559986	41188008	107389944	39996020	58723012	45893000	40578008	12295997	33286016	30450980	38846024	7	7	9.5	9.5	9.5	134.21	0	9.0852	6
A6QNW7;CON__ENSEMBL:ENSBTAP00000031360	A6QNW7;CON__ENSEMBL:ENSBTAP00000031360	tr|A6QNW7|A6QNW7_BOVIN CD5 molecule like OS=Bos taurus OX=9913 GN=CD5L PE=2 SV=1;		9	0.0857228	0.00445727	1	2.12044	0.854487	0.982348	-1.08696	0.0899687	1	2.30484	70119048	74177968	45506988	77758024	84677984	33768000	32338998	30304992	19576998	19869010	50104004	30312004	46089032	46965992	21352002	3.6258e+06	53044992	39490976	9	9	27.7	27.7	27.7	50.211	0	35.464	62
Q2TBN3	Q2TBN3	sp|Q2TBN3|CETN2_BOVIN Centrin-2 OS=Bos taurus OX=9913 GN=CETN2 PE=2 SV=1		2	0.0859943	0.0317961	1	-1.86808	0.408445	0.970712	-1.29034	0.142488	1	-1.44774	553070	683780	490140	435520	404200	891790	686410	963922	2931756	874180	698560	1.044e+06	570080	2.06652e+06	806904	601120	603470	776980	2	2	17.4	17.4	17.4	19.809	0	5.0229	3
P13384	P13384	sp|P13384|IBP2_BOVIN Insulin-like growth factor-binding protein 2 OS=Bos taurus OX=9913 GN=IGFBP2 PE=1 SV=2		2	0.0860068	0.814468	1	1.11794	0.0436537	1	2.88008	0.100889	1	-2.57623	4.3704e+06	421015	2.9635e+06	922533	605360	1635621	838649	1.19061e+06	2.8417e+06	2.19429e+06	896841	456929	660477	6.0614e+06	2314800	7546897	3.7471e+06	5.5565e+06	2	2	7.9	7.9	7.9	34.015	0.0025536	2.3361	7
F1MNI4	F1MNI4	tr|F1MNI4|F1MNI4_BOVIN RAB5B, member RAS oncogene family OS=Bos taurus OX=9913 GN=RAB5B PE=1 SV=2		10	0.0866758	0.15291	1	-1.18893	0.0381491	1	-1.33454	0.391599	1	1.12247	51854024	42891004	42142972	46442020	60912028	71278968	57236024	86727008	58232008	61578000	57289016	52349004	36882000	37602016	39007004	49697024	52467000	66990968	7	7	72.1	57.2	57.2	23.721	0	75.348	94
F1MYN8	F1MYN8	tr|F1MYN8|F1MYN8_BOVIN SON DNA binding protein OS=Bos taurus OX=9913 GN=SON PE=4 SV=3		12	0.0874087	0.0952203	1	-1.98965	0.0400343	1	-2.88436	0.483801	0.97934	1.44968	942415	1932499	1.5442e+06	984190	255619	2.0478e+06	1.948e+06	3054602	1.00217e+06	2.2535e+06	1.6355e+06	4089701	1.8518e+06	225181	253939	672212	910344	2.4089e+06	1	1	10.2	0.6	0.6	247.44	0.0054281	1.9941	1
Q3SZV7;A0A452DI25;CON__Q3SZV7;A0A3Q1N2E0	Q3SZV7;A0A452DI25;CON__Q3SZV7;A0A3Q1N2E0	sp|Q3SZV7|HEMO_BOVIN Hemopexin OS=Bos taurus OX=9913 GN=HPX PE=2 SV=1;tr|A0A452DI25|A0A452DI25_BOVIN Hemopexin OS=Bos taurus OX=9913 GN=HPX PE=4 SV=1;;tr|A0A3Q1N2E0|A0A3Q1N2E0_BOVIN Hemopexin OS=Bos taurus OX=9913 GN=HPX PE=4 SV=1	HPX	19	0.0877103	0.146734	1	1.44654	0.0163468	1	1.60888	0.636734	0.978943	-1.11223	860749888	541359808	299750176	672379904	691180224	270090080	244540080	382519904	276559840	284730144	492930208	527039968	697069888	808620224	427750272	471939872	582759808	500509696	19	19	54	54	54	52.209	0	195	248
P98131;A0A3Q1LZX6;F1N4U9	P98131;A0A3Q1LZX6;F1N4U9	sp|P98131|LYAM1_BOVIN L-selectin OS=Bos taurus OX=9913 GN=SELL PE=2 SV=1;tr|A0A3Q1LZX6|A0A3Q1LZX6_BOVIN L-selectin OS=Bos taurus OX=9913 GN=SELL PE=3 SV=1;tr|F1N4U9|F1N4U9_BOVIN L-selectin OS=Bos taurus OX=9913 GN=SELL PE=4 SV=2	SELL	2	0.0877517	0.113367	1	-2.72631	0.992337	0.998303	1.00235	0.101334	1	-2.73273	638679	5193203	10431006	6106200	447821	5.8878e+06	8049096	13320992	14072005	6533002	3.948e+06	5.8775e+06	6232999	8847705	6.7949e+06	13901000	7585198	5871199	2	2	5.7	5.7	5.7	41.971	0.00078699	2.673	10
Q2KI29	Q2KI29	sp|Q2KI29|TM256_BOVIN Transmembrane protein 256 OS=Bos taurus OX=9913 GN=TMEM256 PE=3 SV=1		3	0.0878272	0.80948	1	-1.03335	0.0385944	1	-1.34866	0.10858	1	1.30514	31771006	29801986	33292002	39885976	25303014	55315992	45064008	28947010	30769998	33340012	37757988	42403972	29172992	23774986	19591006	21863990	31010990	38647012	3	3	32.7	32.7	32.7	11.775	0	48.732	35
Q2HJ18	Q2HJ18	sp|Q2HJ18|VP33B_BOVIN Vacuolar protein sorting-associated protein 33B OS=Bos taurus OX=9913 GN=VPS33B PE=2 SV=1		4	0.0878491	0.756483	1	-1.07038	0.0775746	1	1.54196	0.0685174	1	-1.65048	2.779e+06	3.1672e+06	2.7101e+06	4261298	1.4753e+06	1.5578e+06	2.9195e+06	3.6208e+06	3.2864e+06	1513800	2969399	2249801	3540299	3.8785e+06	8827597	4.9269e+06	2.562e+06	3.0864e+06	4	4	7.1	7.1	7.1	70.659	0	4.829	19
E1BPP2	E1BPP2	tr|E1BPP2|E1BPP2_BOVIN BMS1 ribosome biogenesis factor OS=Bos taurus OX=9913 GN=BMS1 PE=4 SV=2		3	0.0878498	0.734231	1	-1.11261	0.0676802	1	-2.61055	0.128461	1	2.34634	2.6063e+06	3197800	4.1559e+06	2.0304e+06	755146	4268199	2.3736e+06	1.3742e+06	3.7269e+06	3.1692e+06	2962901	3.7668e+06	3.7184e+06	357086	803179	409319	4318198	720688	3	3	3.5	3.5	3.5	146.45	0	3.6152	6
Q2TBX6;G5E589	Q2TBX6;G5E589	sp|Q2TBX6|PSB1_BOVIN Proteasome subunit beta type-1 OS=Bos taurus OX=9913 GN=PSMB1 PE=1 SV=1;tr|G5E589|G5E589_BOVIN Proteasome subunit beta OS=Bos taurus OX=9913 GN=PSMB1 PE=3 SV=1	PSMB1	7	0.0879408	0.71037	1	-1.04596	0.0498927	1	1.23023	0.0690447	1	-1.28677	49229980	74850016	41710012	78510968	58152996	51094972	58864012	46173988	57532964	67103984	66213992	67572976	96846064	57971992	81927024	68102032	70175984	74040016	7	7	45.6	45.6	45.6	26.246	0	117.41	81
F1MQX0;A0A3Q1MGC0;A0A3Q1MNW3;A0A3Q1MS98	F1MQX0;A0A3Q1MGC0;A0A3Q1MNW3;A0A3Q1MS98	tr|F1MQX0|F1MQX0_BOVIN Acetyl-coenzyme A synthetase OS=Bos taurus OX=9913 GN=ACSS1 PE=1 SV=3;tr|A0A3Q1MGC0|A0A3Q1MGC0_BOVIN Acyl-CoA synthetase short chain family member 1 OS=Bos taurus OX=9913 GN=ACSS1 PE=1 SV=1;tr|A0A3Q1MNW3|A0A3Q1MNW3_BOVIN Acyl-CoA syn	ACSS1	16	0.0883398	0.0393526	1	1.22026	0.488038	0.972074	1.06018	0.153146	1	1.15099	99177984	105239928	149129936	99348984	101809936	98344048	86484952	104510072	92118000	74798976	96351952	78153992	83287016	114880024	78520000	109229944	94098040	86240952	16	16	38.7	38.7	38.7	74.293	0	82.332	152
A6QQ59;A0A452DJ51	A6QQ59;A0A452DJ51	sp|A6QQ59|KTAP2_BOVIN Keratinocyte-associated protein 2 OS=Bos taurus OX=9913 GN=KRTCAP2 PE=2 SV=1;tr|A0A452DJ51|A0A452DJ51_BOVIN Keratinocyte-associated protein 2 OS=Bos taurus OX=9913 GN=KRTCAP2 PE=4 SV=1	KRTCAP2	1	0.0886149	0.448832	1	-1.19452	0.0665885	1	-2.08687	0.153407	1	1.74703	3.3104e+06	7695205	5236299	6378096	6.3121e+06	11039997	7.7981e+06	4.9063e+06	5.1343e+06	10283004	6669898	12783998	3.7129e+06	1.41416e+06	1.30182e+06	5.9967e+06	6746996	7.5401e+06	1	1	12.5	12.5	12.5	14.678	0	6.1508	23
A0A3Q1N7J9;E1BCC1;A0A3Q1LWP6;A0A3Q1MCF9	A0A3Q1N7J9;E1BCC1;A0A3Q1LWP6;A0A3Q1MCF9	tr|A0A3Q1N7J9|A0A3Q1N7J9_BOVIN Rho GTPase activating protein 9 OS=Bos taurus OX=9913 GN=ARHGAP9 PE=4 SV=1;tr|E1BCC1|E1BCC1_BOVIN Rho GTPase activating protein 9 OS=Bos taurus OX=9913 GN=ARHGAP9 PE=4 SV=2;tr|A0A3Q1LWP6|A0A3Q1LWP6_BOVIN Rho GTPase activating	ARHGAP9	5	0.0887923	0.883157	1	1.02839	0.0526436	1	-1.45594	0.0800594	1	1.49728	6221399	9819399	13194007	9814494	5525197	13926993	8635699	8970102	5.8275e+06	12562005	9153504	9913801	7.7949e+06	4970997	8986198	4.7928e+06	8077805	4.0077e+06	5	5	9.8	9.8	9.8	80.72	0	6.7054	13
A7YW98	A7YW98	sp|A7YW98|SYRC_BOVIN Arginine--tRNA ligase, cytoplasmic OS=Bos taurus OX=9913 GN=RARS PE=2 SV=1		26	0.0888431	0.270135	1	-1.1213	0.281228	0.959883	1.0971	0.0267451	1	-1.23018	81337976	107130016	84155000	104760040	73709992	73154976	79852040	90946016	95483056	103409984	87537976	131169928	99505016	103590064	120669920	92231944	106880040	117090056	26	26	44.2	44.2	44.2	75.56	0	69.7	198
Q2HJ33;Q0V8F2;A0A3Q1LZU5	Q2HJ33	sp|Q2HJ33|OLA1_BOVIN Obg-like ATPase 1 OS=Bos taurus OX=9913 GN=OLA1 PE=2 SV=1		10	0.0889647	0.799685	1	-1.04675	0.0240128	1	1.33096	0.0648196	1	-1.39318	28332990	44047976	24191006	40047980	37168012	16682992	25444006	37127988	33585988	22382988	38259024	36295012	39196000	47092024	50019020	41278992	42549024	33806012	10	10	36.1	36.1	36.1	44.743	0	27.631	36
A0A3Q1MUH7;F1MQD1	A0A3Q1MUH7;F1MQD1	tr|A0A3Q1MUH7|A0A3Q1MUH7_BOVIN Calpain 5 OS=Bos taurus OX=9913 GN=CAPN5 PE=3 SV=1;tr|F1MQD1|F1MQD1_BOVIN Calpain 5 OS=Bos taurus OX=9913 GN=CAPN5 PE=3 SV=2	CAPN5	9	0.0890215	0.209317	1	1.81226	0.0457147	1	2.44951	0.328995	1	-1.35164	43185004	14285000	40149980	42161976	25797016	10131997	26670988	29967016	38725984	6.9654e+06	5.8794e+06	6078597	19799992	62001976	35902000	35147004	34131016	31479002	9	9	19.6	19.6	19.6	68.143	0	19.329	47
E1BDX8;A0A3Q1NEU9	E1BDX8;A0A3Q1NEU9	tr|E1BDX8|E1BDX8_BOVIN Dynein cytoplasmic 1 heavy chain 1 OS=Bos taurus OX=9913 GN=DYNC1H1 PE=1 SV=2;tr|A0A3Q1NEU9|A0A3Q1NEU9_BOVIN Dynein cytoplasmic 1 heavy chain 1 OS=Bos taurus OX=9913 GN=DYNC1H1 PE=1 SV=1	DYNC1H1	120	0.0897952	0.832701	1	-1.02231	0.0726328	1	1.21055	0.0543258	1	-1.23756	347870208	438679904	350089888	512789728	412570016	314569920	358089920	323169856	536609760	422719840	388779808	397710240	430739808	495830272	645240000	488620000	414339968	457819776	120	120	35.6	35.6	35.6	531.95	0	323.31	764
Q3ZBH0;A0A3Q1LV18	Q3ZBH0;A0A3Q1LV18	sp|Q3ZBH0|TCPB_BOVIN T-complex protein 1 subunit beta OS=Bos taurus OX=9913 GN=CCT2 PE=1 SV=3;tr|A0A3Q1LV18|A0A3Q1LV18_BOVIN T-complex protein 1 subunit beta OS=Bos taurus OX=9913 GN=CCT2 PE=1 SV=1	CCT2	32	0.0899113	0.260757	1	-1.13111	0.220121	0.960254	1.14677	0.0534431	1	-1.29713	318079904	381170016	280820128	403749792	309769792	231010064	271699904	338480032	403599808	360420064	379289952	406019936	448019712	309540128	574630272	363799936	406609760	397489984	32	32	71.2	71.2	71.2	57.475	0	323.31	350
A0A3Q1MFI7	A0A3Q1MFI7	tr|A0A3Q1MFI7|A0A3Q1MFI7_BOVIN Ig-like domain-containing protein OS=Bos taurus OX=9913 GN=LOC104968484 PE=4 SV=1		3	0.0899149	0.0340046	1	2.26117	0.326752	0.967493	1.42491	0.220941	1	1.58688	24135996	37927992	17968998	40182000	41592996	9210303	11217995	6825003	5.2232e+06	11585006	22548990	18134002	26233016	19606008	7.9134e+06	7174299	33896996	16019998	2	1	22.9	19.3	9.4	23.733	0	70.838	30
A0A3Q1MNA4;E1BA71	A0A3Q1MNA4;E1BA71	tr|A0A3Q1MNA4|A0A3Q1MNA4_BOVIN Transmembrane channel-like protein OS=Bos taurus OX=9913 GN=TMC8 PE=3 SV=1;tr|E1BA71|E1BA71_BOVIN Transmembrane channel-like protein OS=Bos taurus OX=9913 GN=TMC8 PE=3 SV=1	TMC8	2	0.0900019	0.0110273	1	2.33152	0.637076	0.980282	1.23925	0.123109	1	1.88139	2.6672e+06	2.8401e+06	2.63e+06	1.9785e+06	4277899	2.8712e+06	2.2711e+06	901736	1.8726e+06	413121	1.6163e+06	1.177e+06	1453900	2.8324e+06	2879700	285159	2.5898e+06	1.24654e+06	2	2	4.6	4.6	4.6	75.733	0	3.3491	6
Q3MJK3;A0A3Q1M6Z0;A0A3Q1MQM2	Q3MJK3;A0A3Q1M6Z0;A0A3Q1MQM2	tr|Q3MJK3|Q3MJK3_BOVIN TRIM OS=Bos taurus OX=9913 GN=LOC616948 PE=2 SV=1;tr|A0A3Q1M6Z0|A0A3Q1M6Z0_BOVIN Uncharacterized protein OS=Bos taurus OX=9913 GN=LOC616948 PE=4 SV=1;tr|A0A3Q1MQM2|A0A3Q1MQM2_BOVIN Uncharacterized protein OS=Bos taurus OX=9913 GN=LOC	LOC616948	4	0.0904227	0.8705	1	-1.06172	0.100638	1	-2.56988	0.0706543	1	2.42049	4.8694e+06	2.1718e+06	2.2351e+06	2.1548e+06	1.72886e+06	3.2703e+06	3.1186e+06	2.2668e+06	708572	5415302	2.3092e+06	6585196	202555	2.5346e+06	1.7719e+06	483476	2.2084e+06	1.4743e+06	4	2	9.4	9.4	5	56.987	0	5.0849	8
Q9TVC8	Q9TVC8	sp|Q9TVC8|HB21_BOVIN BoLa class II histocompatibility antigen, DQB*0101 beta chain OS=Bos taurus OX=9913 GN=BoLA-DQB PE=2 SV=1		10	0.0910003	0.0857542	1	1.65383	0.813724	0.979295	-1.07798	0.020239	1	1.78279	184270096	195769968	321629856	239640112	257069968	179500032	211950064	73672000	64812040	107089944	235650064	245520016	144649920	60129036	98478968	119830040	222079872	175309888	10	6	48.3	48.3	27.6	30.122	0	119.33	94
A0A3Q1M3I6;F1MG56;A0A3Q1MVS3;A0A3Q1M9B9;A0A3Q1MH72;Q5E9Q7;F1MY94;A0A3Q1M5E1;A0A3Q1N515;A0A3Q1MJU7	A0A3Q1M3I6;F1MG56;A0A3Q1MVS3	tr|A0A3Q1M3I6|A0A3Q1M3I6_BOVIN Serine/threonine-protein phosphatase 2A 55 kDa regulatory subunit B OS=Bos taurus OX=9913 GN=PPP2R2A PE=3 SV=1;tr|F1MG56|F1MG56_BOVIN Serine/threonine-protein phosphatase 2A 55 kDa regulatory subunit B OS=Bos taurus OX=9913 G		8	0.0910758	0.299286	1	-1.14853	0.195133	0.979973	1.16971	0.0503767	1	-1.34344	20113988	18889006	12645002	22516994	13875001	12956001	14105998	16811010	19373004	22476990	18875000	22902008	25942990	21600010	30373984	20563996	18676988	17488996	8	8	27.7	27.7	27.7	51.691	0	25.964	31
G5E538	G5E538	tr|G5E538|G5E538_BOVIN Adhesion G protein-coupled receptor E3 OS=Bos taurus OX=9913 GN=ADGRE3 PE=3 SV=2		10	0.091659	0.415413	1	1.22324	0.171638	1	-1.52517	0.0490053	1	1.86565	105470032	63869980	129880024	173890032	110969928	64960020	122330024	84236040	93358024	67233992	126210008	40101016	58711988	93495000	46589984	112329984	29385000	30808994	10	5	17	17	9	68.267	0	51.302	61
Q9TTE1;CON__Q9TTE1;A0A452DJK6;A0A0A0MP88;A0A3Q1N535	Q9TTE1;CON__Q9TTE1;A0A452DJK6;A0A0A0MP88;A0A3Q1N535	sp|Q9TTE1|SPA31_BOVIN Serpin A3-1 OS=Bos taurus OX=9913 GN=SERPINA3-1 PE=1 SV=3;;tr|A0A452DJK6|A0A452DJK6_BOVIN Serpin A3-1 OS=Bos taurus OX=9913 GN=SERPINA3-1 PE=3 SV=1;tr|A0A0A0MP88|A0A0A0MP88_BOVIN Serpin A3-1 OS=Bos taurus OX=9913 GN=SERPINA3-1 PE=3 SV	SERPINA3-1	16	0.0916882	0.186813	1	1.44458	0.0254363	1	1.80936	0.422942	0.986621	-1.25252	1179199360	942260096	354330016	615080256	581949888	320170016	329389952	457569856	302960160	273220000	630149632	631539904	1041900032	927070016	420860128	493539904	754579904	1150700288	16	1	49.1	49.1	11.2	46.236	0	281.69	309
E1BMS0	E1BMS0	tr|E1BMS0|E1BMS0_BOVIN Ski2 like RNA helicase OS=Bos taurus OX=9913 GN=SKIV2L PE=4 SV=2		6	0.0918691	0.341288	1	-1.36585	0.0513245	1	1.38086	0.0679873	1	-1.88605	7246499	5429202	1.31678e+06	10736993	5.6455e+06	3.8198e+06	4.4128e+06	5386099	7.4441e+06	7.5411e+06	9071006	6434801	7294897	9050199	13102001	11127993	7179100	7.813e+06	6	6	8.5	8.5	8.5	137.65	0	9.2881	12
Q3T0K2	Q3T0K2	sp|Q3T0K2|TCPG_BOVIN T-complex protein 1 subunit gamma OS=Bos taurus OX=9913 GN=CCT3 PE=1 SV=1		32	0.0924046	0.350055	1	-1.12411	0.161079	1	1.16462	0.0503821	1	-1.30916	365000000	421609696	282470016	490209760	367539808	261310048	310909984	366839776	500730112	376420032	419679968	457690272	454180288	400620096	651940352	488669728	420500288	422700288	32	32	60	60	60	60.585	0	233.99	286
F1MSK3;Q08DN7;A0A3Q1NBI1;A0A3Q1M8P4;A0A3Q1LYP3;A0A3Q1MUF6;A0A3Q1N3X6;E1BBD2	F1MSK3;Q08DN7	tr|F1MSK3|F1MSK3_BOVIN Proto-oncogene vav OS=Bos taurus OX=9913 GN=VAV1 PE=4 SV=3;sp|Q08DN7|VAV_BOVIN Proto-oncogene vav OS=Bos taurus OX=9913 GN=VAV1 PE=2 SV=1	VAV1	24	0.0925026	0.915474	1	1.00805	0.0691906	1	1.19766	0.098591	1	-1.18809	87616016	81024048	75144992	85445952	63018964	64912028	74965984	65730012	84902968	74639040	85607984	66475024	81106032	84193952	123120024	102269960	79596016	76626976	24	24	30.6	30.6	30.6	98.038	0	117.1	188
E1BG59	E1BG59	tr|E1BG59|E1BG59_BOVIN RAS guanyl releasing protein 1 OS=Bos taurus OX=9913 GN=RASGRP1 PE=4 SV=1		2	0.0927758	0.0594849	1	-1.91892	0.53931	0.977106	-1.1428	0.159181	1	-1.67914	1.2923e+06	1.8023e+06	2.2342e+06	712340	2.6126e+06	425891	2189199	3.5811e+06	2.5979e+06	2.2772e+06	2.6931e+06	1.6487e+06	2.0626e+06	1.21261e+06	4539300	2531901	1.6586e+06	1.939e+06	2	2	2.9	2.9	2.9	90.451	0	3.6768	4
G3MZE0	G3MZE0	tr|G3MZE0|G3MZE0_BOVIN Ig-like domain-containing protein OS=Bos taurus OX=9913 PE=4 SV=2		3	0.0932215	0.0644427	1	2.18537	0.759824	0.976038	1.11897	0.0760841	1	1.95302	9839997	13411007	4.4366e+06	17739002	16787000	4.655e+06	5.6993e+06	2.2379e+06	1.7251e+06	5307698	10776001	5920297	8371801	8.1165e+06	2317899	3.1489e+06	7.4221e+06	3.973e+06	1	1	36.7	21.6	21.6	14.451	0	16.01	17
A0A3Q1LSK1;F1MS08	A0A3Q1LSK1;F1MS08	tr|A0A3Q1LSK1|A0A3Q1LSK1_BOVIN Solute carrier family 12 member 2 OS=Bos taurus OX=9913 GN=SLC12A2 PE=4 SV=1;tr|F1MS08|F1MS08_BOVIN Solute carrier family 12 member 2 OS=Bos taurus OX=9913 GN=SLC12A2 PE=4 SV=2	SLC12A2	4	0.0933447	0.0534335	1	1.31317	0.282442	0.959865	-1.45676	0.0708938	1	1.91298	6765504	4.5644e+06	6.5371e+06	6770801	6.9801e+06	6.8604e+06	5388599	3.4938e+06	7435598	4408602	4933697	4.192e+06	3.9224e+06	5064699	4539402	5.5185e+06	3.78e+06	709961	4	4	4.2	4.2	4.2	128.92	0	6.6328	10
Q6B860	Q6B860	sp|Q6B860|RT14_BOVIN 28S ribosomal protein S14, mitochondrial OS=Bos taurus OX=9913 GN=MRPS14 PE=1 SV=1		2	0.0933808	0.251043	1	-1.22242	0.0875146	1	-2.10471	0.173319	1	1.72176	1.8481e+06	2545999	2.4595e+06	2.1318e+06	2.7039e+06	3.0083e+06	5.1614e+06	1.8483e+06	2.68499e+06	3411798	2.2279e+06	3.4391e+06	2.2255e+06	1898999	325935	683510	2942699	2.7802e+06	2	2	21.9	21.9	21.9	15.043	0	6.6393	1
A0A3Q1LRN7;F1MM13	A0A3Q1LRN7;F1MM13	tr|A0A3Q1LRN7|A0A3Q1LRN7_BOVIN Hexose-6-phosphate dehydrogenase/glucose 1-dehydrogenase OS=Bos taurus OX=9913 GN=H6PD PE=1 SV=1;tr|F1MM13|F1MM13_BOVIN Hexose-6-phosphate dehydrogenase/glucose 1-dehydrogenase OS=Bos taurus OX=9913 GN=H6PD PE=1 SV=3	H6PD	10	0.0941475	0.718563	1	-1.04167	0.0646772	1	-1.34361	0.123898	1	1.28985	25511000	20381002	24054000	27998012	38439008	27840990	27285002	31545996	36870984	23634992	24762000	25776016	17528996	26928998	19798998	32510984	13900008	19267002	10	10	17	17	17	88.953	0	28.351	64
A0A3Q1MBY4;P00514;Q17QF5;A0A3Q1MCI6	A0A3Q1MBY4;P00514	tr|A0A3Q1MBY4|A0A3Q1MBY4_BOVIN cAMP-dependent protein kinase type I-alpha regulatory subunit OS=Bos taurus OX=9913 GN=PRKAR1A PE=4 SV=1;sp|P00514|KAP0_BOVIN cAMP-dependent protein kinase type I-alpha regulatory subunit OS=Bos taurus OX=9913 GN=PRKAR1A PE=1	PRKAR1A	15	0.0949585	0.88258	1	1.02229	0.065157	1	1.36892	0.0801811	1	-1.33907	95182960	138249936	77876952	99027048	118870048	71336008	74725040	96635032	148630000	76503984	105840056	86752008	115580040	144620096	204899888	141240064	103539952	99052064	15	15	45.2	45.2	45.2	42.491	0	107.3	112
Q2KHY2;A0A3Q1LUV6	Q2KHY2;A0A3Q1LUV6	sp|Q2KHY2|VAMP5_BOVIN Vesicle-associated membrane protein 5 OS=Bos taurus OX=9913 GN=VAMP5 PE=3 SV=1;tr|A0A3Q1LUV6|A0A3Q1LUV6_BOVIN Vesicle-associated membrane protein 5 OS=Bos taurus OX=9913 GN=VAMP5 PE=4 SV=1	VAMP5	3	0.0952081	0.0895161	1	-2.04433	0.0630783	1	-2.3438	0.726033	0.97713	1.14649	2.4918e+06	7.6746e+06	5298703	1.9095e+06	1.5914e+06	2.9777e+06	6699699	4762799	2.2225e+06	6.0956e+06	7921505	19545008	3000702	1.35735e+06	2.0486e+06	1.27809e+06	5.9567e+06	6355596	3	3	32.8	32.8	32.8	12.778	0	4.8251	10
Q8SPP7;A0A3Q1LPB6	Q8SPP7	sp|Q8SPP7|PGRP1_BOVIN Peptidoglycan recognition protein 1 OS=Bos taurus OX=9913 GN=PGLYRP1 PE=1 SV=1		7	0.0954944	0.231284	1	-2.26816	0.0767897	1	-3.47025	0.111628	1	1.52998	25391012	28413002	15277007	59371960	35008016	19617002	198799920	22064994	228550032	13851999	13903996	316889920	15970999	14944001	27995014	29405014	13757005	12961998	7	7	43.7	43.7	43.7	21.063	0	83.089	39
F6R4P6;CON__ENSEMBL:ENSBTAP00000018574;A0A3Q1MAK6	F6R4P6;CON__ENSEMBL:ENSBTAP00000018574;A0A3Q1MAK6	tr|F6R4P6|F6R4P6_BOVIN Serpin family D member 1 OS=Bos taurus OX=9913 GN=SERPIND1 PE=3 SV=1;;tr|A0A3Q1MAK6|A0A3Q1MAK6_BOVIN Serpin family D member 1 OS=Bos taurus OX=9913 GN=SERPIND1 PE=3 SV=1	SERPIND1	10	0.0961559	0.0528107	1	1.65742	0.0991108	1	1.42526	0.537672	0.974219	1.16289	96169960	43154980	54948996	57196988	83674960	26839004	35935004	35878988	33318992	20707006	55698032	28521016	49074024	70400960	40197992	49280968	64854040	26686014	10	10	21.6	21.6	21.6	62.704	0	34.576	61
Q5E965	Q5E965	sp|Q5E965|C56D2_BOVIN Cytochrome b561 domain-containing protein 2 OS=Bos taurus OX=9913 GN=CYB561D2 PE=2 SV=1		1	0.0961685	0.412411	1	-1.1421	0.0331116	1	-1.36234	0.148949	1	1.19283	4338300	6.8217e+06	6004999	5802498	4.5612e+06	8527205	7932205	6.984e+06	5403102	8064797	4.1877e+06	8805404	5181702	4.8144e+06	4.0245e+06	5014297	5.6657e+06	4881603	1	1	5.4	5.4	5.4	24.077	0	3.4907	13
A5D7T6	A5D7T6	tr|A5D7T6|A5D7T6_BOVIN YY1 protein OS=Bos taurus OX=9913 GN=YY1 PE=2 SV=1		2	0.0962769	0.0782824	1	-2.59596	0.0394372	1	-2.33611	0.83122	0.984745	-1.11123	218510	2.3691e+06	1970525	455495	370948	1.6527e+06	2610901	670527	1.67638e+06	2.3153e+06	3.8195e+06	3.3591e+06	2.2943e+06	1.35718e+06	443850	712111	544210	1.00143e+06	2	2	7	7	7	44.777	0	4.1836	6
Q762I5;A0A3Q1MBE3	Q762I5;A0A3Q1MBE3	sp|Q762I5|RETN_BOVIN Resistin OS=Bos taurus OX=9913 GN=RETN PE=3 SV=1;tr|A0A3Q1MBE3|A0A3Q1MBE3_BOVIN Resistin OS=Bos taurus OX=9913 GN=RETN PE=4 SV=1	RETN	2	0.0963323	0.211179	1	-2.96774	0.086432	1	-4.88378	0.105584	1	1.64562	1.95663e+06	1.2865e+06	819640	1.6988e+06	842578	1.6096e+06	7971397	398469	12252005	952310	1.16834e+06	75002960	789725	1.0227e+06	1.3865e+06	273916	680191	1.14719e+06	2	2	29.4	29.4	29.4	11.469	0	50.407	7
Q27975;Q27965	Q27975;Q27965	sp|Q27975|HS71A_BOVIN Heat shock 70 kDa protein 1A OS=Bos taurus OX=9913 GN=HSPA1A PE=1 SV=2;sp|Q27965|HS71B_BOVIN Heat shock 70 kDa protein 1B OS=Bos taurus OX=9913 GN=HSPA1B PE=2 SV=1	HSPA1B	44	0.0963521	0.222611	1	-1.21038	0.347554	0.967994	1.21162	0.023594	1	-1.46652	3560802048	4291397120	4000400128	3205499136	3939700224	3358500864	3942498048	5513003520	7933189632	3244498432	4412298240	3302598656	3472801536	7606597120	7449392128	6788107264	4262300160	4529995264	44	25	73.9	73.9	43.1	70.258	0	323.31	830
Q3T132	Q3T132	sp|Q3T132|LTOR2_BOVIN Ragulator complex protein LAMTOR2 OS=Bos taurus OX=9913 GN=LAMTOR2 PE=2 SV=1		6	0.0969259	0.11523	1	-2.36493	0.0267626	1	-3.35661	0.584529	0.97945	1.41933	4863598	6811203	590452	2.4559e+06	7635505	14170991	9575903	7677899	5112599	22619006	8799003	12154992	2291046	2.5459e+06	1.5717e+06	5.691e+06	802071	15194001	6	6	76	76	76	13.507	0	21.199	28
F1N3U5;A0A3Q1LQG8;A0A3Q1LQ97;A0A3Q1NH02	F1N3U5;A0A3Q1LQG8;A0A3Q1LQ97	tr|F1N3U5|F1N3U5_BOVIN Vanin 2 OS=Bos taurus OX=9913 GN=VNN2 PE=4 SV=3;tr|A0A3Q1LQG8|A0A3Q1LQG8_BOVIN Vanin 2 OS=Bos taurus OX=9913 GN=VNN2 PE=4 SV=1;tr|A0A3Q1LQ97|A0A3Q1LQ97_BOVIN Vanin 2 OS=Bos taurus OX=9913 GN=VNN2 PE=4 SV=1	VNN2	5	0.0974932	0.901807	1	-1.08834	0.0755263	1	-3.78672	0.0530241	1	3.47934	1.64603e+06	4.2179e+06	5646698	7958203	1.05539e+06	14396006	11621992	399000	3.1477e+06	15939991	5688501	5952003	1.14311e+06	349713	691882	655151	3.7001e+06	3.985e+06	5	5	9.9	9.9	9.9	59.962	0	8.5681	9
G3X6L5;A0A3Q1MCZ8	G3X6L5;A0A3Q1MCZ8	tr|G3X6L5|G3X6L5_BOVIN ADP ribosylation factor like GTPase 8A OS=Bos taurus OX=9913 GN=ARL8A PE=3 SV=2;tr|A0A3Q1MCZ8|A0A3Q1MCZ8_BOVIN ADP ribosylation factor like GTPase 8A OS=Bos taurus OX=9913 GN=ARL8A PE=3 SV=1	ARL8A	6	0.0976777	0.930414	1	1.00764	0.0895155	1	-1.22407	0.088429	1	1.23343	7.4554e+06	5576501	6.7885e+06	7.9916e+06	8277701	8.3546e+06	8539503	8428796	6.7416e+06	5908701	7.1865e+06	7232104	7653100	4.2297e+06	5112998	7316997	6.3331e+06	5775901	2	2	36.6	13.4	13.4	21.416	0	3.412	27
P06868;CON__P06868	P06868;CON__P06868	sp|P06868|PLMN_BOVIN Plasminogen OS=Bos taurus OX=9913 GN=PLG PE=1 SV=2;		52	0.0979411	0.159559	1	1.58693	0.0618486	1	1.98793	0.417947	0.98827	-1.25269	157559904	85711952	88219960	100740008	127369968	47242992	84651008	121120008	75077968	37002000	71693016	22143986	120360024	257230096	99381040	171469904	83622984	63257028	5	5	69.8	9.9	9.9	91.215	0	103.99	74
F1MJZ7	F1MJZ7	tr|F1MJZ7|F1MJZ7_BOVIN TBC1 domain family member 10B OS=Bos taurus OX=9913 GN=TBC1D10B PE=4 SV=2		6	0.0979972	0.577647	1	1.08067	0.0412829	1	1.34488	0.132489	1	-1.24449	10935999	12282998	7.2539e+06	14249991	11834006	8826103	9647496	6518999	10587001	11030995	12493998	9922101	12457003	16541006	16620008	14529007	9867798	10973002	6	6	11.3	11.3	11.3	87.074	0	9.4524	39
E1BNC4	E1BNC4	tr|E1BNC4|E1BNC4_BOVIN Divergent protein kinase domain 2A OS=Bos taurus OX=9913 GN=DIPK2A PE=4 SV=1		8	0.0983042	0.107934	1	1.27028	0.587385	0.975825	-1.08855	0.0496304	1	1.38277	28902994	19883988	32999018	28375988	39046012	29306010	25954002	29940998	21790002	17600008	28935990	16996002	16583990	19902004	15671997	33668992	21124008	23945010	8	8	23.7	23.7	23.7	49.451	0	25.696	38
A0A3Q1MMR1	A0A3Q1MMR1	tr|A0A3Q1MMR1|A0A3Q1MMR1_BOVIN Uncharacterized protein OS=Bos taurus OX=9913 PE=4 SV=1		2	0.098905	0.0562382	1	1.65506	0.190985	0.993046	1.38439	0.370209	1	1.19551	1.11613e+06	820880	938160	1.94412e+06	781540	943640	804821	258503	824189	922504	657106	576874	917391	591840	612761	882700	1.019e+06	1.41058e+06	2	2	25.4	25.4	25.4	13.33	0	3.2378	2
F1MU79	F1MU79	tr|F1MU79|F1MU79_BOVIN Peptidylprolyl isomerase OS=Bos taurus OX=9913 GN=FKBP4 PE=4 SV=2		23	0.0999246	0.185586	1	-1.26729	0.505849	0.96754	1.10945	0.0274554	1	-1.40599	71817008	100859944	53068980	104290056	64814012	73959984	62327020	81758984	87702008	119530040	96504040	154419952	115520000	133609936	77231000	105560008	97568960	120920008	23	1	56.4	56.4	2.8	51.559	0	73.599	173
Q17QI3;A0A3Q1MUM9	Q17QI3;A0A3Q1MUM9	tr|Q17QI3|Q17QI3_BOVIN Acetyl-CoA acetyltransferase 2 OS=Bos taurus OX=9913 GN=ACAT2 PE=1 SV=1;tr|A0A3Q1MUM9|A0A3Q1MUM9_BOVIN Acetyl-CoA acetyltransferase 2 OS=Bos taurus OX=9913 GN=ACAT2 PE=1 SV=1	ACAT2	14	0.101061	0.893983	1	1.02232	0.0319176	1	1.36902	0.104829	1	-1.33912	110749936	94882056	48724984	112120048	85640024	62620976	64393960	87012976	116899960	68375024	74548016	80770032	98849944	138550016	149999984	105179984	84040040	97766000	14	14	61.7	61.7	61.7	41.17	0	190.98	145
F1MWU9	F1MWU9	tr|F1MWU9|F1MWU9_BOVIN Heat shock protein family A (Hsp70) member 6 OS=Bos taurus OX=9913 GN=HSPA6 PE=1 SV=3		10	0.101272	0.0437427	1	-1.19642	0.541783	0.97652	1.0936	0.058648	1	-1.3084	470539936	546279680	544040320	522320320	548769792	468759808	509279872	726799936	791830016	551409728	546029824	624480192	462950144	964369472	817970368	827589504	629550080	495460032	2	2	17.2	3.1	3.1	70.57	0	24.096	81
E1BPC2	E1BPC2	tr|E1BPC2|E1BPC2_BOVIN PDZ domain containing 8 OS=Bos taurus OX=9913 GN=PDZD8 PE=4 SV=2		1	0.101577	0.0168322	1	-2.21766	0.0998413	1	-1.9534	0.780953	0.979652	-1.13529	584910	1.92928e+06	628834	710529	554194	2316401	2.4414e+06	2549101	1.42094e+06	2.3107e+06	1.7895e+06	2.1056e+06	1.7433e+06	333791	1.10026e+06	392732	2.5181e+06	2.18877e+06	1	1	1	1	1	128.43	0.0087506	1.8307	2
G3MZA9	G3MZA9	tr|G3MZA9|G3MZA9_BOVIN ABC transmembrane type-1 domain-containing protein OS=Bos taurus OX=9913 PE=4 SV=2		6	0.102364	0.0405723	1	2.90422	0.0889535	1	3.06054	0.930069	0.995501	-1.05383	7.8251e+06	5.2943e+06	1.17112e+06	10349999	6.0658e+06	4.4624e+06	4.683e+06	1.4447e+06	1.52642e+06	3188500	1.5568e+06	441894	1.3356e+06	6.5635e+06	1.27867e+06	5204902	27606012	11558998	3	3	18.2	9	9	37.273	0	6.4708	14
F1MGQ5;A0A3Q1LR68;Q32PG0	F1MGQ5;A0A3Q1LR68	tr|F1MGQ5|F1MGQ5_BOVIN E3 ubiquitin-protein ligase OS=Bos taurus OX=9913 GN=ITCH PE=4 SV=1;tr|A0A3Q1LR68|A0A3Q1LR68_BOVIN E3 ubiquitin-protein ligase OS=Bos taurus OX=9913 GN=ITCH PE=4 SV=1	ITCH	4	0.10319	0.591218	1	1.07556	0.0906412	1	1.42319	0.111592	1	-1.32321	1.2839e+06	1.2651e+06	1.6081e+06	1.3081e+06	1.0159e+06	1.1775e+06	903890	757250	1.3971e+06	1.5413e+06	1.2688e+06	1.4117e+06	1.9355e+06	1.0452e+06	2737700	1.3518e+06	2206800	1.3278e+06	4	4	6.6	6.6	6.6	98.64	0	5.3218	5
A5PKG9	A5PKG9	tr|A5PKG9|A5PKG9_BOVIN Tyrosine-protein kinase OS=Bos taurus OX=9913 GN=FGR PE=2 SV=1		17	0.103524	0.497263	1	1.09267	0.175411	1	-1.18113	0.0235943	1	1.29058	107939952	86878032	128960008	108929984	88150008	137699968	107130016	98635976	68375024	136019968	83315984	114749936	81019008	72978000	85839984	71254000	98812968	96836976	17	16	46.1	46.1	44.6	59.332	0	55.144	119
F1MGK9;A0A3Q1MTK9;A0A3Q1LRQ5;A0A3Q1LVD0;A0A3Q1MHX1;A0A3Q1LKA4;A0A3Q1LV72;A0A3Q1M1X0	F1MGK9;A0A3Q1MTK9;A0A3Q1LRQ5;A0A3Q1LVD0;A0A3Q1MHX1;A0A3Q1LKA4;A0A3Q1LV72	tr|F1MGK9|F1MGK9_BOVIN Ecm29 proteasome adaptor and scaffold OS=Bos taurus OX=9913 GN=ECPAS PE=4 SV=3;tr|A0A3Q1MTK9|A0A3Q1MTK9_BOVIN Ecm29 proteasome adaptor and scaffold OS=Bos taurus OX=9913 GN=ECPAS PE=4 SV=1;tr|A0A3Q1LRQ5|A0A3Q1LRQ5_BOVIN Ecm29 proteas	ECPAS	10	0.104132	0.673585	1	-1.05536	0.14218	1	1.29632	0.0600408	1	-1.36808	9598299	10632996	7.2648e+06	8790701	6.9167e+06	7.0969e+06	6793603	6409304	11094001	11415996	8.2755e+06	9686297	8552202	8.3615e+06	15307010	8987600	17109990	12461994	10	10	7.5	7.5	7.5	204.31	0	20.03	24
E1B726;A7E350	E1B726;A7E350	tr|E1B726|E1B726_BOVIN Plasminogen OS=Bos taurus OX=9913 GN=PLG PE=3 SV=2;tr|A7E350|A7E350_BOVIN PLG protein OS=Bos taurus OX=9913 GN=PLG PE=2 SV=1	PLG	52	0.105569	0.201391	1	1.37122	0.0582126	1	1.66809	0.361315	1	-1.2165	2110298752	955369664	1375800448	1542799488	1787701120	908439872	1125199360	1982898944	1141599488	700050176	1097700608	534160032	1437299328	2614600192	1745499264	2577400320	1111800704	1198300288	52	5	68.2	68.2	8.3	91.242	0	323.31	770
F1MLD8;Q2HJH7;A0A3Q1N5P3	F1MLD8;Q2HJH7;A0A3Q1N5P3	tr|F1MLD8|F1MLD8_BOVIN Protein MEMO1 OS=Bos taurus OX=9913 GN=MEMO1 PE=3 SV=3;sp|Q2HJH7|MEMO1_BOVIN Protein MEMO1 OS=Bos taurus OX=9913 GN=MEMO1 PE=2 SV=1;tr|A0A3Q1N5P3|A0A3Q1N5P3_BOVIN Protein MEMO1 OS=Bos taurus OX=9913 GN=MEMO1 PE=3 SV=1	MEMO1	10	0.106364	0.735024	1	1.0588	0.0661409	1	1.45299	0.113406	1	-1.37229	47795016	29497996	22114992	39782016	35184012	25542016	28757014	39022992	46764996	25366988	26684990	22270996	33939016	46365028	72195992	60187016	30952990	35174012	10	10	56.6	56.6	56.6	33.747	0	46.284	65
P02769;CON__P02769;A0A140T897;A0A3Q1LNN7	P02769;CON__P02769;A0A140T897;A0A3Q1LNN7	sp|P02769|ALBU_BOVIN Serum albumin OS=Bos taurus OX=9913 GN=ALB PE=1 SV=4;;tr|A0A140T897|A0A140T897_BOVIN Serum albumin OS=Bos taurus OX=9913 GN=ALB PE=4 SV=1;tr|A0A3Q1LNN7|A0A3Q1LNN7_BOVIN Serum albumin OS=Bos taurus OX=9913 GN=ALB PE=4 SV=1	ALB	81	0.107026	0.0475638	1	1.87472	0.146365	1	1.41698	0.401344	0.997483	1.32303	71728939008	43443945472	22764984320	38097952768	55769939968	12956016640	18281005056	21123000320	11658000384	18424985600	20511019008	26441021440	36740034560	35015974912	20689022976	18355013632	49753948160	14979999744	81	76	85.8	85.8	84.7	69.293	0	323.31	2256
CON__Q1RMK2;G5E513;A0A3Q1M032	CON__Q1RMK2;G5E513;A0A3Q1M032	;tr|G5E513|G5E513_BOVIN Uncharacterized protein OS=Bos taurus OX=9913 PE=1 SV=2;tr|A0A3Q1M032|A0A3Q1M032_BOVIN Uncharacterized protein OS=Bos taurus OX=9913 PE=1 SV=1		23	0.107064	0.0264072	1	1.80659	0.902999	0.988322	1.04119	0.105277	1	1.73512	2470000640	2279998464	1587099520	2810098944	2091898624	1047500608	1222600064	1011700416	641420288	776150464	2182699008	1177800192	2081800832	1231699968	658929728	395520032	2126700288	1419099392	23	3	58.8	58.8	8.2	65.056	0	323.31	518
F1N1X8;A0A3Q1MBK6	F1N1X8;A0A3Q1MBK6	tr|F1N1X8|F1N1X8_BOVIN Ubiquitin conjugating enzyme E2 Z OS=Bos taurus OX=9913 GN=UBE2Z PE=4 SV=2;tr|A0A3Q1MBK6|A0A3Q1MBK6_BOVIN Ubiquitin conjugating enzyme E2 Z OS=Bos taurus OX=9913 GN=UBE2Z PE=4 SV=1	UBE2Z	3	0.107676	0.0925847	1	-1.2523	0.733214	0.9799	1.05491	0.032414	1	-1.32107	3731602	3139202	3312000	4.2466e+06	3857601	3.7522e+06	3.2429e+06	5.3599e+06	3298602	6023701	5.7652e+06	4.6195e+06	5740699	3.9125e+06	7.1527e+06	4483901	4869002	3.6142e+06	3	3	7.9	7.9	7.9	47.58	0	4.5625	13
A0A452DJG7;Q3SZI6;A0A3Q1MS82	A0A452DJG7;Q3SZI6;A0A3Q1MS82	tr|A0A452DJG7|A0A452DJG7_BOVIN Dolichyl-diphosphooligosaccharide--protein glycosyltransferase subunit 2 OS=Bos taurus OX=9913 GN=RPN2 PE=3 SV=1;sp|Q3SZI6|RPN2_BOVIN Dolichyl-diphosphooligosaccharide--protein glycosyltransferase subunit 2 OS=Bos taurus OX=9		21	0.107938	0.33567	1	-1.10322	0.0534512	1	-1.25872	0.224529	1	1.14095	540560192	653189568	706689664	488330016	534890016	715170304	608050112	703739712	760289728	792129472	490980320	664159872	487700320	428180288	425549856	579840192	641729920	639009728	21	21	41.4	41.4	41.4	69.201	0	323.31	347
F1MJA5;A7MB22	F1MJA5;A7MB22	tr|F1MJA5|F1MJA5_BOVIN Family with sequence similarity 171 member A1 OS=Bos taurus OX=9913 GN=FAM171A1 PE=4 SV=3;tr|A7MB22|A7MB22_BOVIN C13H10ORF38 protein OS=Bos taurus OX=9913 GN=FAM171A1 PE=2 SV=1	FAM171A1	3	0.108021	0.933061	1	1.03109	0.118993	1	-1.89914	0.0254592	1	1.95818	2.5375e+06	4.671e+06	1.7621e+06	2.0225e+06	3.3581e+06	1.7896e+06	2.4998e+06	4.3291e+06	8338596	1.1127e+06	1.6585e+06	1.2686e+06	1.8976e+06	802493	2.1286e+06	1.3797e+06	622333	1617801	3	3	4	4	4	98.661	0	5.1305	7
A6QPT7;A0A3Q1MFD6	A6QPT7;A0A3Q1MFD6	sp|A6QPT7|ERAP2_BOVIN Endoplasmic reticulum aminopeptidase 2 OS=Bos taurus OX=9913 GN=ERAP2 PE=2 SV=1;tr|A0A3Q1MFD6|A0A3Q1MFD6_BOVIN Endoplasmic reticulum aminopeptidase 2 OS=Bos taurus OX=9913 GN=ERAP2 PE=4 SV=1	ERAP2	31	0.108126	0.0727149	1	1.37278	0.400142	0.970124	-1.28946	0.0726163	1	1.77014	102279960	194099968	123479952	178799904	116450008	118670000	71837992	87063032	81815968	89508992	135130048	146220032	200239888	79719976	43632984	41049008	133529944	51570028	31	31	39.1	39.1	39.1	109.72	0	159.2	218
F1MW08	F1MW08	tr|F1MW08|F1MW08_BOVIN Endoplasmic reticulum oxidoreductase 1 beta OS=Bos taurus OX=9913 GN=ERO1B PE=4 SV=3		8	0.108737	0.109115	1	1.31288	0.759689	0.976175	-1.04858	0.0585629	1	1.37667	17404000	18189998	26824992	15936999	26399982	14137009	15994010	17980000	18372012	11878004	16795992	9357897	17280992	12718000	9769301	18222998	16504003	11490996	7	7	19.6	17.4	17.4	55.382	0	28.075	38
P83095;A5PJ81	P83095;A5PJ81	sp|P83095|LACTB_BOVIN Serine beta-lactamase-like protein LACTB, mitochondrial OS=Bos taurus OX=9913 GN=LACTB PE=1 SV=2;tr|A5PJ81|A5PJ81_BOVIN LACTB protein OS=Bos taurus OX=9913 GN=LACTB PE=2 SV=1	LACTB	17	0.109227	0.436967	1	-1.11688	0.0643144	1	-1.32473	0.115655	1	1.18609	68227024	62415996	69863008	67953000	59543008	97745968	89128992	57916988	61695020	110300024	62910996	103349984	60375016	52855000	47861980	58010020	60415980	78946976	17	17	41.7	41.7	41.7	61.682	0	120.37	144
Q6B856;A0A452DIL8;A0A452DI48;E1B953;G3N1W7	Q6B856;A0A452DIL8;A0A452DI48;E1B953;G3N1W7	sp|Q6B856|TBB2B_BOVIN Tubulin beta-2B chain OS=Bos taurus OX=9913 GN=TUBB2B PE=1 SV=2;tr|A0A452DIL8|A0A452DIL8_BOVIN Tubulin beta chain OS=Bos taurus OX=9913 GN=TUBB2B PE=3 SV=1;tr|A0A452DI48|A0A452DI48_BOVIN Tubulin beta chain OS=Bos taurus OX=9913 GN=TUB	TUBB2B	31	0.109783	0.996553	1	1.00067	0.120624	1	1.29877	0.00837245	1	-1.29789	51772984	38663980	38512004	49437976	45524016	40159004	43466016	42570012	81222032	28768992	45366000	35380012	66322980	47487024	63575036	56368000	61855012	47708024	7	1	79.3	24.3	2.7	49.953	0	48.577	60
A2VE74	A2VE74	tr|A2VE74|A2VE74_BOVIN CCR4 carbon catabolite repression 4-like (S. cerevisiae) OS=Bos taurus OX=9913 GN=NOCT PE=2 SV=1		2	0.110246	0.0699774	1	3.24412	0.350816	0.967953	1.84924	0.0746569	1	1.7543	16679992	15688001	23028008	25273994	22938008	13449999	794987	24109016	17133010	1.51511e+06	14312998	5.6603e+06	14658992	17184006	7.042e+06	21061990	3.7396e+06	11536998	2	2	6.8	6.8	6.8	47.923	0.0089828	1.8197	3
Q3SZJ0;A0A3Q1MI98	Q3SZJ0;A0A3Q1MI98	sp|Q3SZJ0|ARLY_BOVIN Argininosuccinate lyase OS=Bos taurus OX=9913 GN=ASL PE=2 SV=1;tr|A0A3Q1MI98|A0A3Q1MI98_BOVIN Argininosuccinate lyase OS=Bos taurus OX=9913 GN=ASL PE=1 SV=1	ASL	6	0.110332	0.510846	1	-1.11116	0.0693066	1	1.25503	0.0894181	1	-1.39454	7462296	4.0841e+06	3.9208e+06	7.7935e+06	7992999	4111402	6219598	6864104	7.5248e+06	5.454e+06	5.7249e+06	5742498	8542303	8621702	8843998	10293994	6.213e+06	5403202	6	6	17.1	17.1	17.1	52.742	0	10.542	14
A6QPQ2;A0A0A0MP89	A6QPQ2;A0A0A0MP89	sp|A6QPQ2|SPA38_BOVIN Serpin A3-8 OS=Bos taurus OX=9913 GN=SERPINA3-8 PE=2 SV=1;tr|A0A0A0MP89|A0A0A0MP89_BOVIN Serpin A3-8 OS=Bos taurus OX=9913 GN=SERPINA3-8 PE=3 SV=2	SERPINA3-8	9	0.110681	0.159446	1	1.77619	0.039846	1	2.21844	0.565374	0.977474	-1.24899	22698000	33211992	4.9588e+06	23281998	21923008	9554203	6573497	6.8483e+06	6573097	5.2629e+06	17151004	21735996	27738008	34260992	9742898	18510004	10917999	36984004	5	5	27.3	16	16	46.963	0	56.866	34
F1MWD3	F1MWD3	tr|F1MWD3|F1MWD3_BOVIN Chaperonin containing TCP1 subunit 5 OS=Bos taurus OX=9913 GN=CCT5 PE=1 SV=3		30	0.111226	0.494486	1	-1.07424	0.164834	1	1.17635	0.0572487	1	-1.26368	385569856	386889824	295859904	436190240	336000192	275520128	275870016	367160032	460949984	361090176	416140064	390369760	445600160	368600128	642150016	446500032	399100256	386129984	30	30	71.2	71.2	71.2	59.6	0	323.31	349
Q05KI7	Q05KI7	tr|Q05KI7|Q05KI7_BOVIN BCL2-antagonist/killer 1 OS=Bos taurus OX=9913 GN=BAK1 PE=2 SV=1		10	0.111858	0.639116	1	-1.03987	0.0999794	1	-1.33133	0.151574	1	1.28029	59939976	63656028	52392972	51453028	54514984	75212976	65926000	64113040	67236032	59017992	67129008	47362000	46693024	24692988	41225980	46703024	63355036	68089968	10	10	61.1	61.1	61.1	23.356	0	110.77	88
Q2NKT5;A0A3Q1N8S2	Q2NKT5	tr|Q2NKT5|Q2NKT5_BOVIN Protein transport protein Sec61 subunit beta OS=Bos taurus OX=9913 GN=SEC61B PE=1 SV=1		3	0.112066	0.239306	1	-1.3749	0.064532	1	-1.72757	0.301753	1	1.2565	15926994	26571982	22583000	22198008	16525990	40665976	35028016	18796012	19421010	54007020	22759000	61280028	24780996	14404992	9752602	21329008	17897988	27260988	3	3	35.4	35.4	35.4	9.9443	0	8.8177	20
F6QGM3;A0A3Q1M9D2	F6QGM3;A0A3Q1M9D2	tr|F6QGM3|F6QGM3_BOVIN Sulfurtransferase OS=Bos taurus OX=9913 GN=MPST PE=1 SV=1;tr|A0A3Q1M9D2|A0A3Q1M9D2_BOVIN Sulfurtransferase OS=Bos taurus OX=9913 GN=MPST PE=1 SV=1	MPST	9	0.112169	0.103257	1	1.1687	0.100687	1	1.20302	0.700262	0.98001	-1.02937	88492960	74384984	90451984	76640048	81057048	74734032	65497964	75928024	89170952	72480984	49531988	68140032	91786000	96358960	80010024	62141976	89576944	83484016	9	9	46.5	46.5	46.5	36.159	0	118.6	119
P11456	P11456	sp|P11456|MPRD_BOVIN Cation-dependent mannose-6-phosphate receptor OS=Bos taurus OX=9913 GN=M6PR PE=1 SV=1		6	0.113007	0.0971007	1	-1.18378	0.0445082	1	-1.22584	0.754141	0.979978	1.03553	80528960	106050016	125030024	88068008	105440056	132489976	133720032	113639984	104159984	145209984	124930056	125900032	99897952	113009976	75263016	129439984	93729040	103349984	6	6	26.2	26.2	26.2	31.201	0	34.599	96
A6QP01	A6QP01	sp|A6QP01|SELT_BOVIN Thioredoxin reductase-like selenoprotein T OS=Bos taurus OX=9913 GN=SELENOT PE=2 SV=2		2	0.11309	0.99456	1	-1.00107	0.129905	1	-1.82641	0.12612	1	1.82446	3.7372e+06	4.6611e+06	3590898	4665600	6.0182e+06	6.5831e+06	4901703	3.7622e+06	3.1065e+06	6.1098e+06	5134098	6475500	4.1685e+06	802851	1.01145e+06	4.47e+06	3.3723e+06	6143903	2	2	8.7	8.7	8.7	22.248	0	3.4353	14
Q3SZV6	Q3SZV6	sp|Q3SZV6|TIM21_BOVIN Mitochondrial import inner membrane translocase subunit Tim21 OS=Bos taurus OX=9913 GN=TIMM21 PE=2 SV=1		4	0.113636	0.511716	1	-1.10478	0.0819219	1	-1.47752	0.154579	1	1.33739	6.2678e+06	11010000	10114999	7911395	7286704	10015000	6892904	10814007	9705795	11621992	6.6162e+06	13171994	10219995	7192600	3.5715e+06	7093303	8679595	4.3573e+06	4	2	20.1	20.1	9	27.938	0	8.9914	20
A6H768	A6H768	sp|A6H768|GALK1_BOVIN Galactokinase OS=Bos taurus OX=9913 GN=GALK1 PE=2 SV=2		9	0.113706	0.308601	1	-1.13991	0.202177	0.981129	1.10863	0.0594972	1	-1.26374	29419014	29108000	18228998	35766980	24192990	20300004	25319008	25010998	38830004	29045992	28196000	29872990	35091008	29693006	36130988	33710992	28922986	30428002	9	9	27.6	27.6	27.6	42.226	0	49.574	68
F6QEU6	F6QEU6	tr|F6QEU6|F6QEU6_BOVIN Phosphoglucomutase 2 OS=Bos taurus OX=9913 GN=PGM2 PE=1 SV=1		24	0.11415	0.447807	1	-1.08998	0.181481	1	1.17388	0.055529	1	-1.2795	263960032	253280128	192380112	287089952	266099840	179910096	188430112	276229856	333839840	257910128	263669840	250860048	339020160	293469888	390060224	344920032	249620080	232140096	24	24	54	54	54	67.392	0	245.31	255
Q3ZBT8	Q3ZBT8	tr|Q3ZBT8|Q3ZBT8_BOVIN EBP cholestenol delta-isomerase OS=Bos taurus OX=9913 GN=EBP PE=2 SV=1		3	0.114437	0.373758	1	1.13483	0.149965	1	-1.19632	0.080202	1	1.35762	21101008	28169992	39843020	21451996	21525008	38817020	19229010	22506012	25861008	25371986	23691992	29542020	29587008	15861998	15460993	22802006	19765990	20731000	3	3	15.2	15.2	15.2	26.48	0	6.768	24
A0A3Q1LFR8;A0A3Q1MLC2;A0A3Q1LS97;A0A3Q1LFZ1;G3N2A4;A0A3Q1M5E4;A0A3Q1MI93;A0A3Q1LUZ9;E1BLB4;A0A3Q1M7H2	A0A3Q1LFR8;A0A3Q1MLC2;A0A3Q1LS97;A0A3Q1LFZ1;G3N2A4;A0A3Q1M5E4;A0A3Q1MI93;A0A3Q1LUZ9;E1BLB4;A0A3Q1M7H2	tr|A0A3Q1LFR8|A0A3Q1LFR8_BOVIN Dynein axonemal heavy chain 17 OS=Bos taurus OX=9913 GN=DNAH17 PE=4 SV=1;tr|A0A3Q1MLC2|A0A3Q1MLC2_BOVIN Dynein axonemal heavy chain 17 OS=Bos taurus OX=9913 GN=DNAH17 PE=4 SV=1;tr|A0A3Q1LS97|A0A3Q1LS97_BOVIN Dynein axonemal h	DNAH17	2	0.114507	0.892216	1	1.01387	0.11564	1	1.23146	0.0540583	1	-1.21461	15556006	12109007	15204007	14887996	15819004	14569998	11246001	18044988	19624992	12063005	14315004	13156000	13851999	20378012	18925000	23248010	17114990	14844992	2	2	0.6	0.6	0.6	493.68	0.0037481	2.1059	3
A0A3Q1MBL6;A0A3Q1MB88;A0A3Q1MBV0;A0A3Q1MG95;A0A3Q1N8X2	A0A3Q1MBL6;A0A3Q1MB88;A0A3Q1MBV0;A0A3Q1MG95;A0A3Q1N8X2	tr|A0A3Q1MBL6|A0A3Q1MBL6_BOVIN AP2-associated protein kinase 1 OS=Bos taurus OX=9913 GN=AAK1 PE=4 SV=1;tr|A0A3Q1MB88|A0A3Q1MB88_BOVIN AP2-associated protein kinase 1 OS=Bos taurus OX=9913 GN=AAK1 PE=4 SV=1;tr|A0A3Q1MBV0|A0A3Q1MBV0_BOVIN AP2-associated prot	AAK1	35	0.114524	0.930656	1	-1.01928	0.0815903	1	1.46448	0.0648936	1	-1.49272	106059968	233289856	111710048	197939968	155840000	95621000	114449952	190100080	235049856	81288952	137730016	159680000	138750000	282810080	176940064	313169856	213339984	194430000	35	1	57.6	57.6	2.9	117.36	0	225.43	306
G3MX26;A0A3Q1LRE7;Q58DC5	G3MX26;A0A3Q1LRE7;Q58DC5	tr|G3MX26|G3MX26_BOVIN GTP-binding protein 1 OS=Bos taurus OX=9913 GN=GTPBP1 PE=4 SV=1;tr|A0A3Q1LRE7|A0A3Q1LRE7_BOVIN GTP-binding protein 1 OS=Bos taurus OX=9913 GN=GTPBP1 PE=4 SV=1;sp|Q58DC5|GTPB1_BOVIN GTP-binding protein 1 OS=Bos taurus OX=9913 GN=GTPBP	GTPBP1	5	0.114574	0.41164	1	-1.12229	0.23484	0.957286	1.17284	0.0279426	1	-1.31626	10366994	8762795	8.1792e+06	13106003	7.504e+06	8418105	7652999	10001001	15806001	9923203	12110000	8455001	10204994	10322996	15680992	13736995	11904998	11842003	5	5	14.3	14.3	14.3	65.93	0	9.9235	20
O46406	O46406	sp|O46406|AOCY_BOVIN Primary amine oxidase, lung isozyme OS=Bos taurus OX=9913 PE=2 SV=1		16	0.114803	0.06697	1	1.93288	0.0841483	1	1.85104	0.902661	0.994707	1.04421	17066996	9928294	4.8702e+06	14437996	15057997	4372099	3306400	4.5678e+06	3.1715e+06	3.6784e+06	11150997	7656197	11015998	16350998	3.4924e+06	9208099	16548990	6.3121e+06	2	0	29.8	7.6	0	84.882	0	7.2834	18
E1BN53;A0A3Q1MRT6	E1BN53;A0A3Q1MRT6	tr|E1BN53|E1BN53_BOVIN FXYD domain-containing ion transport regulator OS=Bos taurus OX=9913 GN=FXYD5 PE=3 SV=3;tr|A0A3Q1MRT6|A0A3Q1MRT6_BOVIN FXYD domain-containing ion transport regulator OS=Bos taurus OX=9913 GN=FXYD5 PE=3 SV=1	FXYD5	1	0.115151	0.802743	1	1.07096	0.119667	1	-1.81874	0.0910319	1	1.9478	749994	1.6821e+06	2.4572e+06	2003400	1.26136e+06	2677801	1.6374e+06	1.01774e+06	2.4277e+06	2.5229e+06	826468	1648100	358919	698973	1.05077e+06	407793	1.6251e+06	2198800	1	1	10.6	10.6	10.6	18.424	0.0096572	1.7498	3
E1BFV0	E1BFV0	tr|E1BFV0|E1BFV0_BOVIN Karyopherin subunit beta 1 OS=Bos taurus OX=9913 GN=KPNB1 PE=1 SV=2		28	0.115206	0.145805	1	-1.08667	0.355733	0.96479	1.08135	0.0693483	1	-1.17507	348699936	400710176	352020160	385810048	312100160	355330144	378359904	329020000	414239744	432500224	402089920	386400128	462449760	327140160	536990144	368320032	427369856	433240192	28	28	40.8	40.8	40.8	97.226	0	303.35	357
CON__Q1RMN8;F1MLW7;A0A3Q1M4Z1	CON__Q1RMN8;F1MLW7	;tr|F1MLW7|F1MLW7_BOVIN Ig-like domain-containing protein OS=Bos taurus OX=9913 PE=4 SV=3		9	0.115336	0.0694607	1	2.16883	0.0827162	1	1.96949	0.813295	0.979792	1.10122	3258999296	2728799488	1218999296	1002099904	3145998592	546619904	1170000000	489780288	341669952	579270144	1493199232	1059900224	3094198016	2423101440	1022699520	1168000000	2094200960	558530304	9	1	43.6	43.6	6	24.536	0	323.31	252
P00735;CON__P00735;A0A452DI66	P00735;CON__P00735;A0A452DI66	sp|P00735|THRB_BOVIN Prothrombin OS=Bos taurus OX=9913 GN=F2 PE=1 SV=2;;tr|A0A452DI66|A0A452DI66_BOVIN Prothrombin OS=Bos taurus OX=9913 GN=F2 PE=3 SV=1	F2	26	0.115434	0.119216	1	1.47127	0.0454311	1	1.53047	0.858566	0.987728	-1.04024	339430080	239920032	194200080	260140144	321470016	103349984	144109920	226149984	163880048	86050984	207930064	141020080	254889856	371130176	183489984	288469920	205799872	168070080	26	26	50.2	50.2	50.2	70.505	0	111.28	267
E1BEH8	E1BEH8	tr|E1BEH8|E1BEH8_BOVIN Solute carrier family 35 member B4 OS=Bos taurus OX=9913 GN=SLC35B4 PE=4 SV=1		1	0.115434	0.0821098	1	1.35475	0.389945	0.964756	1.15886	0.0276986	1	1.16904	16980998	15209999	16603998	15168009	17921998	15826995	15355006	14768003	15639005	5.8045e+06	13213995	10972001	12417999	15262008	12860995	17406002	12585993	13537002	1	1	3	3	3	37.358	0.0051954	2.0142	2
F1MTZ8;G3MYB8	F1MTZ8;G3MYB8	tr|F1MTZ8|F1MTZ8_BOVIN UBX domain-containing protein OS=Bos taurus OX=9913 GN=ASPSCR1 PE=4 SV=3;tr|G3MYB8|G3MYB8_BOVIN UBX domain-containing protein OS=Bos taurus OX=9913 GN=ASPSCR1 PE=4 SV=2	ASPSCR1	3	0.116138	0.56547	1	1.14085	0.183634	1	-1.58058	0.0616664	1	1.80321	1.4733e+06	2565000	1.405e+06	2.1426e+06	1.25182e+06	1.7723e+06	1695101	1.59226e+06	613437	2033299	2.3169e+06	1.4676e+06	549809	504103	2.648e+06	683972	1.14953e+06	1.2723e+06	3	3	6.5	6.5	6.5	59.952	0	3.1831	4
Q08DR7;A0A3Q1MMK5	Q08DR7;A0A3Q1MMK5	tr|Q08DR7|Q08DR7_BOVIN Vacuolar-sorting protein SNF8 OS=Bos taurus OX=9913 GN=SNF8 PE=2 SV=1;tr|A0A3Q1MMK5|A0A3Q1MMK5_BOVIN Vacuolar-sorting protein SNF8 OS=Bos taurus OX=9913 GN=SNF8 PE=3 SV=1	SNF8	1	0.1164	0.142031	1	-1.97087	0.0314531	1	-2.63241	0.585269	0.979441	1.33566	1.15073e+06	2.1421e+06	331436	2.7046e+06	2.6589e+06	412146	2.3698e+06	1.7829e+06	1.04236e+06	3.3533e+06	2997399	3.2058e+06	846902	471186	872921	298801	1.2052e+06	3.3998e+06	1	1	4.7	4.7	4.7	28.836	0	3.3763	2
F1MWG3	F1MWG3	tr|F1MWG3|F1MWG3_BOVIN CWC22 spliceosome associated protein homolog OS=Bos taurus OX=9913 GN=CWC22 PE=4 SV=3		2	0.11687	0.0686815	1	-1.82451	0.382968	0.964086	-1.21311	0.216662	1	-1.50399	603131	1.1607e+06	828850	1.1063e+06	292650	1.8997e+06	2007499	875471	1.70118e+06	1.9139e+06	1.2234e+06	1.8804e+06	1.536e+06	1.23826e+06	576213	1.62751e+06	1.6692e+06	1.3873e+06	2	2	2.7	2.7	2.7	104.25	0.00053662	2.8855	6
Q1RMI2	Q1RMI2	tr|Q1RMI2|Q1RMI2_BOVIN Ras homolog family member G OS=Bos taurus OX=9913 GN=RHOG PE=1 SV=1		11	0.116926	0.418495	1	-1.1177	0.0237952	1	-1.32406	0.255632	1	1.18463	203500112	320410112	362289952	297650112	287140064	474459776	382609952	333430080	298360064	377979936	292079936	444429920	271860160	293070144	180919984	298900160	255499840	314859936	11	10	55.5	55.5	49.7	21.28	0	130.69	163
A6QP36	A6QP36	tr|A6QP36|A6QP36_BOVIN LMAN2 protein OS=Bos taurus OX=9913 GN=LMAN2 PE=2 SV=1		10	0.117137	0.752414	1	-1.02607	0.0577282	1	-1.17368	0.113172	1	1.14386	171659984	148469936	217770112	174939904	189039936	210499904	206569936	218179904	193750000	175770096	150200000	195580096	148159920	173770064	130889984	166709968	164459984	186689888	10	10	35.4	35.4	35.4	40.401	0	299.12	108
Q5E9F1	Q5E9F1	tr|Q5E9F1|Q5E9F1_BOVIN B-cell receptor-associated protein 31 OS=Bos taurus OX=9913 GN=BCAP31 PE=2 SV=1		14	0.117141	0.117861	1	-1.17232	0.0361371	1	-1.24997	0.608995	0.975176	1.06623	290340128	277260192	380419872	274809984	407009920	439940224	378650144	455959936	416049856	403449920	366679776	368119968	365740032	231940080	272510048	344209856	311280128	414070016	14	14	38.4	38.4	38.4	27.901	0	67.155	157
A0A3Q1MSS9;A0A3Q1NMT5;E1BP53;A0A3Q1MZ92;A0A3Q1M7N1;A0A3Q1MBL1	A0A3Q1MSS9;A0A3Q1NMT5;E1BP53;A0A3Q1MZ92;A0A3Q1M7N1;A0A3Q1MBL1	tr|A0A3Q1MSS9|A0A3Q1MSS9_BOVIN Phosphatidylinositol-4-phosphate 5-kinase type 1 gamma OS=Bos taurus OX=9913 GN=PIP5K1C PE=4 SV=1;tr|A0A3Q1NMT5|A0A3Q1NMT5_BOVIN Phosphatidylinositol-4-phosphate 5-kinase type 1 gamma OS=Bos taurus OX=9913 GN=PIP5K1C PE=4 SV=	PIP5K1C	3	0.117214	0.37037	1	-1.16394	0.238081	0.958394	1.18488	0.0377904	1	-1.37913	7043299	5169700	3.9935e+06	3812401	3.4459e+06	3.4897e+06	5.8678e+06	4.4032e+06	7.8846e+06	3.9086e+06	5503399	3782599	5690901	7011701	6.379e+06	4493503	7183401	5.5827e+06	3	3	10.3	10.3	10.3	70.34	0	6.3804	7
A0A3Q1MMD9;F1N4C7;A0A3Q1MQS5	A0A3Q1MMD9;F1N4C7;A0A3Q1MQS5	tr|A0A3Q1MMD9|A0A3Q1MMD9_BOVIN 1-phosphatidylinositol 4,5-bisphosphate phosphodiesterase gamma OS=Bos taurus OX=9913 GN=PLCG2 PE=4 SV=1;tr|F1N4C7|F1N4C7_BOVIN 1-phosphatidylinositol 4,5-bisphosphate phosphodiesterase gamma OS=Bos taurus OX=9913 GN=PLCG2 PE	PLCG2	32	0.117711	0.267564	1	1.15814	0.0540353	1	1.3598	0.302388	1	-1.17412	166149984	136170032	126220016	178440000	156100016	94752056	118609928	114040024	159810096	91108960	145110000	109290032	166790000	172349936	242559840	186669888	144989952	104630072	32	31	36.7	36.7	36.2	147.28	0	124.36	272
Q8MII5;Q2HJG6	Q8MII5;Q2HJG6	sp|Q8MII5|S35B1_BOVIN Solute carrier family 35 member B1 OS=Bos taurus OX=9913 GN=SLC35B1 PE=2 SV=2;tr|Q2HJG6|Q2HJG6_BOVIN SLC35B1 protein OS=Bos taurus OX=9913 GN=SLC35B1 PE=2 SV=1	SLC35B1	2	0.117768	0.24178	1	-1.17169	0.09918	1	-1.79144	0.211536	1	1.52893	8999300	6.8921e+06	11405994	9346399	11084999	12137007	8942903	16010999	13106003	9204496	10219995	13038998	8251598	9491104	1412976	10249994	7.2424e+06	8477297	2	2	8.1	8.1	8.1	35.703	0.00078719	2.6754	11
A5PJF6	A5PJF6	sp|A5PJF6|HSDL1_BOVIN Inactive hydroxysteroid dehydrogenase-like protein 1 OS=Bos taurus OX=9913 GN=HSDL1 PE=2 SV=1		4	0.117959	0.375444	1	-1.21131	0.0840396	1	-2.1245	0.20905	1	1.75388	2.867e+06	8.2244e+06	8397796	4.3339e+06	3.6787e+06	5.6483e+06	7.0129e+06	7954500	7.6645e+06	4909200	4202502	6.3858e+06	3.6202e+06	3704302	477165	3079800	4.5856e+06	6778898	4	4	19.1	19.1	19.1	37.013	0	10.93	14
A0A3Q1LT00;F1N196	A0A3Q1LT00;F1N196	tr|A0A3Q1LT00|A0A3Q1LT00_BOVIN TBC1 domain family member 17 OS=Bos taurus OX=9913 GN=TBC1D17 PE=4 SV=1;tr|F1N196|F1N196_BOVIN TBC1 domain family member 17 OS=Bos taurus OX=9913 GN=TBC1D17 PE=4 SV=2	TBC1D17	9	0.119464	0.169175	1	1.23859	0.0855454	1	1.37732	0.420075	0.987171	-1.11201	30537982	24610988	23444996	26038996	34698004	23296008	25041008	21425012	35198992	15480997	23024994	15259991	21655996	35596024	33289008	43474004	24578992	25574014	9	9	22.3	22.3	22.3	72.31	0	34.361	63
Q05KJ0;A0A3Q1MEB8;A0A3Q1LRT3	Q05KJ0	tr|Q05KJ0|Q05KJ0_BOVIN BCL2-like 1 OS=Bos taurus OX=9913 GN=BCL2L1 PE=2 SV=1		3	0.119701	0.479491	1	-1.15213	0.259633	0.965497	1.27766	0.00907819	1	-1.47204	11404998	8958500	12107999	10287994	7.6079e+06	9586404	11219997	18315988	17196006	5980897	13140998	7.8167e+06	10457006	13391004	12715999	14727993	20575008	17502990	3	3	14.2	14.2	14.2	26.082	0	6.0866	17
Q1RMX7	Q1RMX7	tr|Q1RMX7|Q1RMX7_BOVIN N-acetylneuraminate synthase OS=Bos taurus OX=9913 GN=NANS PE=1 SV=1		9	0.120112	0.997115	1	1.00048	0.0638266	1	1.25355	0.0795283	1	-1.25295	32048002	36958000	24072006	40627984	31225000	22476010	28633982	22228990	30155000	28537008	36213000	40869008	48837976	35427008	43087996	30842004	36232012	37756988	9	9	39.8	39.8	39.8	40.217	0	43.096	59
P12344	P12344	sp|P12344|AATM_BOVIN Aspartate aminotransferase, mitochondrial OS=Bos taurus OX=9913 GN=GOT2 PE=1 SV=2		21	0.120362	0.0611134	1	1.16862	0.879435	0.985446	1.01261	0.104479	1	1.15407	463329760	607460352	638350272	547510272	594969728	489239904	428539904	449330048	570230272	472150176	408179776	531249952	487530144	614799744	391449888	457249952	502940096	449170272	21	21	50.9	50.9	50.9	47.513	0	175.7	299
Q3SWX2;A0A3Q1M7X9	Q3SWX2;A0A3Q1M7X9	sp|Q3SWX2|ACOT9_BOVIN Acyl-coenzyme A thioesterase 9, mitochondrial OS=Bos taurus OX=9913 GN=ACOT9 PE=2 SV=1;tr|A0A3Q1M7X9|A0A3Q1M7X9_BOVIN Acyl-coenzyme A thioesterase 9, mitochondrial OS=Bos taurus OX=9913 GN=ACOT9 PE=4 SV=1	ACOT9	18	0.120644	0.321486	1	1.08548	0.329417	0.964949	-1.0891	0.0256762	1	1.1822	189870000	174630032	189099936	178969936	229200000	177910000	161080064	208019984	209059936	171110064	135229952	172569952	157279968	143390016	164769904	192450064	169759920	138070016	18	18	48.3	48.3	48.3	49.852	0	80.192	208
Q17QI5;A0A3Q1MDN3	Q17QI5	sp|Q17QI5|VAMP7_BOVIN Vesicle-associated membrane protein 7 OS=Bos taurus OX=9913 GN=VAMP7 PE=2 SV=1		5	0.120901	0.280474	1	-1.14423	0.0211115	1	-1.24907	0.407621	0.987149	1.09162	18846002	20750002	33237996	21361008	28331006	29585990	29820982	33451980	23709006	35737012	23741000	26029016	26234992	19787012	22455992	24047990	22079002	22220998	5	5	27.7	27.7	27.7	24.962	0	48.747	49
A0A3Q1MCM9;F1MFS4;E1BFM0;A0A3Q1LSI1;A0A3Q1MA61;A0A3Q1LMM5	A0A3Q1MCM9;F1MFS4	tr|A0A3Q1MCM9|A0A3Q1MCM9_BOVIN SLIT-ROBO Rho GTPase activating protein 1 OS=Bos taurus OX=9913 GN=SRGAP1 PE=4 SV=1;tr|F1MFS4|F1MFS4_BOVIN SLIT-ROBO Rho GTPase activating protein 1 OS=Bos taurus OX=9913 GN=SRGAP1 PE=4 SV=3	SRGAP1	10	0.121106	0.668959	1	-1.06769	0.163969	1	1.4411	0.086507	1	-1.53866	9130298	6260699	6919099	8635996	6351497	5291800	8182798	7118198	11307993	5875400	8947303	4911797	6610903	12327004	27114014	10182003	6824200	9922101	10	9	12.4	12.4	11.6	121.34	0	17.029	19
P53619	P53619	sp|P53619|COPD_BOVIN Coatomer subunit delta OS=Bos taurus OX=9913 GN=ARCN1 PE=1 SV=1		16	0.121339	0.398197	1	-1.09544	0.248777	0.96363	1.11512	0.0287091	1	-1.22155	40844000	45119984	37085012	55468976	36139012	37505000	37253020	37312020	49530024	48258016	43226988	61822964	58280992	53484976	52179028	44059976	51352992	46389000	16	16	37.6	37.6	37.6	57.274	0	43.131	109
Q0V7M4;A0A452DIG9;A0A452DJ52;A0A3Q1LP89;A0A3Q1MRZ9;F1MW58;A0A3Q1MLH1	Q0V7M4;A0A452DIG9;A0A452DJ52;A0A3Q1LP89;A0A3Q1MRZ9;F1MW58;A0A3Q1MLH1	sp|Q0V7M4|SCMC2_BOVIN Calcium-binding mitochondrial carrier protein SCaMC-2 OS=Bos taurus OX=9913 GN=SLC25A25 PE=2 SV=1;tr|A0A452DIG9|A0A452DIG9_BOVIN Calcium-binding mitochondrial carrier protein SCaMC-2 OS=Bos taurus OX=9913 GN=SLC25A25 PE=3 SV=1;tr|A0A4	SLC25A25	2	0.121812	0.393852	1	2.47274	0.036838	1	6.24455	0.201712	1	-2.52535	13192001	398203	12344993	8800795	13978995	616353	15348004	630954	17124994	190750	564989	1.20358e+06	8193797	10011995	11375995	11047005	10307994	12001998	2	2	6.4	6.4	6.4	52.769	0.0035141	2.148	11
O02691	O02691	sp|O02691|HCD2_BOVIN 3-hydroxyacyl-CoA dehydrogenase type-2 OS=Bos taurus OX=9913 GN=HSD17B10 PE=1 SV=3		15	0.121846	0.20049	1	1.11135	0.366016	0.965029	-1.09941	0.0590391	1	1.22184	210430064	252089856	287059968	208670032	233799920	242020096	186759984	200329920	178190112	233850000	245139888	249699952	265339984	167470096	167440000	162159968	200920080	222919984	15	15	77.4	77.4	77.4	27.14	0	323.31	229
P22600;A0A3Q1LWD9	P22600;A0A3Q1LWD9	sp|P22600|HEMH_BOVIN Ferrochelatase, mitochondrial OS=Bos taurus OX=9913 GN=FECH PE=1 SV=3;tr|A0A3Q1LWD9|A0A3Q1LWD9_BOVIN Ferrochelatase OS=Bos taurus OX=9913 GN=FECH PE=3 SV=1	FECH	5	0.122631	0.903867	1	-1.03759	0.0944755	1	-1.96804	0.11323	1	1.89673	3.1289e+06	10328006	10384003	4.3859e+06	3.7582e+06	7.0224e+06	4.5796e+06	4334098	3.1863e+06	6.4216e+06	10414002	11460000	7704102	2.6116e+06	955601	2.0729e+06	4.1803e+06	5.0069e+06	5	5	15.6	15.6	15.6	46.934	0	10.458	17
F1MMD7;Q3T052;CON__Q3T052;A0A3Q1MGQ6	F1MMD7;Q3T052;CON__Q3T052;A0A3Q1MGQ6	tr|F1MMD7|F1MMD7_BOVIN Inter-alpha-trypsin inhibitor heavy chain H4 OS=Bos taurus OX=9913 GN=ITIH4 PE=4 SV=3;sp|Q3T052|ITIH4_BOVIN Inter-alpha-trypsin inhibitor heavy chain H4 OS=Bos taurus OX=9913 GN=ITIH4 PE=1 SV=1;;tr|A0A3Q1MGQ6|A0A3Q1MGQ6_BOVIN Inter-a	ITIH4	29	0.123059	0.345851	1	1.32221	0.0502806	1	1.8525	0.260942	1	-1.40106	636699968	801540032	218059936	436430208	501120160	269350144	270930144	358320096	204130096	209090064	409530048	723029696	608179584	1073700672	357480192	517610048	384540032	1067200576	29	1	34.2	34.2	0.8	101.51	0	323.31	280
Q95121;CON__Q95121	Q95121;CON__Q95121	sp|Q95121|PEDF_BOVIN Pigment epithelium-derived factor OS=Bos taurus OX=9913 GN=SERPINF1 PE=1 SV=1;		9	0.123549	0.0335745	1	1.36391	0.241846	0.959271	1.20573	0.427781	0.985969	1.13119	31654994	28714996	21822002	28667012	37392020	21437990	16966994	27156992	22886996	17801000	24054986	15679997	17076002	20227002	20711002	38018008	26918000	29717984	9	9	35.3	35.3	35.3	46.228	0	62.179	42
A0A3Q1MQD7;G3MWH1;Q3SYU8	A0A3Q1MQD7;G3MWH1;Q3SYU8	tr|A0A3Q1MQD7|A0A3Q1MQD7_BOVIN TPD52 like 2 OS=Bos taurus OX=9913 GN=TPD52L2 PE=4 SV=1;tr|G3MWH1|G3MWH1_BOVIN TPD52 like 2 OS=Bos taurus OX=9913 GN=TPD52L2 PE=4 SV=1;tr|Q3SYU8|Q3SYU8_BOVIN TPD52 like 2 OS=Bos taurus OX=9913 GN=TPD52L2 PE=2 SV=1	TPD52L2	4	0.123975	0.121868	1	-2.90891	0.051894	1	-3.90623	0.685699	0.981656	1.34285	389474	3.9158e+06	366332	575125	7087697	1.08738e+06	3.4626e+06	1660312	895315	11335999	3.9042e+06	6586302	853053	1246524	832571	156208	494357	6.1775e+06	4	4	20.6	20.6	20.6	26.023	0	5.8455	10
A0A452DIU2;A0A3Q1N5A9;P00517	A0A452DIU2;A0A3Q1N5A9;P00517	tr|A0A452DIU2|A0A452DIU2_BOVIN cAMP-dependent protein kinase catalytic subunit alpha OS=Bos taurus OX=9913 GN=PRKACA PE=3 SV=1;tr|A0A3Q1N5A9|A0A3Q1N5A9_BOVIN cAMP-dependent protein kinase catalytic subunit alpha OS=Bos taurus OX=9913 GN=PRKACA PE=3 SV=1;sp	PRKACA	9	0.124232	0.743115	1	1.06289	0.0572129	1	1.43381	0.124789	1	-1.34897	19719010	22698990	16281000	20424998	9787503	12032996	11636998	9863194	21724992	17612996	17892996	15470992	19190002	19849004	33579016	27391988	20071990	15020994	4	4	26.4	15.4	15.4	40.056	0	14.441	43
F1MBQ2	F1MBQ2	tr|F1MBQ2|F1MBQ2_BOVIN Ubiquitin conjugating enzyme E2 J1 OS=Bos taurus OX=9913 GN=UBE2J1 PE=4 SV=3		7	0.124517	0.101153	1	1.26385	0.936111	0.99511	-1.01172	0.0420125	1	1.27867	18220010	28750018	21870986	21155002	24698996	22583986	21216988	26075996	12546005	15057997	21195008	14974003	17985992	24043000	13317998	20243000	15212995	17440000	7	7	27	27	27	35.09	0	15.982	32
A0A3Q1MK99;P17870;A0A3Q1M6P7;A0A452DJU4;A0A3Q1LPK1	A0A3Q1MK99;P17870;A0A3Q1M6P7;A0A452DJU4;A0A3Q1LPK1	tr|A0A3Q1MK99|A0A3Q1MK99_BOVIN Beta-arrestin-1 OS=Bos taurus OX=9913 GN=ARRB1 PE=1 SV=1;sp|P17870|ARRB1_BOVIN Beta-arrestin-1 OS=Bos taurus OX=9913 GN=ARRB1 PE=1 SV=1;tr|A0A3Q1M6P7|A0A3Q1M6P7_BOVIN Beta-arrestin-1 OS=Bos taurus OX=9913 GN=ARRB1 PE=1 SV=1;t	ARRB1	15	0.124621	0.844824	1	1.02774	0.0885395	1	1.30535	0.0812798	1	-1.27012	102799992	81839016	77514048	91983040	88032032	56801968	60769976	88310984	115850056	64108040	97350048	65599964	105090048	103570064	139050064	126869984	80801008	81165032	15	14	42.5	42.5	40.8	46.273	0	92.773	121
A0A3Q1LSU5;Q3SYS6	A0A3Q1LSU5;Q3SYS6	tr|A0A3Q1LSU5|A0A3Q1LSU5_BOVIN Calcineurin B homologous protein 1 OS=Bos taurus OX=9913 GN=CHP1 PE=4 SV=1;sp|Q3SYS6|CHP1_BOVIN Calcineurin B homologous protein 1 OS=Bos taurus OX=9913 GN=CHP1 PE=2 SV=1	CHP1	2	0.124865	0.17502	1	-1.57741	0.0698002	1	-2.92371	0.320642	1	1.85348	824036	2.61848e+06	3.0029e+06	3.8566e+06	4.6933e+06	6305497	5875796	4.9026e+06	2890999	6.165e+06	3.9606e+06	5.6024e+06	832189	333327	2.6915e+06	4804603	617365	8.2361e+06	2	2	21.1	21.1	21.1	14.726	0	4.1416	6
E1BCN3	E1BCN3	tr|E1BCN3|E1BCN3_BOVIN Peptidyl arginine deiminase 4 OS=Bos taurus OX=9913 GN=PADI4 PE=4 SV=3		7	0.124944	0.42816	1	-1.87921	0.0660066	1	-3.98953	0.0961566	1	2.12298	467680	2380301	904770	1519599	881470	7115902	9201406	266332	550650	15093994	3.7643e+06	5.5144e+06	588723	753359	1.16571e+06	734465	446844	617985	7	7	20.2	20.2	20.2	74.095	0	17.536	11
Q3SZ16	Q3SZ16	sp|Q3SZ16|IAH1_BOVIN Isoamyl acetate-hydrolyzing esterase 1 homolog OS=Bos taurus OX=9913 GN=IAH1 PE=2 SV=1		2	0.125052	0.178575	1	1.60589	0.106741	1	1.805	0.49085	0.97972	-1.12399	4.1487e+06	4.2279e+06	4379602	7619995	4922497	3.5663e+06	1970400	3.3677e+06	763070	4937599	6030099	3.9742e+06	6120004	3.9033e+06	8.289e+06	5.6783e+06	5.0362e+06	3.6593e+06	2	2	14.1	14.1	14.1	27.578	0	6.187	17
P68002;A0A3Q1MAH7	P68002;A0A3Q1MAH7	sp|P68002|VDAC2_BOVIN Voltage-dependent anion-selective channel protein 2 OS=Bos taurus OX=9913 GN=VDAC2 PE=2 SV=2;tr|A0A3Q1MAH7|A0A3Q1MAH7_BOVIN Uncharacterized protein OS=Bos taurus OX=9913 PE=4 SV=1		18	0.125677	0.936598	1	1.00943	0.102157	1	-1.20419	0.0363047	1	1.21554	1712399616	1529600256	2285500160	1588900864	2169800704	1751400704	1755399424	2395799040	2331100928	1627699584	1598100992	1339799808	1570499456	1552799744	1378899712	1788800384	1368799104	1361000064	18	18	72.1	72.1	72.1	31.619	0	323.31	514
Q76LV1;G5E507;G3N2V5;A0A3Q1LTQ4	Q76LV1;G5E507	sp|Q76LV1|HS90B_BOVIN Heat shock protein HSP 90-beta OS=Bos taurus OX=9913 GN=HSP90AB1 PE=2 SV=3;tr|G5E507|G5E507_BOVIN Heat shock protein HSP 90-beta OS=Bos taurus OX=9913 GN=HSP90AB1 PE=1 SV=2	HSP90AB1	41	0.12591	0.8701	1	-1.02776	0.0603979	1	1.27112	0.0532353	1	-1.3064	751199616	1047500608	633889664	1254900608	657289664	629000128	607380032	644529792	1030600384	744490304	830920128	1222000640	1059600384	1136300672	1088400000	1002999872	990529728	988129600	23	23	55.7	36.2	36.2	83.252	0	323.31	522
G3N3E1;A0A3Q1NCB1	G3N3E1;A0A3Q1NCB1	tr|G3N3E1|G3N3E1_BOVIN WASP actin nucleation promoting factor OS=Bos taurus OX=9913 GN=WAS PE=4 SV=2;tr|A0A3Q1NCB1|A0A3Q1NCB1_BOVIN WASP actin nucleation promoting factor OS=Bos taurus OX=9913 GN=WAS PE=4 SV=1	WAS	7	0.126082	0.13101	1	-1.25269	0.804791	0.980223	-1.0213	0.107016	1	-1.22656	21213004	25795992	12105998	24040012	19507988	23463010	21674014	23305002	19964012	30671992	29905986	30450980	28372986	24458988	24392014	23558000	24405014	25503986	7	7	24.3	24.3	24.3	52.746	0	137.53	50
F2Z4C1;F1MNF8;F2Z4K0;F6RP72;Q32KN8	F2Z4C1;F1MNF8;F2Z4K0;F6RP72;Q32KN8	tr|F2Z4C1|F2Z4C1_BOVIN Tubulin alpha chain OS=Bos taurus OX=9913 GN=TUBA1A PE=3 SV=1;tr|F1MNF8|F1MNF8_BOVIN Tubulin alpha chain OS=Bos taurus OX=9913 GN=LOC100141266 PE=3 SV=1;tr|F2Z4K0|F2Z4K0_BOVIN Tubulin alpha chain OS=Bos taurus OX=9913 GN=TUBA3E PE=3	LOC100141266	32	0.126547	0.911838	1	1.03363	0.0667121	1	1.77249	0.11569	1	-1.71481	14072991	9884106	6.9918e+06	16613000	3.6082e+06	12660006	7.9659e+06	10742005	19703008	5254503	7966898	8574505	10297002	15281997	45088976	15523996	12299004	13853006	2	0	72.3	6	0	50.135	0	12.483	16
A0A3Q1MTZ9;A0A3Q1LNS0;Q32L23;A0A3Q1ML60;F1MGL9;A0A3Q1MHL3;Q58DE1	A0A3Q1MTZ9;A0A3Q1LNS0;Q32L23;A0A3Q1ML60;F1MGL9;A0A3Q1MHL3	tr|A0A3Q1MTZ9|A0A3Q1MTZ9_BOVIN LIM domain kinase 2 OS=Bos taurus OX=9913 GN=LIMK2 PE=4 SV=1;tr|A0A3Q1LNS0|A0A3Q1LNS0_BOVIN LIM domain kinase 2 OS=Bos taurus OX=9913 GN=LIMK2 PE=4 SV=1;sp|Q32L23|LIMK2_BOVIN LIM domain kinase 2 OS=Bos taurus OX=9913 GN=LIMK2	LIMK2	5	0.126786	0.939889	1	1.03032	0.115138	1	2.10082	0.058558	1	-2.039	3349801	2.4199e+06	1.7484e+06	2.1086e+06	1.9214e+06	806390	3786702	2.7894e+06	480439	2.7603e+06	2953101	935720	3.0782e+06	2.1706e+06	13740991	2.4996e+06	4262098	3.402e+06	5	5	14.7	14.7	14.7	69.922	0	5.1737	9
F1N289	F1N289	tr|F1N289|F1N289_BOVIN Cas scaffold protein family member 4 OS=Bos taurus OX=9913 GN=CASS4 PE=4 SV=3		23	0.127281	0.414314	1	1.12202	0.0652089	1	1.33503	0.196406	1	-1.18985	73010040	66742024	78399048	102289968	93869040	58533036	63539996	77729960	91081984	56622996	88124960	47938988	68000008	107230056	95838056	117730048	103519968	71535000	23	23	39.8	39.8	39.8	90.106	0	89.234	159
F1N1G7;A0A3Q1MXL6;F1MZB0;A0A3Q1MWH8;A0A3Q1MNK8;A0A3Q1LQD8	F1N1G7;A0A3Q1MXL6	tr|F1N1G7|F1N1G7_BOVIN Kinesin-like protein OS=Bos taurus OX=9913 GN=KIF5B PE=1 SV=2;tr|A0A3Q1MXL6|A0A3Q1MXL6_BOVIN Kinesin-like protein OS=Bos taurus OX=9913 GN=KIF5B PE=1 SV=1	KIF5B	24	0.128154	0.307586	1	-1.102	0.255996	0.961715	1.14005	0.0760053	1	-1.25633	70084008	62993972	54976972	71639008	74073008	48195980	58425028	76783048	86676000	68049016	63060968	66629968	73476968	78543984	106619936	99824936	60756000	65405980	24	20	32.7	32.7	27.5	109.78	0	86.931	199
Q56JY0	Q56JY0	sp|Q56JY0|HIKES_BOVIN Protein Hikeshi OS=Bos taurus OX=9913 GN=HIKESHI PE=2 SV=1		2	0.128226	0.57205	1	1.08465	0.0609896	1	1.4132	0.198135	1	-1.30291	6.1867e+06	4395903	4912602	7.6181e+06	5.9313e+06	3.2693e+06	3.9396e+06	5.9338e+06	5.5378e+06	4.0576e+06	4515197	5.1105e+06	7.2386e+06	9615497	9822204	6.9278e+06	3.7422e+06	5.4474e+06	2	2	11.2	11.2	11.2	21.652	0	7.8097	24
G3X696	G3X696	tr|G3X696|G3X696_BOVIN STE20 like kinase OS=Bos taurus OX=9913 GN=SLK PE=1 SV=1		14	0.128654	0.172278	1	-1.23451	0.517959	0.971285	1.10036	0.0636365	1	-1.35841	30796002	27079014	17197006	21937012	31479002	18911994	22624988	27426992	45026012	27414014	33252984	26029016	30287008	43364992	41107008	36242984	26054010	23082996	14	13	16.9	16.9	16.1	142.98	0	24.739	25
Q2T9Q1	Q2T9Q1	sp|Q2T9Q1|TBC20_BOVIN TBC1 domain family member 20 OS=Bos taurus OX=9913 GN=TBC1D20 PE=2 SV=1		5	0.128768	0.888348	1	-1.0159	0.0662871	1	-1.25691	0.135586	1	1.23723	7769000	11809999	15591007	10267001	10745002	10691001	9959794	12550999	12697000	8718698	11570006	11583995	8653505	6455003	7452102	10095000	9006298	12429004	5	5	16.6	16.6	16.6	45.913	0	10.358	14
E1BMD6	E1BMD6	tr|E1BMD6|E1BMD6_BOVIN Uncharacterized protein OS=Bos taurus OX=9913 GN=LPP PE=1 SV=1		10	0.1288	0.580482	1	1.12806	0.046855	1	1.54012	0.17555	1	-1.36528	20788994	25304986	13295005	30097008	34577980	13603994	16342008	21816002	30020986	12037992	23228994	16056001	21120992	30825006	34825996	51609996	23768008	23057010	9	9	27.7	26.4	26.4	65.715	0	41.722	55
A0A3Q1LV67;F1MH30;A0A3Q1N569	A0A3Q1LV67;F1MH30;A0A3Q1N569	tr|A0A3Q1LV67|A0A3Q1LV67_BOVIN Phosphodiesterase OS=Bos taurus OX=9913 GN=PDE9A PE=3 SV=1;tr|F1MH30|F1MH30_BOVIN Phosphodiesterase OS=Bos taurus OX=9913 GN=PDE9A PE=3 SV=3;tr|A0A3Q1N569|A0A3Q1N569_BOVIN Phosphodiesterase OS=Bos taurus OX=9913 GN=PDE9A PE=3	PDE9A	3	0.128917	0.0802313	1	1.47966	0.850902	0.983602	-1.04828	0.0720256	1	1.5511	2993799	2.3931e+06	2.0804e+06	2.48852e+06	1.4482e+06	3299300	1.6251e+06	2.2247e+06	2.7283e+06	886010	1.4749e+06	1.3101e+06	1.6619e+06	2141700	712797	2.0222e+06	2194499	1.1303e+06	3	3	6.1	6.1	6.1	58.341	0	3.5841	5
A0A3Q1N3Q6;A0A3Q1N2J5;A0A3Q1MRD9;F1MYS7	A0A3Q1N3Q6;A0A3Q1N2J5;A0A3Q1MRD9;F1MYS7	tr|A0A3Q1N3Q6|A0A3Q1N3Q6_BOVIN Eukaryotic translation initiation factor 4B OS=Bos taurus OX=9913 GN=EIF4B PE=1 SV=1;tr|A0A3Q1N2J5|A0A3Q1N2J5_BOVIN Eukaryotic translation initiation factor 4B OS=Bos taurus OX=9913 GN=EIF4B PE=1 SV=1;tr|A0A3Q1MRD9|A0A3Q1MRD9	EIF4B	7	0.129245	0.50184	1	-1.05875	0.213771	0.959088	1.16069	0.0614065	1	-1.22889	26966014	30736982	22269996	27599990	26432986	25603988	22706014	24206010	26360014	29549012	31865992	35600024	46167028	37916012	27713010	31116988	30510016	25783990	7	7	21.7	21.7	21.7	64.822	0	25.384	59
A0A452DHZ7	A0A452DHZ7	tr|A0A452DHZ7|A0A452DHZ7_BOVIN Adipocyte plasma membrane-associated protein OS=Bos taurus OX=9913 GN=APMAP PE=4 SV=1		13	0.129357	0.448162	1	-1.10661	0.0141744	1	-1.27178	0.269124	1	1.14926	39798008	74390000	59547024	50057988	67067000	82409024	78361016	59378004	61167036	77567048	53598020	75699000	53043028	48524032	45672980	50019020	60246960	59754040	13	1	43.2	43.2	4.9	46.091	0	82.531	109
Q02375;A0A3Q1NH87	Q02375;A0A3Q1NH87	sp|Q02375|NDUS4_BOVIN NADH dehydrogenase [ubiquinone] iron-sulfur protein 4, mitochondrial OS=Bos taurus OX=9913 GN=NDUFS4 PE=1 SV=1;tr|A0A3Q1NH87|A0A3Q1NH87_BOVIN NADH dehydrogenase [ubiquinone] iron-sulfur protein 4, mitochondrial OS=Bos taurus OX=9913 G		4	0.129767	0.247812	1	-1.24183	0.0474991	1	-1.47947	0.385272	1	1.19137	26288008	44266020	33443004	20353994	33872000	51746024	45092016	30219014	32640014	48387004	38026000	62219992	35342988	28384016	14648008	29345982	33757020	33355002	4	4	25.1	25.1	25.1	19.811	0	8.8774	36
Q29RT7;A0A3Q1MI24	Q29RT7;A0A3Q1MI24	tr|Q29RT7|Q29RT7_BOVIN TIP41, TOR signaling pathway regulator-like (S. cerevisiae) OS=Bos taurus OX=9913 GN=TIPRL PE=2 SV=1;tr|A0A3Q1MI24|A0A3Q1MI24_BOVIN TOR signaling pathway regulator OS=Bos taurus OX=9913 GN=TIPRL PE=4 SV=1	TIPRL	4	0.130187	0.254212	1	-1.43121	0.226509	0.959333	1.25946	0.100285	1	-1.80256	3.4301e+06	3171800	520841	1.8345e+06	1.6362e+06	2.6686e+06	2.262e+06	2868301	2.9806e+06	3.6158e+06	2.7399e+06	2.0362e+06	4.0835e+06	1.9547e+06	5.2458e+06	2.306e+06	4.4062e+06	3.6597e+06	4	4	27.3	27.3	27.3	28.161	0	6.6243	11
P34955;CON__P34955	P34955;CON__P34955	sp|P34955|A1AT_BOVIN Alpha-1-antiproteinase OS=Bos taurus OX=9913 GN=SERPINA1 PE=1 SV=1;		16	0.130536	0.0764765	1	1.70705	0.0737495	1	1.51869	0.697924	0.979013	1.12403	793750208	535540288	264400112	368930208	548140352	154950016	151289952	290170112	193399904	181760064	293790176	313930112	497039872	454549728	203369936	266959984	545469952	260990000	16	16	37.3	37.3	37.3	46.103	0	170.57	210
P31322;F6Q9S4	P31322;F6Q9S4	sp|P31322|KAP3_BOVIN cAMP-dependent protein kinase type II-beta regulatory subunit OS=Bos taurus OX=9913 GN=PRKAR2B PE=2 SV=2;tr|F6Q9S4|F6Q9S4_BOVIN cAMP-dependent protein kinase type II-beta regulatory subunit OS=Bos taurus OX=9913 GN=PRKAR2B PE=4 SV=1	PRKAR2B	10	0.131262	0.96186	1	-1.00617	0.107217	1	1.31512	0.113842	1	-1.32323	28242000	28726994	30671020	33900000	29746994	17501996	25272990	28442994	38771012	29326010	26526984	21018012	21188004	34386008	52839980	37149000	34338988	48005012	8	8	35.4	30.1	30.1	46.335	0	43.583	85
F2Z4D5;Q2TA29;A0A3Q1LV61;A0A3Q1M2F8;A0A3Q1M374;A0A3Q1M6P5;Q58DW6	F2Z4D5;Q2TA29	tr|F2Z4D5|F2Z4D5_BOVIN Ras-related protein Rab-11A OS=Bos taurus OX=9913 GN=RAB11A PE=4 SV=1;sp|Q2TA29|RB11A_BOVIN Ras-related protein Rab-11A OS=Bos taurus OX=9913 GN=RAB11A PE=2 SV=3	RAB11A	16	0.131799	0.00858367	1	1.30894	0.316233	0.964676	-1.49055	0.106161	1	1.95103	15734009	21860002	16589999	18392012	19776002	16407994	15396007	10691001	16765996	12558003	13891006	14064993	1.99165e+06	16329007	9108801	5.2774e+06	20726012	19055000	2	2	78.7	24.5	24.5	24.393	0	71.133	29
F1MJK3;F1MI18;A0A3Q1M8I5;A0A3Q1NGH3;A0A3Q1MCP0;A0A3Q1M2P2;A0A3Q1M4S0;A0A3Q1LLI6;A0A3Q1LKK3;CON__ENSEMBL:ENSBTAP00000037665	F1MJK3;F1MI18;A0A3Q1M8I5;A0A3Q1NGH3;A0A3Q1MCP0;A0A3Q1M2P2;A0A3Q1M4S0;A0A3Q1LLI6;A0A3Q1LKK3	tr|F1MJK3|F1MJK3_BOVIN Uncharacterized protein OS=Bos taurus OX=9913 GN=LOC506828 PE=4 SV=3;tr|F1MI18|F1MI18_BOVIN Uncharacterized protein OS=Bos taurus OX=9913 GN=LOC506828 PE=4 SV=3;tr|A0A3Q1M8I5|A0A3Q1M8I5_BOVIN Uncharacterized protein OS=Bos taurus OX=	LOC506828	21	0.133419	0.0727001	1	1.52944	0.156437	1	1.31622	0.488227	0.979125	1.162	96714016	61834980	31153994	43856976	53688016	35490996	30426996	32160990	23711984	26537998	59069980	33441014	41992976	55129968	41968996	36297984	65102996	27546004	20	4	21.6	21.1	4.9	162.94	0	63.964	62
Q2KJF1;CON__Q2KJF1;A0A3Q1MJT2	Q2KJF1;CON__Q2KJF1;A0A3Q1MJT2	sp|Q2KJF1|A1BG_BOVIN Alpha-1B-glycoprotein OS=Bos taurus OX=9913 GN=A1BG PE=1 SV=1;;tr|A0A3Q1MJT2|A0A3Q1MJT2_BOVIN Alpha-1B-glycoprotein OS=Bos taurus OX=9913 GN=A1BG PE=1 SV=1	A1BG	14	0.133536	0.0836935	1	1.4579	0.0565517	1	1.4868	0.936325	0.995213	-1.01983	378769792	229450128	235140000	243519936	404510080	121940072	130800032	234480000	190230064	143619968	187529952	162689936	299440064	393639936	140080032	209469952	374530208	213189984	14	14	45.1	45.1	45.1	53.553	0	319.21	225
A0A3Q1LKB0;Q2TBI0;F1MNN7	A0A3Q1LKB0;Q2TBI0;F1MNN7	tr|A0A3Q1LKB0|A0A3Q1LKB0_BOVIN Lipopolysaccharide-binding protein OS=Bos taurus OX=9913 GN=LBP PE=4 SV=1;sp|Q2TBI0|LBP_BOVIN Lipopolysaccharide-binding protein OS=Bos taurus OX=9913 GN=LBP PE=2 SV=1;tr|F1MNN7|F1MNN7_BOVIN Lipopolysaccharide-binding protein	LBP	7	0.134188	0.558964	1	-1.2436	0.18601	1	1.63792	0.0439212	1	-2.03692	8.2107e+06	15571994	4862402	20074008	5.5373e+06	10176997	5949698	11325004	17701002	5.2547e+06	12702003	32679004	19207998	26024990	8791097	20703008	14253006	38736020	7	7	16	16	16	53.313	0	20.066	33
Q0VD07	Q0VD07	sp|Q0VD07|GPM6A_BOVIN Neuronal membrane glycoprotein M6-a OS=Bos taurus OX=9913 GN=GPM6A PE=2 SV=1		5	0.134236	0.0198858	1	1.60899	0.48594	0.972414	1.19834	0.249463	1	1.34268	37070992	18550990	32246012	31128016	37963012	24499992	18464006	27479002	23271012	16247994	17755988	10862999	13474008	30836010	25421006	48420984	12783998	16759990	5	5	12.9	12.9	12.9	31.209	0	9.7201	29
G3MZ54;A0A3Q1NG34;A0A3Q1LUG5;F1N6W6	G3MZ54;A0A3Q1NG34;A0A3Q1LUG5;F1N6W6	tr|G3MZ54|G3MZ54_BOVIN Sorting nexin OS=Bos taurus OX=9913 GN=SNX9 PE=3 SV=2;tr|A0A3Q1NG34|A0A3Q1NG34_BOVIN Sorting nexin OS=Bos taurus OX=9913 GN=SNX9 PE=3 SV=1;tr|A0A3Q1LUG5|A0A3Q1LUG5_BOVIN Sorting nexin OS=Bos taurus OX=9913 GN=SNX9 PE=3 SV=1;tr|F1N6W6	SNX9	12	0.134616	0.809612	1	1.04252	0.100142	1	1.40153	0.0927298	1	-1.34437	35979024	29848002	23597992	33117984	39987984	21816002	24920000	31139994	53747032	24268014	27589010	20422000	30961994	49827024	56679016	53649984	29266982	31481000	12	12	33.9	33.9	33.9	66.303	0	39.602	93
A1A4H6	A1A4H6	sp|A1A4H6|DDX27_BOVIN Probable ATP-dependent RNA helicase DDX27 OS=Bos taurus OX=9913 GN=DDX27 PE=2 SV=1		4	0.1349	0.751873	1	1.10765	0.16152	1	-2.20645	0.105453	1	2.44399	1.7305e+06	6.4357e+06	1.9626e+06	2.0375e+06	2135700	2.4022e+06	2.0424e+06	1410076	1.4057e+06	1.89818e+06	2.2524e+06	7147601	8.0635e+06	305728	493795	952695	735813	1.2564e+06	4	4	6	6	6	87.086	0	8.6639	6
P33097	P33097	sp|P33097|AATC_BOVIN Aspartate aminotransferase, cytoplasmic OS=Bos taurus OX=9913 GN=GOT1 PE=1 SV=3		16	0.135106	0.953129	1	-1.00785	0.0205933	1	1.23927	0.135124	1	-1.24899	62245004	75179976	36951988	66986980	60944972	38846024	49183012	50433972	66325000	52102028	58374996	57436976	69092992	75220040	80177008	75490024	62880976	52632004	16	16	50.1	50.1	50.1	46.398	0	49.4	137
E1B8X4	E1B8X4	tr|E1B8X4|E1B8X4_BOVIN NEDD8-activating enzyme E1 regulatory subunit OS=Bos taurus OX=9913 GN=NAE1 PE=3 SV=1		5	0.135615	0.0930937	1	-1.22332	0.378965	0.96486	1.23372	0.0873091	1	-1.50923	4990198	4349700	4704100	4.6341e+06	4.3934e+06	3.3112e+06	4.5016e+06	5.105e+06	8175099	4.4002e+06	5.2932e+06	5.2722e+06	12854994	4.8188e+06	11855992	4.6402e+06	3.8242e+06	6241798	5	5	15.9	15.9	15.9	60.385	0	9.3549	9
A0A140T880;Q1JPD8	A0A140T880;Q1JPD8	tr|A0A140T880|A0A140T880_BOVIN Solute carrier family 43 member 3 OS=Bos taurus OX=9913 GN=SLC43A3 PE=4 SV=1;sp|Q1JPD8|S43A3_BOVIN Solute carrier family 43 member 3 OS=Bos taurus OX=9913 GN=SLC43A3 PE=2 SV=1	SLC43A3	2	0.13574	0.122531	1	2.84117	0.205876	0.967568	2.33927	0.294734	1	1.21455	10792997	11064998	14072991	11976004	20664998	12114996	9870604	19452000	14939991	661814	756839	6667597	6721702	19450996	11739992	10917003	8531299	10980999	2	2	3.9	3.9	3.9	54.285	0	3.8422	25
F1MLG1	F1MLG1	tr|F1MLG1|F1MLG1_BOVIN SRP receptor subunit beta OS=Bos taurus OX=9913 GN=SRPRB PE=1 SV=3		11	0.135902	0.414057	1	-1.11149	0.0497603	1	-1.35574	0.267808	1	1.21975	70499968	124360056	96359976	107500032	144169952	145479968	117719936	147359968	117169968	118209952	105820048	141260032	87313976	71379968	57780012	114610000	107210072	130719992	11	11	40.9	40.9	40.9	32.338	0	54.52	167
A6QLL2;A0A3Q1LIG1	A6QLL2;A0A3Q1LIG1	tr|A6QLL2|A6QLL2_BOVIN MTX2 protein OS=Bos taurus OX=9913 GN=MTX2 PE=2 SV=1;tr|A0A3Q1LIG1|A0A3Q1LIG1_BOVIN Metaxin 2 OS=Bos taurus OX=9913 GN=MTX2 PE=4 SV=1	MTX2	4	0.135917	0.127764	1	-1.45268	0.0416277	1	-1.46808	0.962545	0.999344	1.0106	13952001	20510994	15212995	7.3887e+06	11325004	28018006	22824990	17320996	14054992	33398996	24689006	20934012	12013000	12724997	12436992	11943006	19161000	22022008	4	4	26.9	26.9	26.9	29.679	0	66.122	20
F1MYJ4	F1MYJ4	tr|F1MYJ4|F1MYJ4_BOVIN Non-specific serine/threonine protein kinase OS=Bos taurus OX=9913 GN=AKT3 PE=3 SV=2		7	0.136312	0.528109	1	-1.1049	0.209927	0.965796	1.36009	0.0764039	1	-1.50276	10021994	7253304	7.757e+06	10396999	10301005	6.6654e+06	9495597	13894992	11686999	7726297	10742005	5.7226e+06	8855300	16857992	18827996	22503008	10409996	7.041e+06	7	7	20.7	20.7	20.7	55.774	0	9.3958	12
D9IE06;Q05B66	D9IE06	tr|D9IE06|D9IE06_BOVIN Mitochondrial optic atrophy 3 protein isoform b OS=Bos taurus OX=9913 GN=OPA3 PE=1 SV=1		3	0.136411	0.143928	1	-1.48846	0.070373	1	-1.89619	0.485421	0.979177	1.27393	595663	1.6764e+06	1155906	1.2477e+06	1.2635e+06	2.5093e+06	1.9569e+06	1.411e+06	1.0474e+06	3.041e+06	2.431e+06	2.3225e+06	1.3407e+06	533945	449520	791200	1.8217e+06	2.3032e+06	3	3	27.4	27.4	27.4	20.655	0	4.6317	5
Q0P5L6	Q0P5L6	tr|Q0P5L6|Q0P5L6_BOVIN ZW10, kinetochore associated, homolog (Drosophila) OS=Bos taurus OX=9913 GN=ZW10 PE=2 SV=1		15	0.137185	0.785981	1	-1.01933	0.10887	1	-1.22697	0.166734	1	1.2037	25111988	33717992	36536020	30345004	32200982	36619000	34985024	30149020	33878988	36464020	33192018	28709984	31771006	19760008	19108002	25614992	33936996	34899004	15	15	28.6	28.6	28.6	88.416	0	80.898	80
A0A3Q1MVV4;A0A3Q1MVG1;A0A3Q1LLV8;A0A3Q1M8S2;F1N1R8	A0A3Q1MVV4;A0A3Q1MVG1;A0A3Q1LLV8;A0A3Q1M8S2;F1N1R8	tr|A0A3Q1MVV4|A0A3Q1MVV4_BOVIN EMAP like 4 OS=Bos taurus OX=9913 GN=EML4 PE=4 SV=1;tr|A0A3Q1MVG1|A0A3Q1MVG1_BOVIN EMAP like 4 OS=Bos taurus OX=9913 GN=EML4 PE=4 SV=1;tr|A0A3Q1LLV8|A0A3Q1LLV8_BOVIN EMAP like 4 OS=Bos taurus OX=9913 GN=EML4 PE=4 SV=1;tr|A0A3	EML4	5	0.13737	0.100475	1	-1.3591	0.734176	0.979475	-1.05897	0.0658217	1	-1.28343	4.0049e+06	7.4766e+06	4.2229e+06	5.3753e+06	4795902	4962697	6.4255e+06	6392802	4.2501e+06	8724498	5713902	11714999	6954802	6069001	5611297	5965498	9277494	5.5154e+06	5	5	6.2	6.2	6.2	103.65	0	9.16	7
Q2T9L8;F1MDW1;A0A3Q1LLF2	Q2T9L8;F1MDW1;A0A3Q1LLF2	sp|Q2T9L8|SYMC_BOVIN Methionine--tRNA ligase, cytoplasmic OS=Bos taurus OX=9913 GN=MARS PE=2 SV=1;tr|F1MDW1|F1MDW1_BOVIN Methionine--tRNA ligase, cytoplasmic OS=Bos taurus OX=9913 GN=MARS1 PE=3 SV=1;tr|A0A3Q1LLF2|A0A3Q1LLF2_BOVIN Methionine--tRNA ligase, c	MARS1	12	0.137403	0.384801	1	-1.12751	0.314594	0.965094	1.13332	0.0225085	1	-1.27782	15451001	24943008	20340006	23047988	16725990	17818990	20752994	14831005	22238014	24700988	19840004	32982008	26543016	21475008	26019004	21456988	25549006	28832008	12	12	19.7	19.7	19.7	100.63	0	40.996	65
A5D796;A0A3Q1M8C6;A0A3Q1MM76	A5D796;A0A3Q1M8C6;A0A3Q1MM76	sp|A5D796|SPE39_BOVIN Spermatogenesis-defective protein 39 homolog OS=Bos taurus OX=9913 GN=VIPAS39 PE=2 SV=1;tr|A0A3Q1M8C6|A0A3Q1M8C6_BOVIN Spermatogenesis-defective protein 39 homolog OS=Bos taurus OX=9913 GN=VIPAS39 PE=4 SV=1;tr|A0A3Q1MM76|A0A3Q1MM76_BO	VIPAS39	5	0.137541	0.825871	1	1.04307	0.0780409	1	1.51434	0.153499	1	-1.45181	4920298	3.2727e+06	4461301	7.9749e+06	6247296	2.9082e+06	4613799	4.1824e+06	7.1668e+06	3.8082e+06	4.433e+06	3.4617e+06	5.3015e+06	4.3537e+06	9662494	14279997	5382803	5685599	5	5	15.2	15.2	15.2	55.614	0	5.1174	10
A0A3Q1MBY2;Q148H0;A0A3Q1LM66	A0A3Q1MBY2;Q148H0;A0A3Q1LM66	tr|A0A3Q1MBY2|A0A3Q1MBY2_BOVIN MICOS complex subunit OS=Bos taurus OX=9913 GN=APOO PE=4 SV=1;sp|Q148H0|MIC26_BOVIN MICOS complex subunit MIC26 OS=Bos taurus OX=9913 GN=APOO PE=2 SV=1;tr|A0A3Q1LM66|A0A3Q1LM66_BOVIN MICOS complex subunit OS=Bos taurus OX=991	APOO	1	0.138148	0.688627	1	-1.04927	0.0748587	1	-1.33206	0.184746	1	1.26951	7714304	14282999	10874005	11030995	12016002	15794992	12310001	10684007	14774994	11962996	13816005	10422996	14830005	9296095	5.4924e+06	10671005	8226501	9014899	1	1	5.9	5.9	5.9	21.592	0	3.363	19
Q148C9;G5E6G2;A0A3Q1MAC3	Q148C9;G5E6G2;A0A3Q1MAC3	sp|Q148C9|HEBP1_BOVIN Heme-binding protein 1 OS=Bos taurus OX=9913 GN=HEBP1 PE=2 SV=1;tr|G5E6G2|G5E6G2_BOVIN Uncharacterized protein OS=Bos taurus OX=9913 PE=4 SV=2;tr|A0A3Q1MAC3|A0A3Q1MAC3_BOVIN Uncharacterized protein OS=Bos taurus OX=9913 PE=4 SV=1		10	0.138282	0.223165	1	1.18084	0.0591024	1	1.35665	0.399795	1	-1.14888	63548984	48474016	39797008	64909024	63631964	37603008	38999012	38047976	55125012	45476012	53860988	35052988	39264980	61218972	96558024	64056020	51531996	57148992	10	10	68.6	68.6	68.6	21.23	0	88.994	89
Q3B7M5;A0A3Q1MG12	Q3B7M5	sp|Q3B7M5|LASP1_BOVIN LIM and SH3 domain protein 1 OS=Bos taurus OX=9913 GN=LASP1 PE=2 SV=1		13	0.138836	0.575043	1	-1.08444	0.0743532	1	1.20596	0.0999637	1	-1.30778	458409696	334930016	222679920	425910080	512629760	293270144	340259936	481889664	378389920	392780128	433920032	336700128	504009760	552280064	405129856	601489856	422229984	382400064	13	13	55	55	55	29.677	0	146.17	196
F1MNS2;A0A3Q1LWI0;A0A3Q1NBC4;A0A3Q1LKL2;A0A3Q1MH41;A0A3Q1NM78;F6RD87	F1MNS2;A0A3Q1LWI0;A0A3Q1NBC4;A0A3Q1LKL2;A0A3Q1MH41	tr|F1MNS2|F1MNS2_BOVIN SRSF protein kinase 2 OS=Bos taurus OX=9913 GN=SRPK2 PE=4 SV=3;tr|A0A3Q1LWI0|A0A3Q1LWI0_BOVIN SRSF protein kinase 2 OS=Bos taurus OX=9913 GN=SRPK2 PE=4 SV=1;tr|A0A3Q1NBC4|A0A3Q1NBC4_BOVIN SRSF protein kinase 2 OS=Bos taurus OX=9913 G	SRPK2	4	0.139786	0.790311	1	-1.17288	0.0161229	1	-2.61143	0.143593	1	2.22651	3424700	284107	1.10717e+06	4.9485e+06	3.6169e+06	432284	470609	2.2779e+06	883518	2.8619e+06	2.8808e+06	2778701	418634	680542	509656	834897	763440	739218	3	3	9.2	7.9	7.9	77.456	0	4.7559	6
E1BD64	E1BD64	tr|E1BD64|E1BD64_BOVIN Mitochondrial pyruvate carrier OS=Bos taurus OX=9913 GN=MPC2 PE=3 SV=2		4	0.140016	0.801836	1	-1.07446	0.1359	1	-2.47334	0.15068	1	2.30194	7.4841e+06	14432996	11784997	12347996	7045199	20094002	11724993	6.9179e+06	7190603	20957994	10465000	26766008	10529004	2.8476e+06	5125200	543388	10953001	16353009	4	4	23.6	23.6	23.6	14.282	0	8.1685	30
A0A3Q1NJR8;F1MSZ6;P41361;CON__P41361;A0A3Q1MS55	A0A3Q1NJR8;F1MSZ6;P41361;CON__P41361;A0A3Q1MS55	tr|A0A3Q1NJR8|A0A3Q1NJR8_BOVIN Antithrombin-III OS=Bos taurus OX=9913 GN=SERPINC1 PE=3 SV=1;tr|F1MSZ6|F1MSZ6_BOVIN Antithrombin-III OS=Bos taurus OX=9913 GN=SERPINC1 PE=3 SV=2;sp|P41361|ANT3_BOVIN Antithrombin-III OS=Bos taurus OX=9913 GN=SERPINC1 PE=1 SV=	SERPINC1	23	0.140164	0.114076	1	1.45074	0.0447886	1	1.4598	0.97874	0.999897	-1.00625	324229888	159140064	166059952	217040048	235819920	83574024	101609984	149610016	123859928	85476008	150929952	161850032	195469968	291450048	117609952	206169952	192820112	142839984	23	23	45.3	45.3	45.3	60.068	0	99.863	239
Q95125	Q95125	sp|Q95125|TA2R_BOVIN Thromboxane A2 receptor OS=Bos taurus OX=9913 GN=TBXA2R PE=2 SV=2		1	0.140473	0.0946455	1	1.95388	0.33677	0.968655	1.45474	0.128782	1	1.34311	4603100	6.5882e+06	7172099	5.1242e+06	5424101	3308302	4814898	495773	4.02806e+06	2832801	3.2572e+06	4.0514e+06	4299797	6.1459e+06	2.1867e+06	4.1958e+06	3.4676e+06	4.0521e+06	1	1	2.9	2.9	2.9	37.84	0.0018191	2.5478	7
Q2YDM1	Q2YDM1	sp|Q2YDM1|ARL1_BOVIN ADP-ribosylation factor-like protein 1 OS=Bos taurus OX=9913 GN=ARL1 PE=2 SV=1		6	0.14093	0.0927305	1	-1.2289	0.498376	0.964066	1.13936	0.0822848	1	-1.40016	20363010	14937996	13050001	15368999	14344008	17352994	19798998	27706012	22128008	15709005	17561006	15619995	15270001	20851010	21848012	15285998	23900004	45022024	6	6	41.4	41.4	41.4	20.427	0	49.471	35
Q3B7M9	Q3B7M9	sp|Q3B7M9|PYGB_BOVIN Glycogen phosphorylase, brain form OS=Bos taurus OX=9913 GN=PYGB PE=2 SV=3		47	0.141503	0.524513	1	-1.65448	0.181043	1	2.84894	0.0664821	1	-4.71353	10156996	1.24562e+06	1.19436e+06	422590	1.12534e+06	12776006	2.38922e+06	17976008	900981	6.2653e+06	804671	9652306	929171	30470996	15086991	22094010	11586002	9208001	1	1	64.8	1.1	1.1	96.339	0.0089849	1.8223	4
F1MWY5	F1MWY5	tr|F1MWY5|F1MWY5_BOVIN Rho GTPase activating protein 30 OS=Bos taurus OX=9913 GN=ARHGAP30 PE=4 SV=2		8	0.141558	0.210239	1	-1.81017	0.0826398	1	-3.09169	0.364407	1	1.70796	2.0239e+06	5.3853e+06	4814198	4.0242e+06	1.10968e+06	7800700	7.6638e+06	3.8739e+06	1.6912e+06	14478998	6.3581e+06	13911995	7080804	682247	1.2551e+06	462388	4262002	6162296	8	8	13	13	13	94.982	0	20.45	25
A0A3Q1MB51;F1N395;G3MZB2	A0A3Q1MB51;F1N395;G3MZB2	tr|A0A3Q1MB51|A0A3Q1MB51_BOVIN Uncharacterized protein OS=Bos taurus OX=9913 GN=ZNF740 PE=4 SV=1;tr|F1N395|F1N395_BOVIN Uncharacterized protein OS=Bos taurus OX=9913 PE=4 SV=2;tr|G3MZB2|G3MZB2_BOVIN Uncharacterized protein OS=Bos taurus OX=9913 GN=ZNF740 P		1	0.141679	0.212828	1	-1.47299	0.478673	0.976459	1.20979	0.0702186	1	-1.78201	639503	234340	285330	216800	797605	459820	416410	510636	492083	1.0134e+06	332070	986250	576850	541879	804531	1.50762e+06	670490	428295	1	1	6.7	6.7	6.7	21.841	0.0037472	2.1058	3
Q3SZU5	Q3SZU5	sp|Q3SZU5|SPCS3_BOVIN Signal peptidase complex subunit 3 OS=Bos taurus OX=9913 GN=SPCS3 PE=2 SV=1		3	0.141723	0.148615	1	-1.25466	0.0546441	1	-1.36158	0.633162	0.979163	1.08522	29482986	39692024	36419984	36158988	41752992	70106992	49666020	53138976	39022012	58558964	43038008	67795968	34318024	31858998	24431000	53083996	41288000	47173028	3	3	15	15	15	20.313	0	13.576	47
F1MT13;A0A3Q1LLW6;A0A3Q1ML61;A0A3Q1MUT8;A0A3Q1MKM4;A0A3Q1LH23	F1MT13;A0A3Q1LLW6;A0A3Q1ML61;A0A3Q1MUT8;A0A3Q1MKM4;A0A3Q1LH23	tr|F1MT13|F1MT13_BOVIN PDZ domain containing 2 OS=Bos taurus OX=9913 GN=PDZD2 PE=4 SV=3;tr|A0A3Q1LLW6|A0A3Q1LLW6_BOVIN PDZ domain containing 2 OS=Bos taurus OX=9913 GN=PDZD2 PE=4 SV=1;tr|A0A3Q1ML61|A0A3Q1ML61_BOVIN PDZ domain containing 2 OS=Bos taurus OX=	PDZD2	3	0.142449	0.545495	1	-1.18027	0.0567125	1	-1.93487	0.23617	1	1.63935	12465998	4.2422e+06	9338803	27969006	13099005	7.9379e+06	11410006	9177096	14451001	14090007	14025997	12983007	4272298	5.3222e+06	2.01076e+06	10596999	11660993	13096996	3	3	1.6	1.6	1.6	276.05	0.0080744	1.8951	3
A0A140T899;P30535;A0A3Q1M028	A0A140T899;P30535;A0A3Q1M028	tr|A0A140T899|A0A140T899_BOVIN Translocator protein OS=Bos taurus OX=9913 GN=TSPO PE=4 SV=1;sp|P30535|TSPO_BOVIN Translocator protein OS=Bos taurus OX=9913 GN=TSPO PE=2 SV=1;tr|A0A3Q1M028|A0A3Q1M028_BOVIN Translocator protein OS=Bos taurus OX=9913 GN=TSPO	TSPO	3	0.143924	0.0790347	1	-2.00418	0.152549	1	-1.37142	0.366194	1	-1.4614	183589968	35863004	102379944	102239944	16772004	60800032	166059952	121249944	115989976	123710024	111509960	141370080	91966984	188840112	49706024	61961988	117130008	109269952	3	3	28.4	28.4	28.4	18.911	0	46.029	38
F1MEF6	F1MEF6	tr|F1MEF6|F1MEF6_BOVIN Integrin subunit alpha 4 OS=Bos taurus OX=9913 GN=ITGA4 PE=3 SV=1		16	0.144375	0.745619	1	1.02988	0.176387	1	-1.24208	0.105444	1	1.2792	46765984	50589972	51817016	47975000	40690016	58195992	43298024	47914024	61771004	45870980	36672004	54143996	30332008	65888012	26721988	35977976	37427976	44200992	16	16	18.6	18.6	18.6	115.54	0	57.352	109
CON__P02662;A0A3Q1MJE5;A0A3Q1NG86;P02662	CON__P02662;A0A3Q1MJE5;A0A3Q1NG86;P02662	;tr|A0A3Q1MJE5|A0A3Q1MJE5_BOVIN Alpha-S1-casein OS=Bos taurus OX=9913 GN=CSN1S1 PE=1 SV=1;tr|A0A3Q1NG86|A0A3Q1NG86_BOVIN Alpha-S1-casein OS=Bos taurus OX=9913 GN=CSN1S1 PE=1 SV=1;sp|P02662|CASA1_BOVIN Alpha-S1-casein OS=Bos taurus OX=9913 GN=CSN1S1 PE=1 SV	CSN1S1	1	0.144839	0.691664	1	1.11899	0.102034	1	1.79082	0.126399	1	-1.6004	1.4195e+06	1.4718e+06	3.2065e+06	1.2073e+06	1.055e+06	1.3767e+06	2.9754e+06	1.4268e+06	1.4188e+06	1343500	1402700	527156	6285696	2.0819e+06	1.3679e+06	1863400	1.6515e+06	3582898	1	1	6	6	6	22.975	0	2.9876	16
E1BEP4	E1BEP4	tr|E1BEP4|E1BEP4_BOVIN ASH2 like, histone lysine methyltransferase complex subunit OS=Bos taurus OX=9913 GN=ASH2L PE=4 SV=1		1	0.144856	0.906596	1	-1.03394	0.154406	1	-1.94248	0.0967085	1	1.87871	1.38188e+06	1.4145e+06	1.5902e+06	1.3362e+06	1.1221e+06	1.8552e+06	1.549e+06	700000	636076	2.1174e+06	2.3083e+06	3133600	2.1425e+06	538779	275464	369051	1.6107e+06	1.04032e+06	1	1	3	3	3	68.701	0.002303	2.3519	4
Q0VD27	Q0VD27	sp|Q0VD27|ENOPH_BOVIN Enolase-phosphatase E1 OS=Bos taurus OX=9913 GN=ENOPH1 PE=2 SV=1		6	0.145557	0.684397	1	1.07549	0.0397555	1	1.42803	0.205267	1	-1.32779	17789002	9793496	6.5918e+06	18435004	11812997	9949397	8570402	13635000	9898203	10383001	12476996	10729998	10244995	13095005	23113014	22724002	12754000	15173003	6	6	36.8	36.8	36.8	28.929	0	15.733	18
O18883;F1MYQ1	O18883;F1MYQ1	sp|O18883|TXND9_BOVIN Thioredoxin domain-containing protein 9 OS=Bos taurus OX=9913 GN=TXNDC9 PE=2 SV=2;tr|F1MYQ1|F1MYQ1_BOVIN Thioredoxin domain-containing protein 9 OS=Bos taurus OX=9913 GN=TXNDC9 PE=4 SV=2	TXNDC9	3	0.146029	0.592329	1	1.0749	0.0930443	1	1.46487	0.209187	1	-1.3628	279370016	374959776	266259968	396130208	330709920	179240112	248550160	250060048	336839936	235999888	297280032	289089920	295130144	802250368	564489856	491900320	231200112	276019968	3	3	19	19	19	26.504	0	4.2174	4
E1BLF0	E1BLF0	tr|E1BLF0|E1BLF0_BOVIN Proline rich coiled-coil 1 OS=Bos taurus OX=9913 GN=PRRC1 PE=1 SV=1		4	0.147406	0.504496	1	-1.34474	0.00165277	1	1.55496	0.117355	1	-2.09101	8277296	4602899	504643	6.3764e+06	6.2528e+06	5599099	6037598	4005799	5587497	5.9462e+06	6074002	5200101	7080701	9285801	10999001	9256299	8359701	6411101	4	4	13.7	13.7	13.7	46.402	0	13.222	11
A0A3Q1M4M4;P13619	A0A3Q1M4M4;P13619	tr|A0A3Q1M4M4|A0A3Q1M4M4_BOVIN ATP synthase F(0) complex subunit B1, mitochondrial OS=Bos taurus OX=9913 GN=ATP5PB PE=1 SV=1;sp|P13619|AT5F1_BOVIN ATP synthase F(0) complex subunit B1, mitochondrial OS=Bos taurus OX=9913 GN=ATP5PB PE=1 SV=2	ATP5PB	10	0.147648	0.279099	1	-1.41419	0.0762116	1	-2.14971	0.323897	1	1.5201	74356960	102530024	58366968	45623008	129260088	212550016	169340064	90881952	56135004	194099968	150299920	177029904	72961024	19645992	31858998	62538984	75140024	210670000	10	5	36.5	36.5	18.4	29.17	0	39.312	66
A0A3Q1MBS7;A6QR46;A0A452DHU1;G3X7D3;F1MX39	A0A3Q1MBS7;A6QR46	tr|A0A3Q1MBS7|A0A3Q1MBS7_BOVIN Uncharacterized protein OS=Bos taurus OX=9913 GN=RAB6A PE=4 SV=1;sp|A6QR46|RAB6B_BOVIN Ras-related protein Rab-6B OS=Bos taurus OX=9913 GN=RAB6B PE=2 SV=1	RAB6B	12	0.148053	0.570511	1	-1.13943	0.0865686	1	-1.55165	0.141469	1	1.36177	6732196	3843901	6132104	8642198	9157304	7838195	5631400	16134009	5636003	10801005	7.167e+06	5434401	5.1093e+06	2.616e+06	6197100	6600397	4.4113e+06	6.4002e+06	1	1	57.7	10.6	10.6	23.562	0	25.03	13
P14568;A0A3Q1MM52	P14568;A0A3Q1MM52	sp|P14568|ASSY_BOVIN Argininosuccinate synthase OS=Bos taurus OX=9913 GN=ASS1 PE=2 SV=1;tr|A0A3Q1MM52|A0A3Q1MM52_BOVIN Argininosuccinate synthase OS=Bos taurus OX=9913 GN=ASS1 PE=1 SV=1	ASS1	21	0.148477	0.642374	1	-1.17392	0.0794316	1	1.55676	0.0935985	1	-1.82751	408939776	195169904	278419808	312919872	427120192	63968004	200360112	338969952	508919776	231580064	366250016	169610064	303249888	313289952	813000192	526629728	391269824	444689728	21	21	61.9	61.9	61.9	46.417	0	241.33	205
F6QQ46;A0A3Q1N4Z7;A0A3Q1M537	F6QQ46;A0A3Q1N4Z7;A0A3Q1M537	tr|F6QQ46|F6QQ46_BOVIN Chromosome 10 C15orf48 homolog OS=Bos taurus OX=9913 GN=C10H15orf48 PE=4 SV=1;tr|A0A3Q1N4Z7|A0A3Q1N4Z7_BOVIN Chromosome 10 C15orf48 homolog OS=Bos taurus OX=9913 GN=C10H15orf48 PE=4 SV=1;tr|A0A3Q1M537|A0A3Q1M537_BOVIN Chromosome 10 C	C10H15orf48	6	0.148805	0.518178	1	-1.70411	0.100373	1	-5.84162	0.166876	1	3.42796	14978002	32915012	8797898	15545993	12339999	157839904	82446944	3.6745e+06	9394702	252670096	30049020	148840000	7.3303e+06	2.3508e+06	1.1156e+06	2.4091e+06	12446006	140420096	6	6	44.5	44.5	44.5	12.678	0	23.149	37
F1MX38;P61635	F1MX38;P61635	tr|F1MX38|F1MX38_BOVIN Signal transducer and activator of transcription OS=Bos taurus OX=9913 GN=STAT3 PE=3 SV=1;sp|P61635|STAT3_BOVIN Signal transducer and activator of transcription 3 OS=Bos taurus OX=9913 GN=STAT3 PE=2 SV=1	STAT3	19	0.14933	0.604476	1	-1.07136	0.119159	1	1.1782	0.0756652	1	-1.26227	67612024	76000032	50340976	93976952	51018024	54071032	54477016	59287012	88141040	76446960	60161000	77454016	67526000	88704032	98350024	81878944	70927960	79287968	19	19	38.4	38.4	38.4	88.067	0	123.98	158
Q58DF3;A6QPJ3;A0A3Q1LNP3	Q58DF3;A6QPJ3;A0A3Q1LNP3	sp|Q58DF3|TRABD_BOVIN TraB domain-containing protein OS=Bos taurus OX=9913 GN=TRABD PE=2 SV=1;tr|A6QPJ3|A6QPJ3_BOVIN TRABD protein OS=Bos taurus OX=9913 GN=TRABD PE=2 SV=1;tr|A0A3Q1LNP3|A0A3Q1LNP3_BOVIN TraB domain-containing protein OS=Bos taurus OX=9913	TRABD	6	0.149561	0.0932011	1	-1.35775	0.086553	1	-1.36472	0.978402	1	1.00513	10692004	12518998	16824994	9085204	6832099	13953993	15745995	12426999	11485999	15177999	15458990	23173014	13672005	6307698	11479000	9569195	14600001	13676994	6	6	27.6	27.6	27.6	42.124	0	25.815	47
CON__Q0IIK2;CON__Q29443;Q29443	CON__Q0IIK2;CON__Q29443;Q29443	;;sp|Q29443|TRFE_BOVIN Serotransferrin OS=Bos taurus OX=9913 GN=TF PE=2 SV=1		51	0.150675	0.0621342	1	1.75039	0.180351	1	1.37597	0.463286	0.976831	1.27211	4421805568	3012499200	1587699840	3061899520	5294899712	1093199360	1260999168	1711299712	1166700544	1284400256	2135801344	1887000832	3148798976	3412500992	1343400320	2105700352	2781600512	1046100096	51	2	73.7	73.7	3.1	77.738	0	323.31	889
Q3MHF7;A0A3Q1LUB3	Q3MHF7;A0A3Q1LUB3	sp|Q3MHF7|MTAP_BOVIN S-methyl-5-thioadenosine phosphorylase OS=Bos taurus OX=9913 GN=MTAP PE=1 SV=1;tr|A0A3Q1LUB3|A0A3Q1LUB3_BOVIN S-methyl-5-thioadenosine phosphorylase OS=Bos taurus OX=9913 GN=MTAP PE=3 SV=1	MTAP	12	0.150694	0.341649	1	-1.10883	0.286026	0.960529	1.14047	0.0778116	1	-1.26458	72092976	97613992	59025016	91341008	82287960	71040016	75697000	69004992	77824976	101959992	103650064	95952032	135390048	78703952	111640064	81196048	113939960	82416976	12	12	57.2	57.2	57.2	31.256	0	123.72	88
A0A3Q1N6J8;A0A3Q1LLP5;A0A3Q1MG10	A0A3Q1N6J8;A0A3Q1LLP5;A0A3Q1MG10	tr|A0A3Q1N6J8|A0A3Q1N6J8_BOVIN Oligophrenin 1 OS=Bos taurus OX=9913 GN=OPHN1 PE=4 SV=1;tr|A0A3Q1LLP5|A0A3Q1LLP5_BOVIN Oligophrenin 1 OS=Bos taurus OX=9913 GN=OPHN1 PE=4 SV=1;tr|A0A3Q1MG10|A0A3Q1MG10_BOVIN Oligophrenin 1 OS=Bos taurus OX=9913 GN=OPHN1 PE=4	OPHN1	4	0.150775	0.0222876	1	1.4186	0.39426	0.964761	1.17015	0.344139	1	1.21232	5314397	2.4019e+06	2885199	3.5068e+06	3.3907e+06	3.42426e+06	2.1693e+06	2.5689e+06	2.933e+06	2.2563e+06	2.7479e+06	1.8156e+06	2.1818e+06	2.8344e+06	4352099	4.2659e+06	2.6371e+06	1.56003e+06	4	4	7.2	7.2	7.2	91.909	0	4.2345	8
Q9TRY0	Q9TRY0	sp|Q9TRY0|FKBP4_BOVIN Peptidyl-prolyl cis-trans isomerase FKBP4 OS=Bos taurus OX=9913 GN=FKBP4 PE=1 SV=4		23	0.150916	0.0759451	1	-1.86899	0.983103	0.996167	1.00778	0.122867	1	-1.88352	473113	1.48592e+06	1.08989e+06	1.7655e+06	577096	1850401	2.9888e+06	3307598	2.2669e+06	1.26661e+06	2382801	910313	4649799	1.50336e+06	1.8541e+06	2.8181e+06	2.9559e+06	597408	1	1	56.4	2.8	2.8	51.529	0.0015645	2.5835	9
G3X7G0	G3X7G0	tr|G3X7G0|G3X7G0_BOVIN Uncharacterized protein OS=Bos taurus OX=9913 GN=LOC529792 PE=4 SV=2		1	0.151044	0.2239	1	-1.54997	0.0740542	1	-2.06714	0.436882	0.979497	1.33367	508540	590760	1.6402e+06	499048	1.6218e+06	594118	1.3294e+06	1.33741e+06	1.3259e+06	1.4059e+06	2.4898e+06	398140	592580	1.324e+06	816180	633387	576069	180218	1	1	3.1	3.1	3.1	39.603	0.0096642	1.7588	3
G8JKY9;Q5EA19	G8JKY9;Q5EA19	tr|G8JKY9|G8JKY9_BOVIN ADP-ribosylation factor-like protein 15 OS=Bos taurus OX=9913 GN=ARL15 PE=4 SV=2;sp|Q5EA19|ARL15_BOVIN ADP-ribosylation factor-like protein 15 OS=Bos taurus OX=9913 GN=ARL15 PE=2 SV=1	ARL15	1	0.1511	0.109003	1	1.50205	0.639332	0.980315	1.10905	0.0864783	1	1.35436	2.1227e+06	3.3503e+06	3583798	2512401	3.4875e+06	1.6529e+06	2.2166e+06	1.2442e+06	3.8154e+06	985050	1.783e+06	1.7391e+06	1.3703e+06	2545299	1.9698e+06	2.5262e+06	1.801e+06	1913399	1	1	8.7	8.7	8.7	14.999	0	3.0775	14
Q3T134;G3MWQ7;A0A3Q1MNJ4;A0A3Q1MLX7	Q3T134;G3MWQ7;A0A3Q1MNJ4;A0A3Q1MLX7	sp|Q3T134|SPCS1_BOVIN Signal peptidase complex subunit 1 OS=Bos taurus OX=9913 GN=SPCS1 PE=3 SV=1;tr|G3MWQ7|G3MWQ7_BOVIN Uncharacterized protein OS=Bos taurus OX=9913 GN=LOC781197 PE=4 SV=2;tr|A0A3Q1MNJ4|A0A3Q1MNJ4_BOVIN Signal peptidase complex subunit 1	LOC781197	2	0.151514	0.765216	1	-1.03149	0.064926	1	-1.2378	0.184435	1	1.20001	59682980	104900016	92895952	77704992	87031040	107719984	109820000	81160952	83552032	87410992	82603952	94904008	76197024	70065016	49326012	91140040	66755968	88556040	2	2	31.4	31.4	31.4	11.805	0	16.683	46
Q2KJG2;A0A3Q1MFG6	Q2KJG2	sp|Q2KJG2|UFM1_BOVIN Ubiquitin-fold modifier 1 OS=Bos taurus OX=9913 GN=UFM1 PE=3 SV=1		3	0.151597	0.0793853	1	-1.4022	0.0929312	1	-1.39899	0.991411	0.999021	-1.0023	4.9707e+06	6.8313e+06	3.9756e+06	6.9613e+06	9082406	9893297	9494204	8.19e+06	6674600	9023795	9865802	13891006	5.5427e+06	9653403	5365403	7.8026e+06	3.8798e+06	9850996	3	3	50.6	50.6	50.6	9.1675	0	17.104	17
A0A3Q1N0S5;A0A3Q1MIU1;A2VE41	A0A3Q1N0S5;A0A3Q1MIU1;A2VE41	tr|A0A3Q1N0S5|A0A3Q1N0S5_BOVIN EGF containing fibulin extracellular matrix protein 1 OS=Bos taurus OX=9913 GN=EFEMP1 PE=1 SV=1;tr|A0A3Q1MIU1|A0A3Q1MIU1_BOVIN EGF containing fibulin extracellular matrix protein 1 OS=Bos taurus OX=9913 GN=EFEMP1 PE=1 SV=1;tr	EFEMP1	2	0.151713	0.298237	1	-1.60593	0.38436	0.961763	1.59997	0.0449981	1	-2.56944	678293	1.3355e+06	1.544e+06	460378	530020	1.2194e+06	2.17673e+06	5649603	1.5609e+06	663143	1.3862e+06	404567	1.2167e+06	1.63244e+06	4985002	8638897	1.2495e+06	1.1205e+06	2	2	12.4	12.4	12.4	45.904	0.003038	2.2446	3
F1MZT2	F1MZT2	tr|F1MZT2|F1MZT2_BOVIN Crooked neck pre-mRNA splicing factor 1 OS=Bos taurus OX=9913 GN=CRNKL1 PE=4 SV=3		5	0.152012	0.0971222	1	-1.77899	0.0942937	1	-2.49712	0.517551	0.976477	1.40367	2.8064e+06	2.932e+06	3340200	1.9873e+06	777025	3.6192e+06	2.698e+06	2.759e+06	6063900	5369100	2423999	8.2883e+06	3.7348e+06	190684	1554400	2.7889e+06	2.948e+06	2.2065e+06	5	5	9.8	9.8	9.8	83.679	0	7.0751	6
F6R7Z0;A0A3Q1MIL7	F6R7Z0;A0A3Q1MIL7	tr|F6R7Z0|F6R7Z0_BOVIN RAD50 interactor 1 OS=Bos taurus OX=9913 GN=RINT1 PE=4 SV=1;tr|A0A3Q1MIL7|A0A3Q1MIL7_BOVIN RAD50 interactor 1 OS=Bos taurus OX=9913 GN=RINT1 PE=4 SV=1	RINT1	4	0.152191	0.131885	1	-1.24992	0.070322	1	-1.31542	0.742128	0.979504	1.0524	9833105	5.9645e+06	9117500	5433302	6445401	9452597	9089097	8910296	13821998	7.716e+06	8204995	9524704	8289704	4505001	7538700	7.3615e+06	6498201	9674497	4	4	8.3	8.3	8.3	87.687	0	21.831	9
A0A3Q1MVM8;P13621	A0A3Q1MVM8;P13621	tr|A0A3Q1MVM8|A0A3Q1MVM8_BOVIN ATP synthase subunit O, mitochondrial OS=Bos taurus OX=9913 GN=ATP5PO PE=1 SV=1;sp|P13621|ATPO_BOVIN ATP synthase subunit O, mitochondrial OS=Bos taurus OX=9913 GN=ATP5PO PE=1 SV=2	ATP5PO	9	0.152609	0.416923	1	-1.18648	0.0780504	1	-1.61748	0.255764	1	1.36326	183499936	225800144	161449968	153670080	320859872	381830240	331720128	226439888	148439904	347460192	288769824	314050080	169070064	121730032	79203008	190509936	173709888	363709984	9	9	59.9	59.9	59.9	22.293	0	123.37	129
F1N1C3	F1N1C3	tr|F1N1C3|F1N1C3_BOVIN Aquaporin OS=Bos taurus OX=9913 GN=AQP11 PE=3 SV=2		1	0.152842	0.166549	1	1.39161	0.836329	0.982921	-1.04751	0.0285882	1	1.45772	15918994	17456010	22107012	20908012	31199004	15554998	17534002	21805996	21773012	8841999	16337990	7136497	13104998	15359006	12976006	21043006	10842997	10900994	1	1	3.3	3.3	3.3	30.439	0.00079072	2.7151	17
P09851;F1N7N8;A0A3Q1M630;A0A3Q1MNX0	P09851;F1N7N8;A0A3Q1M630;A0A3Q1MNX0	sp|P09851|RASA1_BOVIN Ras GTPase-activating protein 1 OS=Bos taurus OX=9913 GN=RASA1 PE=1 SV=1;tr|F1N7N8|F1N7N8_BOVIN Ras GTPase-activating protein 1 OS=Bos taurus OX=9913 GN=RASA1 PE=4 SV=3;tr|A0A3Q1M630|A0A3Q1M630_BOVIN Ras GTPase-activating protein 1 OS	RASA1	9	0.152879	0.3786	1	-1.19199	0.268494	0.957818	1.26968	0.0757448	1	-1.51345	13746006	7.9169e+06	6.5739e+06	10492000	7.2934e+06	5.3187e+06	7387800	9979895	16220006	8892996	11637999	6747897	9440396	14869997	22589988	14172996	9695996	8.0293e+06	9	9	12.7	12.7	12.7	115.76	0	12.83	36
Q05B45	Q05B45	sp|Q05B45|T120A_BOVIN Transmembrane protein 120A OS=Bos taurus OX=9913 GN=TMEM120A PE=2 SV=1		1	0.153026	0.171267	1	-1.49031	0.0844358	1	-1.52623	0.903521	0.994571	1.02411	261476	483350	513200	845315	711507	747390	508890	750320	522798	1.3397e+06	1.74275e+06	685380	479380	746386	431550	588699	502330	553470	1	1	3.2	3.2	3.2	40.73	0.0015682	2.6135	2
A0A3Q1LK64	A0A3Q1LK64	tr|A0A3Q1LK64|A0A3Q1LK64_BOVIN Uncharacterized protein OS=Bos taurus OX=9913 GN=DHRSX PE=4 SV=1		2	0.153089	0.509566	1	1.11181	0.0513742	1	1.34962	0.226816	1	-1.21389	3.9048e+06	6.1175e+06	7.6841e+06	6204298	3.8384e+06	4.248e+06	5599203	5.3033e+06	6146300	3575001	4.4067e+06	3.4192e+06	5.5481e+06	5498599	4.6964e+06	8622796	7.6167e+06	6313697	2	2	19.2	19.2	19.2	17.349	0	6.8758	19
Q0VCW8;F1MTW8	Q0VCW8;F1MTW8	sp|Q0VCW8|PDCL3_BOVIN Phosducin-like protein 3 OS=Bos taurus OX=9913 GN=PDCL3 PE=2 SV=1;tr|F1MTW8|F1MTW8_BOVIN Phosducin-like protein 3 OS=Bos taurus OX=9913 GN=PDCL3 PE=4 SV=1	PDCL3	4	0.153582	0.12361	1	-2.81969	0.0332394	1	-3.4159	0.809939	0.976687	1.21145	4967699	4.3875e+06	1.15446e+06	136157	524246	5.1556e+06	4717403	2.9102e+06	3.3676e+06	4.176e+06	3809801	6327100	454950	895297	1.44621e+06	253118	3319202	5.9192e+06	4	4	15.8	15.8	15.8	27.479	0	3.3494	10
P23805;P42916;A0A452DJR7	P23805	sp|P23805|CONG_BOVIN Conglutinin OS=Bos taurus OX=9913 GN=CGN1 PE=1 SV=2		6	0.154676	0.524327	1	1.75477	0.29583	0.960793	-2.76616	0.00890605	1	4.85396	8771395	12424995	14460996	3.5509e+06	18936012	8412597	8200798	2.7513e+06	519068	45628980	64553016	885170	3.0632e+06	799572	3.5828e+06	2.1245e+06	7957098	459489	6	6	28.8	28.8	28.8	37.994	0	22.5	23
E1BK69	E1BK69	tr|E1BK69|E1BK69_BOVIN Uncharacterized protein OS=Bos taurus OX=9913 GN=UFSP2 PE=4 SV=1		9	0.155118	0.17821	1	1.10972	0.369785	0.966	-1.11777	0.0955016	1	1.24042	29969988	34073980	39672980	29365000	34767988	37675016	29623016	30166004	38705000	28406992	26640012	31879012	27817994	34684016	16764999	33383016	27453984	28858016	9	9	27.1	27.1	27.1	53.136	0	33.174	71
A7MB66	A7MB66	tr|A7MB66|A7MB66_BOVIN ABHD13 protein OS=Bos taurus OX=9913 GN=ABHD13 PE=2 SV=1		1	0.156154	0.127825	1	-1.37679	0.0862381	1	-1.36126	0.949398	0.997477	-1.0114	1644600	1.1653e+06	1918399	1.1998e+06	1.0858e+06	700543	1.6046e+06	2619299	2.3687e+06	1333100	1.2719e+06	1.3538e+06	1.3611e+06	1308900	1.4257e+06	1.1355e+06	1.5691e+06	793630	1	1	5	5	5	38.443	0.0027912	2.2706	2
A0A3Q1MR14	A0A3Q1MR14	tr|A0A3Q1MR14|A0A3Q1MR14_BOVIN Galectin OS=Bos taurus OX=9913 GN=LGALSL PE=4 SV=1		9	0.156272	0.343724	1	-1.2172	0.249635	0.961992	1.18963	0.0883273	1	-1.44802	320260192	198419968	147230080	372310112	339969888	155470000	251470048	394709824	316939776	236469920	372049824	216339904	267780064	328349952	452520064	479429792	307310080	289509888	9	9	66.3	66.3	66.3	18.955	0	99.642	139
G3N1Q0;A0A3Q1NCP7;A0A3Q1LUM9;E1BPP6;A0A3Q1LW25;A0A3Q1LKL3;A0A3Q1LZ54	G3N1Q0;A0A3Q1NCP7;A0A3Q1LUM9;E1BPP6;A0A3Q1LW25;A0A3Q1LKL3	tr|G3N1Q0|G3N1Q0_BOVIN Methylcrotonoyl-CoA carboxylase 2 OS=Bos taurus OX=9913 GN=MCCC2 PE=4 SV=2;tr|A0A3Q1NCP7|A0A3Q1NCP7_BOVIN Methylcrotonoyl-CoA carboxylase 2 OS=Bos taurus OX=9913 GN=MCCC2 PE=4 SV=1;tr|A0A3Q1LUM9|A0A3Q1LUM9_BOVIN Methylcrotonoyl-CoA c	MCCC2	8	0.156463	0.613417	1	1.08111	0.158435	1	-1.26656	0.0994404	1	1.3693	10291001	20509992	20557010	11972996	16742008	18393010	15321992	10678005	11629001	17507990	16714009	17995006	16775996	10959997	6.8745e+06	14827006	11514994	11246001	8	8	22.4	22.4	22.4	56.663	0	24.942	39
Q3SWY3	Q3SWY3	sp|Q3SWY3|IMDH2_BOVIN Inosine-5-monophosphate dehydrogenase 2 OS=Bos taurus OX=9913 GN=IMPDH2 PE=2 SV=1		16	0.156623	0.987012	1	-1.00228	0.0543639	1	1.22966	0.101859	1	-1.23247	64568976	101979944	52574976	89217056	66810976	55317016	56399980	54385984	79152968	68721032	74249984	93409016	98957952	83352008	96459016	83918024	75636976	79217976	16	15	37.2	37.2	35.6	55.762	0	66.856	117
A7MBJ5;E1BNE2	A7MBJ5	sp|A7MBJ5|CAND1_BOVIN Cullin-associated NEDD8-dissociated protein 1 OS=Bos taurus OX=9913 GN=CAND1 PE=2 SV=1		25	0.157059	0.672539	1	1.05458	0.0448149	1	1.26061	0.200498	1	-1.19537	145709984	149769920	105769976	189609872	151130016	95373040	104140016	114089944	157119952	122190048	137770080	145929952	161609920	168740016	228099952	154709904	149889952	127590080	25	25	25.4	25.4	25.4	136.37	0	99	193
CON__Q3MHN2;Q3MHN2;A0A3Q1MU98	CON__Q3MHN2;Q3MHN2;A0A3Q1MU98	;sp|Q3MHN2|CO9_BOVIN Complement component C9 OS=Bos taurus OX=9913 GN=C9 PE=2 SV=1;tr|A0A3Q1MU98|A0A3Q1MU98_BOVIN Complement component C9 OS=Bos taurus OX=9913 GN=C9 PE=1 SV=1	C9	14	0.15755	0.17801	1	1.33678	0.07015	1	1.44135	0.691643	0.981316	-1.07822	154560064	78915048	87943048	103460040	119920056	55664020	80034040	102970016	86266952	45054000	84363984	48041008	105359936	145479968	83660024	140980000	86137944	74748952	14	14	35.6	35.6	35.6	61.998	0	177.08	136
Q2TBX5;A0A3Q1LSB2	Q2TBX5;A0A3Q1LSB2	sp|Q2TBX5|SSRD_BOVIN Translocon-associated protein subunit delta OS=Bos taurus OX=9913 GN=SSR4 PE=2 SV=1;tr|A0A3Q1LSB2|A0A3Q1LSB2_BOVIN Translocon-associated protein subunit delta OS=Bos taurus OX=9913 GN=SSR4 PE=1 SV=1	SSR4	5	0.158542	0.625619	1	-1.0548	0.091085	1	-1.32092	0.218219	1	1.2523	51508972	80128048	71547008	68992040	86276992	103140056	74560040	67385000	75989992	88750016	82171960	89676000	53395036	60425964	35509020	65318012	60112980	104490032	5	5	36.6	36.6	36.6	18.814	0	25.018	59
E1BDR2;A0A3Q1NAQ3	E1BDR2;A0A3Q1NAQ3	tr|E1BDR2|E1BDR2_BOVIN Iduronidase alpha-L- OS=Bos taurus OX=9913 GN=IDUA PE=4 SV=1;tr|A0A3Q1NAQ3|A0A3Q1NAQ3_BOVIN Iduronidase alpha-L- OS=Bos taurus OX=9913 GN=IDUA PE=4 SV=1	IDUA	2	0.158569	0.0598162	1	-1.96167	0.570571	0.977178	-1.1915	0.242668	1	-1.64639	2198899	539239	1.0587e+06	369974	333478	951550	1.1241e+06	1.7735e+06	1.1296e+06	1.53363e+06	1.0925e+06	2.22581e+06	356382	1.0259e+06	1.7968e+06	2.5114e+06	1.2207e+06	1.4574e+06	2	2	5.3	5.3	5.3	71.515	0	4.0075	5
G3MXJ5;Q3SZJ7;A0A3Q1MTN6;A0A3Q1N8P4	G3MXJ5;Q3SZJ7;A0A3Q1MTN6;A0A3Q1N8P4	tr|G3MXJ5|G3MXJ5_BOVIN Lysosomal associated membrane protein 2 OS=Bos taurus OX=9913 GN=LAMP2 PE=1 SV=2;tr|Q3SZJ7|Q3SZJ7_BOVIN Lysosomal-associated membrane protein 2 OS=Bos taurus OX=9913 GN=LAMP2 PE=1 SV=1;tr|A0A3Q1MTN6|A0A3Q1MTN6_BOVIN Lysosomal associa	LAMP2	9	0.159087	0.721673	1	-1.04742	0.0626746	1	-1.24263	0.133667	1	1.18638	149959920	143010048	240369904	149360016	195610080	214990128	190100080	217910080	233689920	202690032	127060000	171490096	133439936	187089904	130570064	154739984	145810000	157889984	9	5	17	17	7.1	49.712	0	20.946	92
A0A3Q1N991;G3N0Q6;A0A3Q1LVA6;G3MZR7	A0A3Q1N991;G3N0Q6;A0A3Q1LVA6	tr|A0A3Q1N991|A0A3Q1N991_BOVIN Uncharacterized protein OS=Bos taurus OX=9913 GN=SIGLEC5 PE=4 SV=1;tr|G3N0Q6|G3N0Q6_BOVIN Uncharacterized protein OS=Bos taurus OX=9913 GN=SIGLEC5 PE=4 SV=2;tr|A0A3Q1LVA6|A0A3Q1LVA6_BOVIN Uncharacterized protein OS=Bos taurus	SIGLEC5	4	0.159127	0.65761	1	-1.22919	0.120945	1	-2.53594	0.12086	1	2.0631	2.18489e+06	3.3872e+06	5.8254e+06	2655899	1.64631e+06	5.4999e+06	5.6286e+06	1.16313e+06	1.31907e+06	11621992	3.5885e+06	9928596	4908700	1.18758e+06	555069	1.88436e+06	590491	3.7342e+06	4	2	13.5	13.5	9	63.157	0	13.05	10
A1XG22;A0A3Q1LNY5	A1XG22;A0A3Q1LNY5	tr|A1XG22|A1XG22_BOVIN NF-kappaB transcription factor p65 subunit OS=Bos taurus OX=9913 GN=RELA PE=2 SV=1;tr|A0A3Q1LNY5|A0A3Q1LNY5_BOVIN RELA proto-oncogene, NF-kB subunit OS=Bos taurus OX=9913 GN=RELA PE=4 SV=1	RELA	3	0.15954	0.0480339	1	-2.73612	0.229505	0.958505	-1.77935	0.473266	0.980694	-1.5377	552257	3.2302e+06	512004	3.0681e+06	448605	2945700	2.9706e+06	1.72551e+06	3.023e+06	4773200	3.2132e+06	6.5378e+06	4360098	2.6568e+06	568162	504689	3345101	4.406e+06	3	3	8.9	8.9	8.9	60.386	0	10.191	6
Q2TBP3;A0A3Q1NM80;A0A3Q1LJX5	Q2TBP3;A0A3Q1NM80;A0A3Q1LJX5	tr|Q2TBP3|Q2TBP3_BOVIN TM2 domain containing 3 OS=Bos taurus OX=9913 GN=TM2D3 PE=2 SV=1;tr|A0A3Q1NM80|A0A3Q1NM80_BOVIN TM2 domain containing 3 OS=Bos taurus OX=9913 GN=TM2D3 PE=4 SV=1;tr|A0A3Q1LJX5|A0A3Q1LJX5_BOVIN TM2 domain containing 3 OS=Bos taurus OX=	TM2D3	1	0.160408	0.0714553	1	2.60567	0.654398	0.98083	1.31194	0.0896118	1	1.98612	6558297	4.3701e+06	6334499	4.1627e+06	5973603	5004899	4551499	8101205	425065	1.02994e+06	4.4457e+06	1.00595e+06	1.25704e+06	6.882e+06	2.02177e+06	6385301	834117	3.9515e+06	1	1	10.5	10.5	10.5	21.468	0.00052896	2.7602	9
P23727;A0A3Q1M401;A0A3Q1LW04;O46404;F1MDQ5;P23726	P23727;A0A3Q1M401;A0A3Q1LW04	sp|P23727|P85A_BOVIN Phosphatidylinositol 3-kinase regulatory subunit alpha OS=Bos taurus OX=9913 GN=PIK3R1 PE=1 SV=1;tr|A0A3Q1M401|A0A3Q1M401_BOVIN Phosphatidylinositol 3-kinase regulatory subunit alpha OS=Bos taurus OX=9913 GN=PIK3R1 PE=4 SV=1;tr|A0A3Q1L	PIK3R1	7	0.160426	0.739676	1	-1.04558	0.0861272	1	1.18352	0.0772644	1	-1.23746	6059901	11480002	5640401	7285500	7.9299e+06	7.7982e+06	9690204	6037598	7165398	6.6202e+06	8884805	9367404	9937500	8572499	9091200	8909000	10669002	8623104	6	6	17.1	15.2	15.2	83.496	0	5.7593	15
A0A3Q1MG93;A0A3Q1M310;E1BLV1;A0A3Q1LYA8;A0A3Q1MW81	A0A3Q1MG93;A0A3Q1M310;E1BLV1	tr|A0A3Q1MG93|A0A3Q1MG93_BOVIN Oxysterol-binding protein OS=Bos taurus OX=9913 GN=OSBPL1A PE=3 SV=1;tr|A0A3Q1M310|A0A3Q1M310_BOVIN Oxysterol-binding protein OS=Bos taurus OX=9913 GN=OSBPL1A PE=3 SV=1;tr|E1BLV1|E1BLV1_BOVIN Oxysterol-binding protein OS=Bos	OSBPL1A	3	0.160489	0.167026	1	-1.90056	0.0556545	1	-2.59777	0.584472	0.979776	1.36685	895277	639473	4554798	6608596	2.8517e+06	4.0289e+06	7.1389e+06	7826401	3.9348e+06	3243800	5584897	2.3429e+06	3215100	459315	4948297	699066	3851501	1.5432e+06	3	3	5.5	5.5	5.5	101.03	0	4.1777	5
Q5BIN5	Q5BIN5	sp|Q5BIN5|PIN1_BOVIN Peptidyl-prolyl cis-trans isomerase NIMA-interacting 1 OS=Bos taurus OX=9913 GN=PIN1 PE=2 SV=1		5	0.160818	0.399716	1	1.15557	0.0618419	1	1.38018	0.287572	1	-1.19437	30044014	26620014	23762008	37726004	37692004	17585006	26699000	24054986	37302008	18392012	25910016	17480998	26718986	39216008	38239000	44173008	34340988	22695990	5	5	47.2	47.2	47.2	18.273	0	21.955	58
E1BJF6	E1BJF6	tr|E1BJF6|E1BJF6_BOVIN Symplekin OS=Bos taurus OX=9913 GN=SYMPK PE=4 SV=2		2	0.161029	0.0763057	1	-1.35133	0.103958	1	-1.66712	0.491895	0.979273	1.23369	922200	1.4469e+06	1.5401e+06	965560	1.51957e+06	1.9349e+06	1.5242e+06	1.39681e+06	1.78697e+06	2.2336e+06	1.6308e+06	2.5635e+06	2.1731e+06	957290	644288	414143	2.0144e+06	1.4799e+06	2	2	2.8	2.8	2.8	140.84	0.0039801	2.0676	2
Q3SZ41;A0A3Q1N1M7;E1BDE8	Q3SZ41;A0A3Q1N1M7	sp|Q3SZ41|SUH_BOVIN Recombining binding protein suppressor of hairless OS=Bos taurus OX=9913 GN=RBPJ PE=2 SV=1;tr|A0A3Q1N1M7|A0A3Q1N1M7_BOVIN Uncharacterized protein OS=Bos taurus OX=9913 PE=4 SV=1		7	0.16135	0.988558	1	-1.00541	0.164589	1	-2.68963	0.138275	1	2.67517	7905801	17783992	10557997	7612997	5.2736e+06	15859000	7810204	3.7497e+06	6989100	23895014	7504304	26597992	11504996	5233600	579897	665161	13610992	8157102	7	7	16.6	16.6	16.6	54.34	0	14.817	18
Q3T0F9	Q3T0F9	tr|Q3T0F9|Q3T0F9_BOVIN Growth factor receptor-bound protein 2 OS=Bos taurus OX=9913 GN=GRB2 PE=2 SV=1		11	0.161815	0.255653	1	-1.16114	0.0436745	1	-1.25976	0.514542	0.977804	1.08493	44944000	43167992	47639008	49104004	66302028	79330960	70080952	56423992	45476976	71891960	63365004	71418952	52687004	48391992	44731012	54661996	38213984	61443984	11	11	62.2	62.2	62.2	25.206	0	26.195	75
A0A3Q1LM63;Q05B89;A0A3Q1LG04	A0A3Q1LM63;Q05B89;A0A3Q1LG04	tr|A0A3Q1LM63|A0A3Q1LM63_BOVIN NIF3-like protein 1 OS=Bos taurus OX=9913 GN=NIF3L1 PE=3 SV=1;sp|Q05B89|NIF3L_BOVIN NIF3-like protein 1 OS=Bos taurus OX=9913 GN=NIF3L1 PE=2 SV=1;tr|A0A3Q1LG04|A0A3Q1LG04_BOVIN NIF3-like protein 1 OS=Bos taurus OX=9913 GN=NIF	NIF3L1	4	0.162414	0.912489	1	-1.01077	0.0859463	1	1.16062	0.106169	1	-1.17312	9008204	7815999	6.6149e+06	7939098	5529903	6.1791e+06	6.7114e+06	5.6923e+06	8571501	7183496	7.0353e+06	8141501	9304001	6.984e+06	8039705	7.4648e+06	8931005	9455497	4	4	16.6	16.6	16.6	39.142	0	12.586	36
F1MYE8;F1N0A4;A0A3Q1MP25	F1MYE8;F1N0A4;A0A3Q1MP25	tr|F1MYE8|F1MYE8_BOVIN Acyl-CoA dehydrogenase family member 9 OS=Bos taurus OX=9913 GN=ACAD9 PE=3 SV=1;tr|F1N0A4|F1N0A4_BOVIN Acyl-CoA dehydrogenase family member 9 OS=Bos taurus OX=9913 GN=ACAD9 PE=3 SV=2;tr|A0A3Q1MP25|A0A3Q1MP25_BOVIN Acyl-CoA dehydrogen	ACAD9	12	0.162439	0.440627	1	1.12327	0.313842	0.965063	-1.16498	0.0304073	1	1.30859	27193998	34293984	44947980	30133996	35835988	40942016	24077004	23574014	28637010	34427996	30799994	53533008	28897990	25773016	21003012	31157990	22619006	33479014	12	12	24.1	24.1	24.1	65.165	0	29.251	89
P05632;A0A3Q1LN99	P05632;A0A3Q1LN99	sp|P05632|ATP5E_BOVIN ATP synthase subunit epsilon, mitochondrial OS=Bos taurus OX=9913 GN=ATP5F1E PE=1 SV=4;tr|A0A3Q1LN99|A0A3Q1LN99_BOVIN Uncharacterized protein OS=Bos taurus OX=9913 PE=4 SV=1		2	0.162484	0.0854844	1	-1.76868	0.104227	1	-1.57981	0.74192	0.979923	-1.11955	18884012	9777105	12206992	4.7262e+06	19720990	28417998	16015000	38240008	19924012	34286004	17265006	25301006	8753601	16720994	10283996	25022012	10449004	29868014	2	2	29.4	29.4	29.4	5.7828	0	3.3053	26
Q3MHP2;A0A452DHW3	Q3MHP2;A0A452DHW3	sp|Q3MHP2|RB11B_BOVIN Ras-related protein Rab-11B OS=Bos taurus OX=9913 GN=RAB11B PE=2 SV=3;tr|A0A452DHW3|A0A452DHW3_BOVIN Ras-related protein Rab-11B OS=Bos taurus OX=9913 GN=RAB11B PE=4 SV=1	RAB11B	16	0.163017	0.860582	1	1.02012	0.138776	1	-1.18297	0.0624758	1	1.20677	1836399616	1625899392	1699099008	1892399744	2615900160	1916401152	2026000000	2619800832	1780700032	1658499712	1957800576	1391600384	1459899648	1510000000	1381100032	2057400064	1501200000	1657200000	16	2	67	67	13.3	24.488	0	246.76	320
F1N3I4	F1N3I4	tr|F1N3I4|F1N3I4_BOVIN Myoferlin OS=Bos taurus OX=9913 GN=MYOF PE=1 SV=3		16	0.163478	0.23594	1	-2.12278	0.0830666	1	-2.97726	0.50218	0.981215	1.40253	3.2068e+06	6.7597e+06	8884206	5.3074e+06	744785	6.3121e+06	5.9683e+06	5412797	2.2135e+06	48870012	5053703	24895994	5188399	5298703	3145500	747964	5040698	1.9363e+06	16	15	11.1	11.1	10.5	232.72	0	28.503	17
Q5E972;Q29RQ9	Q5E972;Q29RQ9	sp|Q5E972|ORML2_BOVIN ORM1-like protein 2 OS=Bos taurus OX=9913 GN=ORMDL2 PE=2 SV=1;sp|Q29RQ9|ORML1_BOVIN ORM1-like protein 1 OS=Bos taurus OX=9913 GN=ORMDL1 PE=2 SV=1	ORMDL1	2	0.164084	0.0900567	1	-2.58916	0.0538111	1	-2.54977	0.98183	0.998868	-1.01545	6454602	1.7917e+06	8748800	6.8571e+06	515943	14193997	11689997	14432996	9216795	10641997	9865698	9375296	7615000	6.1235e+06	902512	1.7154e+06	5.053e+06	15270001	2	1	17	17	9.8	17.403	0	9.8597	11
A0A3Q1M1K1;Q2KJG3;F1MKH6	A0A3Q1M1K1;Q2KJG3;F1MKH6	tr|A0A3Q1M1K1|A0A3Q1M1K1_BOVIN Asparagine--tRNA ligase, cytoplasmic OS=Bos taurus OX=9913 GN=NARS PE=4 SV=1;sp|Q2KJG3|SYNC_BOVIN Asparagine--tRNA ligase, cytoplasmic OS=Bos taurus OX=9913 GN=NARS PE=2 SV=3;tr|F1MKH6|F1MKH6_BOVIN Asparagine--tRNA ligase, cy	NARS	18	0.164631	0.832158	1	1.02552	0.07887	1	1.21954	0.123986	1	-1.1892	76624040	117749976	64417036	91748024	78972976	80108984	74350968	61085980	83207992	90795000	76964968	109820000	87925024	125180040	112669992	97530008	85332048	92449000	18	18	38.4	38.4	38.4	63.878	0	212.32	186
A0A3Q1NBQ9;A5D7E6;A0A3Q1NA52;F6QCC9	A0A3Q1NBQ9;A5D7E6;A0A3Q1NA52;F6QCC9	tr|A0A3Q1NBQ9|A0A3Q1NBQ9_BOVIN Tetraspanin OS=Bos taurus OX=9913 GN=CD82 PE=1 SV=1;tr|A5D7E6|A5D7E6_BOVIN Tetraspanin OS=Bos taurus OX=9913 GN=CD82 PE=1 SV=1;tr|A0A3Q1NA52|A0A3Q1NA52_BOVIN Tetraspanin OS=Bos taurus OX=9913 GN=CD82 PE=1 SV=1;tr|F6QCC9|F6QCC	CD82	3	0.164858	0.346724	1	1.51655	0.313099	0.965036	-1.9113	0.0794122	1	2.89859	1540299	4934297	7.5901e+06	3732199	5803902	5.2571e+06	6417198	779629	1341200	2.7983e+06	6.5775e+06	4.372e+06	8006600	2.2815e+06	363232	385836	3097002	1.397e+06	3	3	12.8	12.8	12.8	29.863	0	6.4715	16
A0A3Q1LXL8;Q2TBS1;F1N1D6	A0A3Q1LXL8;Q2TBS1;F1N1D6	tr|A0A3Q1LXL8|A0A3Q1LXL8_BOVIN Metaxin-1 OS=Bos taurus OX=9913 GN=MTX1 PE=4 SV=1;sp|Q2TBS1|MTX1_BOVIN Metaxin-1 OS=Bos taurus OX=9913 GN=MTX1 PE=2 SV=1;tr|F1N1D6|F1N1D6_BOVIN Metaxin OS=Bos taurus OX=9913 GN=MTX1 PE=3 SV=3	MTX1	2	0.165034	0.0607384	1	-1.95582	0.0972738	1	-1.95288	0.997423	0.998782	-1.00151	683521	2.4687e+06	372745	1.7461e+06	1.3404e+06	1.962e+06	2.6733e+06	2.0446e+06	1.59761e+06	3.4776e+06	1874799	2.8395e+06	2.0933e+06	666055	2.48209e+06	278739	1.771e+06	1.706e+06	2	2	5.4	5.4	5.4	51.206	0.0018013	2.4139	2
E1BEI2	E1BEI2	tr|E1BEI2|E1BEI2_BOVIN Signal peptidase complex subunit 2 OS=Bos taurus OX=9913 GN=SPCS2 PE=1 SV=2		11	0.165217	0.134118	1	-1.17237	0.082201	1	-1.31028	0.500406	0.983389	1.11763	67887000	91471040	85604024	88662992	83581976	131000088	111470016	100769976	87015048	117749976	104929976	110949984	89664024	54487964	54584004	84102952	95408984	123739960	11	11	50.4	50.4	50.4	24.887	0	106.1	119
A7MAZ3	A7MAZ3	sp|A7MAZ3|UBA5_BOVIN Ubiquitin-like modifier-activating enzyme 5 OS=Bos taurus OX=9913 GN=UBA5 PE=2 SV=1		3	0.165337	0.855823	1	-1.02498	0.0704058	1	1.21631	0.113819	1	-1.24669	4.5934e+06	3.8376e+06	2.1239e+06	4134601	3.7833e+06	3750198	3960098	4.1388e+06	2.9183e+06	3.9549e+06	2.9969e+06	4492101	4.568e+06	4518798	4.978e+06	5.2058e+06	4.6113e+06	3.3429e+06	3	3	10.1	10.1	10.1	44.696	0	7.0357	17
Q3ZBD7;CON__Q3ZBD7	Q3ZBD7;CON__Q3ZBD7	sp|Q3ZBD7|G6PI_BOVIN Glucose-6-phosphate isomerase OS=Bos taurus OX=9913 GN=GPI PE=2 SV=4;		20	0.166307	0.420988	1	-1.09777	0.253319	0.960749	1.16122	0.0908456	1	-1.27476	447300032	405350048	285800096	502209856	398050048	329289824	352890112	361899776	396230240	538320128	422429888	518789792	630639680	464399904	709159552	436860256	406609760	396750240	20	2	47.4	47.4	2	62.854	0	323.31	311
Q3SWZ4;F1MB54	Q3SWZ4;F1MB54	sp|Q3SWZ4|EXOS9_BOVIN Exosome complex component RRP45 OS=Bos taurus OX=9913 GN=EXOSC9 PE=2 SV=1;tr|F1MB54|F1MB54_BOVIN Exosome complex component RRP45 OS=Bos taurus OX=9913 GN=EXOSC9 PE=4 SV=2	EXOSC9	2	0.166672	0.0983867	1	1.7115	0.91463	0.991368	-1.03996	0.0890871	1	1.77989	1.51367e+06	3.8327e+06	3.19396e+06	1.6553e+06	2.92815e+06	1688101	2.0497e+06	640713	671520	1.821e+06	1.3765e+06	2.7288e+06	2.8933e+06	737986	1.34148e+06	521380	1.9048e+06	1.6763e+06	2	2	5.2	5.2	5.2	49.15	0	3.9105	10
P41541	P41541	sp|P41541|USO1_BOVIN General vesicular transport factor p115 OS=Bos taurus OX=9913 GN=USO1 PE=1 SV=1		33	0.16681	0.947285	1	1.00857	0.111748	1	1.24362	0.104307	1	-1.23305	357840032	317689888	277899840	377080000	361750048	220810144	281999872	305780160	463650240	244060128	348720224	265689952	345729952	375480160	546679936	435200064	343169760	315550048	33	33	46.4	46.4	46.4	107.51	0	174.03	355
F2Z4F0;A0A3Q1MF86	F2Z4F0;A0A3Q1MF86	tr|F2Z4F0|F2Z4F0_BOVIN Actin related protein 1A OS=Bos taurus OX=9913 GN=ACTR1A PE=1 SV=1;tr|A0A3Q1MF86|A0A3Q1MF86_BOVIN Actin related protein 1A OS=Bos taurus OX=9913 GN=ACTR1A PE=1 SV=1	ACTR1A	14	0.167123	0.544878	1	-1.09552	0.172137	1	1.21848	0.100566	1	-1.33487	120609952	88729952	81590000	128479936	111960072	59021972	82042024	99205000	144440096	87935024	107500032	115319952	112129976	96545000	201839936	141070048	111220064	122340056	14	8	53.7	53.7	39.4	42.613	0	113.07	125
Q3T178;A0A3Q1LF87;A0A3Q1MEF8	Q3T178;A0A3Q1LF87;A0A3Q1MEF8	sp|Q3T178|VPS28_BOVIN Vacuolar protein sorting-associated protein 28 homolog OS=Bos taurus OX=9913 GN=VPS28 PE=2 SV=1;tr|A0A3Q1LF87|A0A3Q1LF87_BOVIN Vacuolar protein sorting-associated protein 28 homolog OS=Bos taurus OX=9913 GN=VPS28 PE=3 SV=1;tr|A0A3Q1ME	VPS28	5	0.167699	0.617876	1	-1.15857	0.127501	1	-2.22783	0.19997	1	1.92291	4554503	4.3391e+06	2.0013e+06	2.9977e+06	8451905	4.1304e+06	5.5814e+06	2.3276e+06	3.51e+06	7207497	8930805	3.4103e+06	376510	3.0342e+06	3.614e+06	3.602e+06	870998	6.3206e+06	5	5	29	29	29	25.484	0	10.649	10
A0A3Q1LI03;Q2YDL5;F1MT51;A0A3Q1M396	A0A3Q1LI03;Q2YDL5;F1MT51;A0A3Q1M396	tr|A0A3Q1LI03|A0A3Q1LI03_BOVIN Peptidylprolyl isomerase OS=Bos taurus OX=9913 GN=FKBP11 PE=4 SV=1;sp|Q2YDL5|FKB11_BOVIN Peptidyl-prolyl cis-trans isomerase FKBP11 OS=Bos taurus OX=9913 GN=FKBP11 PE=2 SV=1;tr|F1MT51|F1MT51_BOVIN Peptidylprolyl isomerase OS=	FKBP11	6	0.16796	0.364604	1	-1.13942	0.0684935	1	-1.38971	0.325829	1	1.21966	66489964	110849984	124739936	65370968	83792968	124020016	137349968	92295984	101860016	113429992	90131944	103529952	81742992	55887968	48236012	66694040	104600056	123420056	6	6	41.6	41.6	41.6	22.375	0	36.868	76
Q32LK1;F1MZR1	Q32LK1;F1MZR1	sp|Q32LK1|AASD1_BOVIN Alanyl-tRNA editing protein Aarsd1 OS=Bos taurus OX=9913 GN=AARSD1 PE=2 SV=1;tr|F1MZR1|F1MZR1_BOVIN Alanyl-tRNA-editing protein Aarsd1 OS=Bos taurus OX=9913 GN=AARSD1 PE=4 SV=1	AARSD1	3	0.167968	0.317031	1	-1.26267	0.174621	1	1.15366	0.119442	1	-1.4567	4456102	6380601	2.9737e+06	4.4999e+06	1.42129e+06	3.7575e+06	3.7023e+06	4099499	4.9877e+06	3.9873e+06	4615098	5.9112e+06	4941903	6.1702e+06	4870702	6.5268e+06	4214002	4752603	3	3	9.9	9.9	9.9	48.983	0	5.6529	8
A4FUZ1;A0A3Q1LS06	A4FUZ1;A0A3Q1LS06	tr|A4FUZ1|A4FUZ1_BOVIN Lactoylglutathione lyase OS=Bos taurus OX=9913 GN=GLO1 PE=2 SV=1;tr|A0A3Q1LS06|A0A3Q1LS06_BOVIN Lactoylglutathione lyase OS=Bos taurus OX=9913 PE=3 SV=1		4	0.168022	0.677055	1	-1.09095	0.116715	1	1.32475	0.103944	1	-1.44523	28502998	19210004	11426007	34672004	17000002	14936002	26573986	22850986	29394014	15793990	22327010	14752001	25486998	31496986	30620010	44811984	19236994	23685008	4	4	34.2	34.2	34.2	20.765	0	17.8	35
A7YY24;A6QP46	A7YY24	tr|A7YY24|A7YY24_BOVIN IGBP1 protein OS=Bos taurus OX=9913 GN=IGBP1 PE=1 SV=1		7	0.168159	0.0721432	1	-1.43986	0.636063	0.980367	-1.094	0.203494	1	-1.31614	14997004	11586997	7186203	11334006	20026002	10538000	15390003	19631998	11440003	26571000	17889992	16199005	12262992	13848007	12396003	23149008	12037006	26467012	7	7	29	29	29	38.993	0	27.713	29
A0A3Q1NKP5	A0A3Q1NKP5	tr|A0A3Q1NKP5|A0A3Q1NKP5_BOVIN Actin beta like 2 OS=Bos taurus OX=9913 GN=ACTBL2 PE=1 SV=1		17	0.168206	0.301793	1	3.19182	0.0547782	1	5.70568	0.458073	0.977752	-1.7876	62089008	54280964	633140	51514012	50960992	24614014	35597012	45206980	958066	1.87603e+06	39921004	1.12933e+06	46275984	36951988	77695952	20092992	31718000	53134972	2	2	45.7	10.6	10.6	41.872	0	11.656	12
A0A3S5ZP98;E1BFG0;Q2KJC9	A0A3S5ZP98;E1BFG0;Q2KJC9	tr|A0A3S5ZP98|A0A3S5ZP98_BOVIN Alpha-aminoadipic semialdehyde dehydrogenase OS=Bos taurus OX=9913 GN=ALDH7A1 PE=3 SV=1;tr|E1BFG0|E1BFG0_BOVIN Alpha-aminoadipic semialdehyde dehydrogenase OS=Bos taurus OX=9913 GN=ALDH7A1 PE=3 SV=3;sp|Q2KJC9|AL7A1_BOVIN Alph	ALDH7A1	12	0.168362	0.13756	1	1.18945	0.892298	0.986684	1.01335	0.0873299	1	1.17378	59266012	61665008	76544960	45924988	55406020	53698024	54487964	44571976	67844024	43358972	49436996	38214992	46026008	61610980	48440000	45466996	45267028	51695972	12	12	39	39	39	58.595	0	40.308	76
E1BKF8	E1BKF8	tr|E1BKF8|E1BKF8_BOVIN Signal peptide peptidase like 2B OS=Bos taurus OX=9913 GN=SPPL2B PE=4 SV=2		1	0.168369	0.826566	1	-1.07701	0.0471357	1	-1.68102	0.132718	1	1.56083	453150	366900	450090	1.39393e+06	1.27811e+06	358360	492090	456360	621330	1.56152e+06	392810	871208	361450	368660	433690	259199	508690	433660	1	1	2.4	2.4	2.4	63.707	0.0018172	2.5306	1
A0A3Q1LSE7;A0A3Q1MG97;F1N1Q8;A0A3Q1MAQ4	A0A3Q1LSE7;A0A3Q1MG97;F1N1Q8;A0A3Q1MAQ4	tr|A0A3Q1LSE7|A0A3Q1LSE7_BOVIN Leucyl and cystinyl aminopeptidase OS=Bos taurus OX=9913 GN=LNPEP PE=4 SV=1;tr|A0A3Q1MG97|A0A3Q1MG97_BOVIN Aminopeptidase OS=Bos taurus OX=9913 GN=LNPEP PE=3 SV=1;tr|F1N1Q8|F1N1Q8_BOVIN Leucyl and cystinyl aminopeptidase OS=B	LNPEP	27	0.1691	0.511156	1	1.05547	0.201952	0.981214	-1.16982	0.130881	1	1.23472	105599928	139259984	163530080	137709984	110040040	145259904	128640048	118509928	119069960	111989976	127760056	147419984	136539952	109189944	65832980	129899944	118469976	98909032	27	27	32.3	32.3	32.3	117.16	0	109.25	259
Q24JZ7;A0A3Q1LIX4;A0A3Q1LV32;A0A3Q1N4X8	Q24JZ7;A0A3Q1LIX4;A0A3Q1LV32;A0A3Q1N4X8	tr|Q24JZ7|Q24JZ7_BOVIN Succinyl-CoA:3-ketoacid-coenzyme A transferase OS=Bos taurus OX=9913 GN=OXCT1 PE=1 SV=1;tr|A0A3Q1LIX4|A0A3Q1LIX4_BOVIN Succinyl-CoA:3-ketoacid-coenzyme A transferase OS=Bos taurus OX=9913 GN=OXCT1 PE=1 SV=1;tr|A0A3Q1LV32|A0A3Q1LV32_B	OXCT1	16	0.169329	0.276962	1	1.10313	0.348319	0.967979	-1.07963	0.10529	1	1.19098	134709968	144590080	192590048	109879976	139850016	137399920	129939960	111819984	125890048	140559952	116319992	146959968	148380064	122359952	100789960	103719976	136610000	107039976	16	16	51.3	51.3	51.3	56.452	0	159.02	165
Q29RN2;F6QLM5;A0A3Q1NLJ5	Q29RN2;F6QLM5;A0A3Q1NLJ5	tr|Q29RN2|Q29RN2_BOVIN Glycogenin 1 OS=Bos taurus OX=9913 GN=GYG1 PE=2 SV=1;tr|F6QLM5|F6QLM5_BOVIN Glycogenin 1 OS=Bos taurus OX=9913 GN=GYG1 PE=4 SV=2;tr|A0A3Q1NLJ5|A0A3Q1NLJ5_BOVIN Glycogenin 1 OS=Bos taurus OX=9913 GN=GYG1 PE=4 SV=1	GYG1	11	0.169661	0.27115	1	-1.24633	0.316297	0.964072	1.45284	0.102275	1	-1.81072	46467016	60915972	40584016	33334988	50279984	33009010	33872984	42843000	61812992	89270032	77143040	38559996	35521980	83937992	123640040	183530016	26304000	125870072	11	11	38.7	38.7	38.7	37.53	0	87.142	80
F1ME38	F1ME38	tr|F1ME38|F1ME38_BOVIN Ubiquitin like modifier activating enzyme 6 OS=Bos taurus OX=9913 GN=UBA6 PE=4 SV=1		13	0.169715	0.730173	1	1.04868	0.0575804	1	1.24797	0.145678	1	-1.19005	15653009	19758988	10725005	16822992	14677008	10985006	11297996	12383996	18703996	12411007	17791000	11706994	18963996	17602008	20463000	15175010	15973005	15434994	13	13	19.6	19.6	19.6	118.79	0	50.612	54
A0A3Q1LY55;A4FV55;A0A3Q1NIB3;A0A3Q1LMZ0;A0A3Q1LPJ3;A0A3Q1MM63	A0A3Q1LY55;A4FV55;A0A3Q1NIB3;A0A3Q1LMZ0;A0A3Q1LPJ3;A0A3Q1MM63	tr|A0A3Q1LY55|A0A3Q1LY55_BOVIN Serine/threonine-protein phosphatase 2A 56 kDa regulatory subunit OS=Bos taurus OX=9913 GN=PPP2R5C PE=3 SV=1;tr|A4FV55|A4FV55_BOVIN Serine/threonine-protein phosphatase 2A 56 kDa regulatory subunit OS=Bos taurus OX=9913 GN=PP	PP	4	0.169806	0.778245	1	-1.05982	0.0554191	1	1.35018	0.145189	1	-1.43094	3.5975e+06	1847199	1.1444e+06	3240902	1.4713e+06	2.9082e+06	2255400	2.0403e+06	2.9585e+06	2.6093e+06	2.0089e+06	2.0941e+06	2.2638e+06	3.0412e+06	5.3539e+06	2.9084e+06	3.3732e+06	2503601	4	3	9.8	9.8	7.6	58.411	0	4.8645	19
A0A3Q1N7X1;A6QR55;A1L506;A5PKF9	A0A3Q1N7X1;A6QR55	tr|A0A3Q1N7X1|A0A3Q1N7X1_BOVIN Ubiquitin carboxyl-terminal hydrolase OS=Bos taurus OX=9913 GN=USP4 PE=3 SV=1;sp|A6QR55|UBP4_BOVIN Ubiquitin carboxyl-terminal hydrolase 4 OS=Bos taurus OX=9913 GN=USP4 PE=2 SV=1	USP4	7	0.170772	0.190182	1	-1.54131	0.664501	0.97619	1.10215	0.120396	1	-1.69876	3.6007e+06	2.742e+06	3499002	6.3035e+06	857321	2.9178e+06	3.667e+06	2.8687e+06	3.8456e+06	7.1026e+06	3.7663e+06	6.7489e+06	3.4875e+06	3.8984e+06	8993198	4.1339e+06	6884598	3.762e+06	5	5	9.3	7.2	7.2	103.91	0	15.328	9
P08760	P08760	sp|P08760|KAD3_BOVIN GTP:AMP phosphotransferase AK3, mitochondrial OS=Bos taurus OX=9913 GN=AK3 PE=1 SV=3		12	0.17084	0.660528	1	1.06042	0.173844	1	-1.25514	0.11704	1	1.33097	56841032	73315016	43842016	51616000	87435960	63866012	55248024	56955972	44073024	80899024	53987032	61146012	41491996	47950016	27907986	40462992	60558000	69626032	12	12	62.6	62.6	62.6	25.671	0	48.943	83
P60712	P60712	sp|P60712|ACTB_BOVIN Actin, cytoplasmic 1 OS=Bos taurus OX=9913 GN=ACTB PE=1 SV=1		50	0.171212	0.708744	1	-1.28587	0.149504	1	2.30825	0.0600168	1	-2.96812	283080160	1291799552	1941800448	228360048	117839992	860760128	1547299456	353570048	2805599744	100070056	673589888	718649664	973330560	3218199808	1530000768	2069299072	582360128	1947198976	2	2	97.6	7.2	7.2	41.736	0	323.31	112
A0A3Q1MNN6	A0A3Q1MNN6	tr|A0A3Q1MNN6|A0A3Q1MNN6_BOVIN Uncharacterized protein OS=Bos taurus OX=9913 GN=LOC506828 PE=4 SV=1		18	0.171995	0.0530205	1	2.20818	0.651682	0.981646	1.2287	0.202283	1	1.79717	9807100	8880201	2991101	6287200	8382200	2.43927e+06	2550001	2.534e+06	2.0613e+06	918223	6.7057e+06	3521901	4975100	5697797	604638	2944602	6.2138e+06	3.1692e+06	1	1	18.2	1.1	1.1	159.84	0	4.0457	13
A4IF69	A4IF69	sp|A4IF69|NHLC2_BOVIN NHL repeat-containing protein 2 OS=Bos taurus OX=9913 GN=NHLRC2 PE=2 SV=1		6	0.173032	0.847773	1	1.02868	0.0863592	1	1.32169	0.174773	1	-1.28484	13391996	11692996	8524996	14230995	13735996	6993999	10215996	10128006	15578995	8695399	10484997	10481006	11864005	18279992	17422992	18977992	12951994	8840105	6	6	14.3	14.3	14.3	79.313	0	16.107	35
Q3SX02	Q3SX02	tr|Q3SX02|Q3SX02_BOVIN HIV-1 Tat interactive protein 2 OS=Bos taurus OX=9913 GN=HTATIP2 PE=2 SV=1		9	0.173176	0.0952501	1	-1.43566	0.154905	1	-1.27726	0.569951	0.976454	-1.12402	11943006	7.9915e+06	11647003	9557399	12333003	25637014	19148996	25469012	16377999	18801008	11128993	17599008	10830003	8884605	15285998	14579999	17300010	18259992	9	9	40.5	40.5	40.5	27.132	0	16.77	37
A0A3Q1MNC6;A0A3Q1LGZ3;E1BP52;A0A3Q1LLN6;A0A3Q1LL14;A0A3Q1MER1;A0A3Q1N0H3;F1MGT3	A0A3Q1MNC6;A0A3Q1LGZ3;E1BP52;A0A3Q1LLN6;A0A3Q1LL14;A0A3Q1MER1	tr|A0A3Q1MNC6|A0A3Q1MNC6_BOVIN MTSS I-BAR domain containing 1 OS=Bos taurus OX=9913 GN=MTSS1 PE=4 SV=1;tr|A0A3Q1LGZ3|A0A3Q1LGZ3_BOVIN MTSS I-BAR domain containing 1 OS=Bos taurus OX=9913 GN=MTSS1 PE=4 SV=1;tr|E1BP52|E1BP52_BOVIN MTSS I-BAR domain containin	MTSS1	15	0.173398	0.119597	1	1.21558	0.107536	1	1.16316	0.688415	0.981948	1.04507	33057004	50102016	43734976	48425016	47314000	29005010	39071004	25616990	30904004	36738000	39337984	33377984	43699028	44872988	36475016	43801000	35020008	33679008	15	15	33.6	33.6	33.6	78.998	0	41	91
E1BLU0	E1BLU0	tr|E1BLU0|E1BLU0_BOVIN Cytochrome b5 domain containing 2 OS=Bos taurus OX=9913 GN=CYB5D2 PE=3 SV=3		3	0.173451	0.146283	1	1.73038	0.163158	1	1.69855	0.935296	0.995297	1.01874	7646597	3327999	6772502	6951502	4.9683e+06	3.3187e+06	4.557e+06	1.9421e+06	11512999	2.6715e+06	1.8189e+06	1.4863e+06	3.5814e+06	6.2676e+06	2.6968e+06	6.2844e+06	6666504	6968101	3	3	10.6	10.6	10.6	29.2	0	3.6426	12
C3V9V7;A0A3Q1MFR6;G5E666	C3V9V7;A0A3Q1MFR6	tr|C3V9V7|C3V9V7_BOVIN RNP24 OS=Bos taurus OX=9913 GN=TMED2 PE=3 SV=1;tr|A0A3Q1MFR6|A0A3Q1MFR6_BOVIN GOLD domain-containing protein OS=Bos taurus OX=9913 GN=TMED2 PE=3 SV=1	TMED2	8	0.173551	0.146413	1	-1.20516	0.0698342	1	-1.20218	0.982803	0.999033	-1.00248	112669992	76755032	136190016	104129968	134419984	143549920	134700000	183570064	136949968	148270048	108610024	132960064	117870064	115930032	89085048	121169976	118359920	137580048	8	8	38.8	38.8	38.8	22.733	0	38.152	132
A0A3Q1LSB7	A0A3Q1LSB7	tr|A0A3Q1LSB7|A0A3Q1LSB7_BOVIN Peptidyl-prolyl cis-trans isomerase OS=Bos taurus OX=9913 PE=3 SV=1		5	0.173592	0.215388	1	1.29385	0.467055	0.96972	-1.12279	0.125035	1	1.45273	12702003	32240002	18131006	23710010	30971984	11571000	16928008	13926993	14011004	17146992	19984002	11881004	19023008	21466010	12709008	13232001	9993996	9780195	2	2	14.8	5.5	5.5	26.859	0	3.7616	9
P32120;G3X811	P32120;G3X811	sp|P32120|ARRB2_BOVIN Beta-arrestin-2 OS=Bos taurus OX=9913 GN=ARRB2 PE=1 SV=1;tr|G3X811|G3X811_BOVIN Beta-arrestin-2 OS=Bos taurus OX=9913 GN=ARRB2 PE=4 SV=1	ARRB2	9	0.173698	0.100485	1	-1.37793	0.812968	0.979905	-1.04002	0.166695	1	-1.32491	16603998	15724007	8.28719e+06	17672008	8.073e+06	12389007	16607994	11258006	18421994	24804004	16421991	18656998	20658006	11704008	22046012	14244002	12225000	22285988	8	8	26.2	24.5	24.5	47.223	0	21.386	46
Q3MHN0	Q3MHN0	sp|Q3MHN0|PSB6_BOVIN Proteasome subunit beta type-6 OS=Bos taurus OX=9913 GN=PSMB6 PE=1 SV=1		3	0.174177	0.0537181	1	-1.88535	0.390662	0.965334	-1.33422	0.341497	1	-1.41307	3.4955e+06	3096302	3.4943e+06	3.5688e+06	13119994	3534000	4.3187e+06	13032001	8395098	12715999	8824703	5300798	6476502	8483105	17041000	5142399	2.6716e+06	3.8734e+06	3	3	13	13	13	25.542	0	4.5752	12
Q5EA68;A0A452DI19;A0A3Q1LNM8;A0A3Q1NGK0;Q2KHX4;A0A3Q1NCI5	Q5EA68;A0A452DI19	sp|Q5EA68|S61A1_BOVIN Protein transport protein Sec61 subunit alpha isoform 1 OS=Bos taurus OX=9913 GN=SEC61A1 PE=2 SV=3;tr|A0A452DI19|A0A452DI19_BOVIN Protein transport protein Sec61 subunit alpha isoform 1 OS=Bos taurus OX=9913 GN=SEC61A1 PE=3 SV=1	SEC61A1	9	0.177085	0.273153	1	-1.33554	0.0516482	1	-1.56065	0.519113	0.97605	1.16856	60527988	82174024	90725048	93138952	38626020	161369952	101820032	96087992	72114048	156960080	74141000	181059968	65665996	71720040	38342016	82551984	72078968	95754976	9	9	24.2	24.2	24.2	52.224	0	26.304	50
G3X736	G3X736	tr|G3X736|G3X736_BOVIN COP9 signalosome subunit 2 OS=Bos taurus OX=9913 GN=COPS2 PE=4 SV=1		7	0.177702	0.586886	1	1.0784	0.0518078	1	1.30425	0.259501	1	-1.20944	17656010	17944000	9730398	22490992	16041997	12736998	15066998	10914002	16390996	13922004	15097007	15900001	18109996	14982993	29076998	21505012	17818000	14666010	7	7	17.3	17.3	17.3	52.404	0	10.833	46
A0JND3	A0JND3	sp|A0JND3|EOGT_BOVIN EGF domain-specific O-linked N-acetylglucosamine transferase OS=Bos taurus OX=9913 GN=EOGT PE=2 SV=1		8	0.177834	0.109009	1	1.26474	0.274907	0.958194	1.1054	0.333615	1	1.14414	22587986	31544994	44363980	33750996	23500016	21044008	21312996	23352994	27453984	22501014	24170004	17347994	18960988	23808012	27718982	28395990	24929986	26552002	8	8	17.5	17.5	17.5	61.748	0	17.164	79
Q2T9Y6	Q2T9Y6	sp|Q2T9Y6|GSH0_BOVIN Glutamate--cysteine ligase regulatory subunit OS=Bos taurus OX=9913 GN=GCLM PE=2 SV=1		8	0.178133	0.335168	1	-1.16088	0.364321	0.965229	1.18703	0.0718192	1	-1.378	39216992	32090018	28578992	42450976	32059020	23900004	26707014	53216032	52040000	40246012	33422982	28778996	30005986	44449988	71119048	61284000	37174992	37065012	8	8	38.3	38.3	38.3	30.533	0	29.672	46
A0A3Q1LQ70;E1B8H2	A0A3Q1LQ70;E1B8H2	tr|A0A3Q1LQ70|A0A3Q1LQ70_BOVIN CCM2 scaffold protein OS=Bos taurus OX=9913 GN=CCM2 PE=4 SV=1;tr|E1B8H2|E1B8H2_BOVIN CCM2 scaffold protein OS=Bos taurus OX=9913 GN=CCM2 PE=4 SV=2	CCM2	3	0.178167	0.851811	1	1.10985	0.0784717	1	2.24749	0.0828237	1	-2.02503	744834	5566601	1.67766e+06	6.2572e+06	1.19678e+06	1.19585e+06	1.10688e+06	296790	3301499	2.3642e+06	4.4668e+06	2.91e+06	3.5274e+06	3.5072e+06	4.9839e+06	3777202	4978600	3.7047e+06	3	3	10.4	10.4	10.4	49.795	0	4.8632	9
P00586;A0A452DJ91	P00586;A0A452DJ91	sp|P00586|THTR_BOVIN Thiosulfate sulfurtransferase OS=Bos taurus OX=9913 GN=TST PE=1 SV=3;tr|A0A452DJ91|A0A452DJ91_BOVIN Sulfurtransferase OS=Bos taurus OX=9913 GN=TST PE=4 SV=1	TST	4	0.178442	0.0776771	1	1.46488	0.5802	0.975522	-1.1885	0.140983	1	1.74101	8441498	7.8026e+06	16959998	4729599	11065993	6160797	4619701	5.2729e+06	5479897	6.3468e+06	5824803	7386696	14336993	6807998	4911102	3.2373e+06	5.0293e+06	1.6572e+06	4	4	20.5	20.5	20.5	33.295	0	12.667	18
G3N1U4;A0A452DJA9	G3N1U4;A0A452DJA9	tr|G3N1U4|G3N1U4_BOVIN Serpin A3-3 OS=Bos taurus OX=9913 GN=SERPINA3-3 PE=1 SV=1;tr|A0A452DJA9|A0A452DJA9_BOVIN Serpin A3-3 OS=Bos taurus OX=9913 GN=SERPINA3-3 PE=1 SV=1	SERPINA3-3	13	0.178638	0.290794	1	1.44696	0.0519612	1	1.92677	0.456744	0.979053	-1.3316	75354016	123439968	25651016	120140000	74528016	28387994	46794000	27782012	37990976	28853018	53036016	87433992	94884936	183289968	29383020	86012992	84864024	90644000	1	1	32.1	4.6	4.6	46.156	0	49.735	36
A0A3Q1MVV1;G5E6K1;A0A3Q1NCV5	A0A3Q1MVV1;G5E6K1;A0A3Q1NCV5	tr|A0A3Q1MVV1|A0A3Q1MVV1_BOVIN Nicotinamide-nucleotide adenylyltransferase OS=Bos taurus OX=9913 PE=3 SV=1;tr|G5E6K1|G5E6K1_BOVIN Nicotinamide-nucleotide adenylyltransferase OS=Bos taurus OX=9913 PE=3 SV=2;tr|A0A3Q1NCV5|A0A3Q1NCV5_BOVIN Nicotinamide-nucleo		10	0.179108	0.555341	1	1.0831	0.200673	0.981365	-1.18797	0.0942782	1	1.2867	31904984	29359992	22865008	25413010	41510980	21340008	27094986	35427992	23263998	26004010	27268018	18861006	19359998	15542006	22648002	26839004	20100990	28901008	10	10	52.6	52.6	52.6	28.065	0	44.516	85
A2VDW4;A0A3Q1LXI8	A2VDW4;A0A3Q1LXI8	tr|A2VDW4|A2VDW4_BOVIN Transmembrane emp24 protein transport domain containing 3 OS=Bos taurus OX=9913 GN=TMED3 PE=2 SV=1;tr|A0A3Q1LXI8|A0A3Q1LXI8_BOVIN Transmembrane p24 trafficking protein 3 OS=Bos taurus OX=9913 GN=TMED3 PE=3 SV=1	TMED3	6	0.179187	0.992788	1	1.00123	0.118393	1	-1.24805	0.115304	1	1.24959	14896994	17962988	20391002	16462010	27718982	23082996	15744996	25512012	17957006	25159010	14949000	21029992	17352008	14700991	13455993	22747990	12207993	15837000	6	6	36.7	36.7	36.7	24.8	0	22.718	34
P31404;A0A452DJG1	P31404;A0A452DJG1	sp|P31404|VATA_BOVIN V-type proton ATPase catalytic subunit A OS=Bos taurus OX=9913 GN=ATP6V1A PE=2 SV=2;tr|A0A452DJG1|A0A452DJG1_BOVIN V-type proton ATPase catalytic subunit A OS=Bos taurus OX=9913 GN=ATP6V1A PE=1 SV=1	ATP6V1A	28	0.179476	0.420152	1	-1.06347	0.300936	0.960496	1.1162	0.0832072	1	-1.18705	171960048	161269920	153089920	195200096	167610096	148660064	139169984	162520096	180890096	209119920	171600080	203460032	163320064	217220048	269569952	206990112	162540080	179550112	28	28	60.5	60.5	60.5	68.343	0	205.23	256
A6QLN8	A6QLN8	tr|A6QLN8|A6QLN8_BOVIN SCY1 like pseudokinase 2 OS=Bos taurus OX=9913 GN=SCYL2 PE=2 SV=1		9	0.179686	0.868702	1	1.0317	0.104914	1	1.3519	0.105495	1	-1.31037	30466000	27518994	22467008	37206016	31782980	16420993	28596000	25887006	47982992	20504000	23178008	17968000	27464984	35594988	42544976	49605976	29778000	30137980	9	9	14.6	14.6	14.6	103.38	0	22.79	55
E1BPJ0;A0A3Q1MD16;A0A3Q1M103;A0A3Q1MCP9;A0A3Q1N6F8;A0A3Q1LUP1	E1BPJ0;A0A3Q1MD16;A0A3Q1M103;A0A3Q1MCP9;A0A3Q1N6F8;A0A3Q1LUP1	tr|E1BPJ0|E1BPJ0_BOVIN Cilia and flagella associated protein 54 OS=Bos taurus OX=9913 GN=CFAP54 PE=4 SV=2;tr|A0A3Q1MD16|A0A3Q1MD16_BOVIN Cilia and flagella associated protein 54 OS=Bos taurus OX=9913 GN=CFAP54 PE=4 SV=1;tr|A0A3Q1M103|A0A3Q1M103_BOVIN Cilia	CFAP54	3	0.179884	0.179635	1	1.37172	0.803449	0.979512	-1.05395	0.0717285	1	1.44572	16408992	37891004	34082000	29415008	28113998	44164016	34034992	16780012	12002998	21828004	35174988	22072988	28070990	15595007	15447999	17643994	25256992	28126006	3	3	1.3	1.3	1.3	277.71	0.00053149	2.8002	14
E1BN63;A0A3Q1MSW8;A0A3Q1MDE3;A0A3Q1MEB9;A0A3Q1LPW7;A0A3Q1LYB8;A0A3Q1LZH6;A0A3Q1LP73;A0A3Q1MJ80;A0A3Q1MBK9	E1BN63;A0A3Q1MSW8;A0A3Q1MDE3;A0A3Q1MEB9;A0A3Q1LPW7;A0A3Q1LYB8;A0A3Q1LZH6;A0A3Q1LP73;A0A3Q1MJ80;A0A3Q1MBK9	tr|E1BN63|E1BN63_BOVIN WNK lysine deficient protein kinase 1 OS=Bos taurus OX=9913 GN=WNK1 PE=4 SV=3;tr|A0A3Q1MSW8|A0A3Q1MSW8_BOVIN WNK lysine deficient protein kinase 1 OS=Bos taurus OX=9913 GN=WNK1 PE=4 SV=1;tr|A0A3Q1MDE3|A0A3Q1MDE3_BOVIN WNK lysine defi	WNK1	8	0.18018	0.439434	1	1.10323	0.140493	1	1.3002	0.180865	1	-1.17854	2.7125e+06	2677500	2.8607e+06	2.5184e+06	2959100	2720299	2.8607e+06	2709001	1.7097e+06	2.8947e+06	3490999	1.7447e+06	2.9895e+06	2590101	5531497	3160001	2734101	3049800	6	6	5.6	4.8	4.8	247.69	0	7.3443	7
E1BL29	E1BL29	tr|E1BL29|E1BL29_BOVIN Bleomycin hydrolase OS=Bos taurus OX=9913 GN=BLMH PE=3 SV=1		7	0.180222	0.986001	1	1.00343	0.0238001	1	1.34074	0.177846	1	-1.33616	19572988	21351014	10137999	27845002	22918000	9915505	14769994	15778003	22452992	15323005	19018002	17223992	19287010	22655998	29952994	30550016	20422000	18682000	7	7	19.6	19.6	19.6	52.93	0	21.165	49
A0A3Q1LLG2;A0A3Q1MAS5;A0A3Q1LLR5;A0A3Q1MVZ6;A0A3Q1MCP4;A0A3Q1LMW2;A0A3Q1MMZ6;F1MGF7	A0A3Q1LLG2;A0A3Q1MAS5;A0A3Q1LLR5;A0A3Q1MVZ6;A0A3Q1MCP4;A0A3Q1LMW2;A0A3Q1MMZ6;F1MGF7	tr|A0A3Q1LLG2|A0A3Q1LLG2_BOVIN CDK5 regulatory subunit associated protein 2 OS=Bos taurus OX=9913 GN=CDK5RAP2 PE=4 SV=1;tr|A0A3Q1MAS5|A0A3Q1MAS5_BOVIN CDK5 regulatory subunit associated protein 2 OS=Bos taurus OX=9913 GN=CDK5RAP2 PE=4 SV=1;tr|A0A3Q1LLR5|A0	CDK5RAP2	2	0.180391	0.853326	1	1.0424	0.181564	1	-1.84827	0.163006	1	1.92663	2.6027e+06	4347498	4.9186e+06	8762795	3.7623e+06	3.6847e+06	3504400	2247099	4.4729e+06	4684098	5.4317e+06	5880599	3587102	2.9306e+06	3172102	3.1216e+06	4152701	305814	2	2	1	1	1	205.3	0.0096595	1.7514	2
P18902;G1K122;A0A3Q1MSW9	P18902;G1K122;A0A3Q1MSW9	sp|P18902|RET4_BOVIN Retinol-binding protein 4 OS=Bos taurus OX=9913 GN=RBP4 PE=1 SV=1;tr|G1K122|G1K122_BOVIN Retinol-binding protein OS=Bos taurus OX=9913 GN=RBP4 PE=3 SV=1;tr|A0A3Q1MSW9|A0A3Q1MSW9_BOVIN Retinol-binding protein 4 OS=Bos taurus OX=9913 GN=	RBP4	5	0.18056	0.201834	1	1.48774	0.049602	1	1.66537	0.710562	0.979772	-1.1194	13180007	4.1269e+06	6866001	7.0353e+06	9773602	2.4945e+06	4.0735e+06	8365395	3.4924e+06	2.8121e+06	5.083e+06	3472802	7.9728e+06	9619794	6895201	9746196	7.5337e+06	3.2457e+06	5	5	32.2	32.2	32.2	21.068	0	18.908	16
Q5EA10;A6QR69	Q5EA10;A6QR69	sp|Q5EA10|PIGM_BOVIN GPI mannosyltransferase 1 OS=Bos taurus OX=9913 GN=PIGM PE=2 SV=1;tr|A6QR69|A6QR69_BOVIN GPI mannosyltransferase 1 OS=Bos taurus OX=9913 GN=PIGM PE=2 SV=1	PIGM	2	0.180605	0.519844	1	1.1717	0.214644	0.95971	-1.52864	0.129485	1	1.7911	1.466e+06	2860500	1.4415e+06	1.3312e+06	1.465e+06	4.3077e+06	1.5641e+06	1.6834e+06	2.9057e+06	1.4274e+06	1.0868e+06	1653600	360341	1870600	589743	1.3173e+06	1.2299e+06	2.3883e+06	2	2	5.9	5.9	5.9	49.552	0	8.6017	5
A0A3Q1LXX0;A2VE21	A0A3Q1LXX0;A2VE21	tr|A0A3Q1LXX0|A0A3Q1LXX0_BOVIN Coatomer subunit gamma OS=Bos taurus OX=9913 GN=COPG2 PE=3 SV=1;sp|A2VE21|COPG2_BOVIN Coatomer subunit gamma-2 OS=Bos taurus OX=9913 GN=COPG2 PE=2 SV=1	COPG2	9	0.180748	0.815589	1	1.02866	0.0993884	1	1.24738	0.163752	1	-1.21263	16089001	16895008	15247003	21404006	19118994	11396995	16918008	19965992	19011994	11966002	14809002	14336993	19056008	26552002	23906990	20321004	18058998	13845005	7	7	16.1	12.7	12.7	92.899	0	28.937	34
P12763;CON__P12763	P12763;CON__P12763	sp|P12763|FETUA_BOVIN Alpha-2-HS-glycoprotein OS=Bos taurus OX=9913 GN=AHSG PE=1 SV=2;		9	0.181066	0.107497	1	1.59277	0.22297	0.958227	1.27722	0.405776	0.993431	1.24706	426059904	168480096	169170000	214519952	311799936	89328000	117030016	171620048	94684064	79513032	188799920	155660032	163249904	236429904	122200064	182840032	207390048	107860064	9	9	37.6	37.6	37.6	38.418	0	224.22	121
E1B8G3;A0A3Q1MFE0	E1B8G3;A0A3Q1MFE0	tr|E1B8G3|E1B8G3_BOVIN DENN domain containing 2C OS=Bos taurus OX=9913 GN=DENND2C PE=4 SV=2;tr|A0A3Q1MFE0|A0A3Q1MFE0_BOVIN DENN domain containing 2C OS=Bos taurus OX=9913 GN=DENND2C PE=4 SV=1	DENND2C	3	0.18174	0.678496	1	-1.17082	0.0802571	1	1.59322	0.121276	1	-1.86538	3.6192e+06	467784	3.7358e+06	3.5e+06	2808699	2.7457e+06	2.6105e+06	4312698	3603801	1420100	3657599	2.0867e+06	2.4659e+06	6329702	4880203	7.359e+06	3.2549e+06	3.942e+06	3	3	4.7	4.7	4.7	99.798	0	4.8127	17
Q3ZBS7;CON__Q3ZBS7;A0A3Q1LNE9	Q3ZBS7;CON__Q3ZBS7;A0A3Q1LNE9	tr|Q3ZBS7|Q3ZBS7_BOVIN Vitronectin OS=Bos taurus OX=9913 GN=VTN PE=1 SV=1;;tr|A0A3Q1LNE9|A0A3Q1LNE9_BOVIN Vitronectin OS=Bos taurus OX=9913 GN=VTN PE=1 SV=1	VTN	12	0.18281	0.072678	1	1.46573	0.210448	0.962319	1.33563	0.659827	0.983483	1.0974	264690048	123090080	168070080	226170016	235130048	141420000	120679968	187920112	173649952	98399968	143589968	74642000	99152944	220850144	136890048	261179840	237170000	126980064	12	12	39.7	39.7	39.7	53.575	0	53.172	204
A0A3Q1MBZ0;F6RFZ0	A0A3Q1MBZ0;F6RFZ0	tr|A0A3Q1MBZ0|A0A3Q1MBZ0_BOVIN Vesicle transport protein OS=Bos taurus OX=9913 GN=SFT2D1 PE=3 SV=1;tr|F6RFZ0|F6RFZ0_BOVIN Vesicle transport protein OS=Bos taurus OX=9913 GN=SFT2D1 PE=3 SV=1	SFT2D1	1	0.183216	0.717829	1	-1.09138	0.12103	1	-1.89201	0.223259	1	1.73359	2710201	4.3639e+06	3.3273e+06	927093	2.6123e+06	2.1803e+06	2.3067e+06	3.9894e+06	2.0337e+06	2.6342e+06	2550001	2.7933e+06	2.8872e+06	2.0266e+06	334191	741221	3.5507e+06	1.4875e+06	1	1	18.1	18.1	18.1	16.618	0	11.154	3
A0A3Q1MDG9;A0A3Q1LRV6	A0A3Q1MDG9;A0A3Q1LRV6	tr|A0A3Q1MDG9|A0A3Q1MDG9_BOVIN Leucine zipper and CTNNBIP1 domain containing OS=Bos taurus OX=9913 GN=LZIC PE=4 SV=1;tr|A0A3Q1LRV6|A0A3Q1LRV6_BOVIN Leucine zipper and CTNNBIP1 domain containing OS=Bos taurus OX=9913 GN=LZIC PE=4 SV=1	LZIC	3	0.183256	0.0886137	1	-1.88315	0.153749	1	-1.86637	0.98131	0.999155	-1.00899	2.7969e+06	3.3784e+06	1.4091e+06	984060	2399099	3.5376e+06	4600502	1.6472e+06	2.1393e+06	7807695	6865302	5707002	2.1808e+06	1.0766e+06	2.3851e+06	1.3088e+06	1.7631e+06	9080401	3	3	28.9	28.9	28.9	21.465	0	13.589	11
A0A3Q1ND22;A5PKI0;A0A3Q1M1L4;A0A3Q1MJZ3;Q1RMW4	A0A3Q1ND22;A5PKI0;A0A3Q1M1L4	tr|A0A3Q1ND22|A0A3Q1ND22_BOVIN Adaptor protein, phosphotyrosine interacting with PH domain and leucine zipper 1 OS=Bos taurus OX=9913 GN=APPL1 PE=4 SV=1;tr|A5PKI0|A5PKI0_BOVIN APPL1 protein OS=Bos taurus OX=9913 GN=APPL1 PE=2 SV=1;tr|A0A3Q1M1L4|A0A3Q1M1L4_	APPL1	4	0.183368	0.424652	1	-1.10705	0.197441	0.982326	1.12378	0.110679	1	-1.24409	6935703	3.9026e+06	4.4063e+06	4859202	3.1153e+06	4.2938e+06	4.0709e+06	5.1377e+06	4233698	5748598	5.4714e+06	5.1239e+06	6576096	5830697	5.5107e+06	4612701	4633102	6365098	4	4	9.1	9.1	9.1	75.829	0	6.2779	13
F6Q5U0;A0A3Q1LYL2;A0A3Q1N7U4;A0A3Q1MI69;A0A3Q1MHE3;A0A3Q1LYE0	F6Q5U0;A0A3Q1LYL2;A0A3Q1N7U4;A0A3Q1MI69;A0A3Q1MHE3;A0A3Q1LYE0	tr|F6Q5U0|F6Q5U0_BOVIN Uncharacterized protein OS=Bos taurus OX=9913 GN=ACOT7 PE=4 SV=2;tr|A0A3Q1LYL2|A0A3Q1LYL2_BOVIN Uncharacterized protein OS=Bos taurus OX=9913 GN=ACOT7 PE=4 SV=1;tr|A0A3Q1N7U4|A0A3Q1N7U4_BOVIN Uncharacterized protein OS=Bos taurus OX=	ACOT7	11	0.18355	0.725108	1	-1.08801	0.0801516	1	1.35876	0.12439	1	-1.47835	29680996	52987024	25082988	74152960	71459000	26481012	34271004	53347972	61013984	36197016	61217032	37146988	47866980	74305960	85562952	77180984	44897972	54793028	11	11	39.8	39.8	39.8	36.527	0	28.394	86
Q95KV0;A0A3Q1NNA5	Q95KV0;A0A3Q1NNA5	sp|Q95KV0|IKKB_BOVIN Inhibitor of nuclear factor kappa-B kinase subunit beta OS=Bos taurus OX=9913 GN=IKBKB PE=2 SV=1;tr|A0A3Q1NNA5|A0A3Q1NNA5_BOVIN Inhibitor of nuclear factor kappa-B kinase subunit beta OS=Bos taurus OX=9913 GN=IKBKB PE=4 SV=1	IKBKB	2	0.183723	0.101285	1	-1.37125	0.4074	0.971345	-1.129	0.286185	1	-1.21457	1.2196e+06	1.6382e+06	3.2357e+06	1.9454e+06	1849100	1.3093e+06	1864499	2179199	3462400	3.1508e+06	2.1445e+06	2129500	2.1219e+06	1.7441e+06	3361002	1.79586e+06	1.9878e+06	2.2013e+06	2	2	4.4	4.4	4.4	86.646	0	4.7851	4
P35604	P35604	sp|P35604|COPZ1_BOVIN Coatomer subunit zeta-1 OS=Bos taurus OX=9913 GN=COPZ1 PE=1 SV=2		3	0.18424	0.113801	1	-1.46635	0.124436	1	-1.45804	0.980758	0.99968	-1.0057	1.7052e+06	3.0091e+06	1.1022e+06	1.8866e+06	2.6321e+06	2950100	3298602	2277399	1.7021e+06	4.7395e+06	3705502	3667598	2.4669e+06	1.16493e+06	1.8518e+06	1.839e+06	2.1987e+06	3983902	3	3	24.3	24.3	24.3	20.228	0	5.8612	6
Q3SZZ7	Q3SZZ7	sp|Q3SZZ7|FGL1_BOVIN Fibrinogen-like protein 1 OS=Bos taurus OX=9913 GN=FGL1 PE=2 SV=1		5	0.184903	0.548812	1	1.23064	0.0538373	1	1.89184	0.274137	1	-1.53728	21481000	6.8327e+06	8375598	21576008	4299598	20715000	10402003	15496990	13562995	4.8517e+06	8127499	7888501	7.5591e+06	22365002	20080006	37950012	10832996	22341006	5	5	20.8	20.8	20.8	36.139	0	14.313	25
F1MBC5;P00741	F1MBC5;P00741	tr|F1MBC5|F1MBC5_BOVIN Coagulation factor IX OS=Bos taurus OX=9913 GN=F9 PE=3 SV=3;sp|P00741|FA9_BOVIN Coagulation factor IX OS=Bos taurus OX=9913 GN=F9 PE=1 SV=2	F9	3	0.18492	0.144423	1	1.22707	0.074486	1	1.284	0.774597	0.980762	-1.0464	6675200	4519103	4.1129e+06	5.5264e+06	4.6444e+06	2.9912e+06	3.7978e+06	3.2996e+06	3.7194e+06	3.2003e+06	3703401	5.0513e+06	4310002	6.2314e+06	3.5178e+06	6.4427e+06	5.4855e+06	3.7449e+06	3	3	12.5	12.5	12.5	50.358	0	3.1334	4
Q2TBQ1;CON__Q2TBQ1;A0A3Q1LSR2;A0A3Q1MWQ1	Q2TBQ1;CON__Q2TBQ1;A0A3Q1LSR2;A0A3Q1MWQ1	tr|Q2TBQ1|Q2TBQ1_BOVIN Coagulation factor XIII B chain OS=Bos taurus OX=9913 GN=F13B PE=2 SV=1;;tr|A0A3Q1LSR2|A0A3Q1LSR2_BOVIN Coagulation factor XIII B chain OS=Bos taurus OX=9913 GN=F13B PE=4 SV=1;tr|A0A3Q1MWQ1|A0A3Q1MWQ1_BOVIN Coagulation factor XIII B	F13B	20	0.184969	0.102179	1	1.42906	0.589638	0.97475	1.12701	0.118048	1	1.26802	165919936	113930016	110660072	127560056	157579904	103809968	85135976	179750096	87283040	79269000	106399984	45490024	81078048	162749952	116720048	76280984	89953024	99363960	20	20	45.2	45.2	45.2	75.166	0	129.84	185
Q2KJ84;A0A3Q1M6J1	Q2KJ84;A0A3Q1M6J1	sp|Q2KJ84|TMED5_BOVIN Transmembrane emp24 domain-containing protein 5 OS=Bos taurus OX=9913 GN=TMED5 PE=2 SV=1;tr|A0A3Q1M6J1|A0A3Q1M6J1_BOVIN Transmembrane emp24 domain-containing protein 5 OS=Bos taurus OX=9913 GN=TMED5 PE=3 SV=1	TMED5	3	0.185246	0.583703	1	-1.10653	0.0599448	1	-1.44471	0.271812	1	1.30562	20320008	22658992	21179994	20430992	44768992	47280984	33350018	32706018	22731004	29770994	36992024	28351988	22340002	20133996	10333004	29721992	20444990	30146986	3	3	14.6	14.6	14.6	25.874	0	7.883	37
Q8MJJ1;A0A3Q1NKA0	Q8MJJ1;A0A3Q1NKA0	sp|Q8MJJ1|SPG21_BOVIN Maspardin OS=Bos taurus OX=9913 GN=SPG21 PE=2 SV=1;tr|A0A3Q1NKA0|A0A3Q1NKA0_BOVIN Maspardin OS=Bos taurus OX=9913 GN=SPG21 PE=4 SV=1	SPG21	1	0.185457	0.0734184	1	-2.00289	0.501905	0.965344	-1.2362	0.293157	1	-1.6202	162752	1.0541e+06	972031	495859	451060	1.5446e+06	1.44778e+06	928030	872080	1.4748e+06	1.2651e+06	1.7012e+06	1916399	1.5282e+06	365840	478716	1.331e+06	1.5265e+06	1	1	6.5	6.5	6.5	35.006	0.00053419	2.831	6
A0A3Q1MFD8;A0A3Q1MA74;A0A3Q1LPW8;Q0VCU9	A0A3Q1MFD8;A0A3Q1MA74;A0A3Q1LPW8;Q0VCU9	tr|A0A3Q1MFD8|A0A3Q1MFD8_BOVIN Transmembrane channel-like protein OS=Bos taurus OX=9913 GN=TMC6 PE=3 SV=1;tr|A0A3Q1MA74|A0A3Q1MA74_BOVIN Transmembrane channel-like protein OS=Bos taurus OX=9913 GN=TMC6 PE=3 SV=1;tr|A0A3Q1LPW8|A0A3Q1LPW8_BOVIN Transmembrane	TMC6	2	0.185664	0.14522	1	1.7232	0.985365	0.996816	1.00725	0.0274579	1	1.71079	3.7065e+06	2728100	2.5778e+06	2.0239e+06	2429299	2.2518e+06	2.5637e+06	2.1362e+06	2542699	394804	2.733e+06	733558	598196	2.0597e+06	1.8963e+06	1.8628e+06	1.8161e+06	1.45623e+06	2	2	3.1	3.1	3.1	91.253	0.0085428	1.8685	2
A4IFE3;G3N132	A4IFE3;G3N132	sp|A4IFE3|ACTY_BOVIN Beta-centractin OS=Bos taurus OX=9913 GN=ACTR1B PE=2 SV=1;tr|G3N132|G3N132_BOVIN Beta-centractin OS=Bos taurus OX=9913 GN=ACTR1B PE=3 SV=2	ACTR1B	9	0.185728	0.207196	1	-1.2706	0.484564	0.973357	1.17116	0.10098	1	-1.48808	6.2879e+06	3.5184e+06	4781000	3.178e+06	3.9963e+06	2.5955e+06	2.9565e+06	5.2414e+06	7447601	4542698	5.5747e+06	5019703	3342802	3.995e+06	11483994	5.4452e+06	6.3701e+06	7116598	3	3	29.3	14.9	14.9	42.294	0	10.539	21
A0A3Q1MIZ8;A0A3Q1LPZ9;G3N2Y5	A0A3Q1MIZ8;A0A3Q1LPZ9;G3N2Y5	tr|A0A3Q1MIZ8|A0A3Q1MIZ8_BOVIN Cytoplasmic linker associated protein 1 OS=Bos taurus OX=9913 GN=CLASP1 PE=4 SV=1;tr|A0A3Q1LPZ9|A0A3Q1LPZ9_BOVIN Cytoplasmic linker associated protein 1 OS=Bos taurus OX=9913 GN=CLASP1 PE=4 SV=1;tr|G3N2Y5|G3N2Y5_BOVIN Cytopla	CLASP1	61	0.186287	0.134421	1	-2.15841	0.489263	0.969993	-1.19502	0.247717	1	-1.80617	5.2089e+06	6.4191e+06	1.0312e+06	1.3941e+06	465540	637340	2.3444e+06	2.1411e+06	3.6723e+06	3968699	6.4029e+06	3078599	3440702	1.3865e+06	2.6567e+06	2040999	4.8183e+06	3.9728e+06	2	2	51.3	2.1	2.1	169.1	0	7.988	13
F1N4V2	F1N4V2	tr|F1N4V2|F1N4V2_BOVIN CTR9 homolog, Paf1/RNA polymerase II complex component OS=Bos taurus OX=9913 GN=CTR9 PE=4 SV=3		1	0.186589	0.0647211	1	-2.5383	0.205123	0.974023	-1.91647	0.616824	0.97462	-1.32447	1.03485e+06	732058	1.06579e+06	219693	513195	3.2776e+06	2843901	1.68037e+06	621678	2.5787e+06	3.161e+06	3295298	3.106e+06	372020	969109	1.59455e+06	2.8576e+06	315659	1	1	1	1	1	133.34	0	3.718	3
Q0VCS9	Q0VCS9	sp|Q0VCS9|ANKY2_BOVIN Ankyrin repeat and MYND domain-containing protein 2 OS=Bos taurus OX=9913 GN=ANKMY2 PE=2 SV=1		3	0.186901	0.652918	1	-1.08471	0.208786	0.967855	1.321	0.101862	1	-1.43291	8.1908e+06	7.4208e+06	4.7346e+06	7904599	5.2719e+06	4.2069e+06	6.2844e+06	6918303	12083005	5.0835e+06	5.9221e+06	5.1962e+06	4.9711e+06	10616000	16340992	8479898	7.5073e+06	7954595	3	3	9.7	9.7	9.7	49.407	0	6.0977	12
Q1JPJ6;F6Q200	Q1JPJ6;F6Q200	tr|Q1JPJ6|Q1JPJ6_BOVIN Protein-serine/threonine kinase OS=Bos taurus OX=9913 GN=PDK2 PE=2 SV=1;tr|F6Q200|F6Q200_BOVIN Protein-serine/threonine kinase OS=Bos taurus OX=9913 GN=PDK2 PE=3 SV=1	PDK2	3	0.18704	0.176782	1	-2.27495	0.0311635	1	-2.29945	0.984746	0.997246	1.01077	302009	4.106e+06	7.873e+06	509462	1070598	1.15086e+06	4435102	4.3416e+06	4.7707e+06	2994199	896669	3444498	3263199	1.10564e+06	1658147	1.02427e+06	1.30512e+06	718599	3	3	12.2	12.2	12.2	38.895	0	7.3373	3
A5PJW8;A0A3Q1M034	A5PJW8;A0A3Q1M034	tr|A5PJW8|A5PJW8_BOVIN DNA-directed RNA polymerase subunit beta OS=Bos taurus OX=9913 GN=POLR2B PE=1 SV=1;tr|A0A3Q1M034|A0A3Q1M034_BOVIN DNA-directed RNA polymerase subunit beta OS=Bos taurus OX=9913 GN=POLR2B PE=3 SV=1	POLR2B	9	0.187178	0.150772	1	-2.38415	0.0859745	1	-2.16567	0.850986	0.987146	-1.10088	6.6008e+06	10226996	3.7558e+06	6.6326e+06	528199	8102705	19371006	2.6084e+06	18801008	7.4861e+06	8.21389e+06	22628008	9663197	4.204e+06	2.9123e+06	2.33962e+06	7.1202e+06	6500504	9	9	11.2	11.2	11.2	133.87	0	12.685	18
Q3T004	Q3T004	sp|Q3T004|SAMP_BOVIN Serum amyloid P-component OS=Bos taurus OX=9913 GN=APCS PE=2 SV=1		4	0.187316	0.0316798	1	2.63473	0.699887	0.980982	1.26791	0.21592	1	2.07802	24827988	10519000	18617992	20208986	36634980	8403205	5.9234e+06	2438099	18321002	3.7628e+06	14912009	6.0911e+06	15642996	7.4749e+06	15734009	21485006	12731004	746573	4	4	21	21	21	25.183	0	31.876	34
CON__ENSEMBL:ENSBTAP00000024466	CON__ENSEMBL:ENSBTAP00000024466			15	0.187804	0.710235	1	1.22372	0.0685754	1	2.38257	0.168203	1	-1.94699	100180056	496580096	86638992	553680128	60725964	260310096	100060000	74707952	68729024	106659976	377880000	542489664	405610048	126400032	383000160	378379904	689039808	401389888	3	2	62.1	21.2	10	43.9	0	225.7	101
G5E5A8;P07589;G5E5A9;G5E5B0;A0A3Q1NHX9;A0A3Q1M4K6	G5E5A8;P07589;G5E5A9;G5E5B0;A0A3Q1NHX9;A0A3Q1M4K6	tr|G5E5A8|G5E5A8_BOVIN Fibronectin OS=Bos taurus OX=9913 GN=FN1 PE=4 SV=1;sp|P07589|FINC_BOVIN Fibronectin OS=Bos taurus OX=9913 GN=FN1 PE=1 SV=4;tr|G5E5A9|G5E5A9_BOVIN Fibronectin OS=Bos taurus OX=9913 GN=FN1 PE=4 SV=2;tr|G5E5B0|G5E5B0_BOVIN Fibronectin O	FN1	89	0.18805	0.0711913	1	1.56954	0.322946	0.965808	1.31807	0.430388	0.982736	1.19079	4712004096	2927201024	4007302656	4482395136	5041203712	2599898880	2853198848	4389896704	2883200512	1701999232	3046700544	1159899648	1855599232	4532894720	4132201472	5055098880	3466998528	1869699712	89	89	51.6	51.6	51.6	275.55	0	323.31	1512
Q29RZ1;A0A3Q1MRI9	Q29RZ1;A0A3Q1MRI9	sp|Q29RZ1|GALD1_BOVIN Glutamine amidotransferase-like class 1 domain-containing protein 1 OS=Bos taurus OX=9913 GN=GATD1 PE=2 SV=1;tr|A0A3Q1MRI9|A0A3Q1MRI9_BOVIN Glutamine amidotransferase-like class 1 domain-containing protein 1 OS=Bos taurus OX=9913 GN=G	G	2	0.188065	0.0571747	1	-1.42268	0.786034	0.979233	-1.05635	0.211731	1	-1.34679	1.7951e+06	753250	1.094e+06	1.0035e+06	717430	1.2271e+06	1.0921e+06	1.8926e+06	1.3491e+06	1.92e+06	1.3571e+06	1.4914e+06	1.253e+06	1.5895e+06	2.7552e+06	723380	1.4219e+06	1.3817e+06	2	2	15.5	15.5	15.5	23.262	0	4.1789	15
Q3ZBD2;A0A3Q1LWM1	Q3ZBD2;A0A3Q1LWM1	sp|Q3ZBD2|ARP10_BOVIN Actin-related protein 10 OS=Bos taurus OX=9913 GN=ACTR10 PE=2 SV=1;tr|A0A3Q1LWM1|A0A3Q1LWM1_BOVIN Actin-related protein 10 OS=Bos taurus OX=9913 GN=ACTR10 PE=3 SV=1	ACTR10	5	0.188089	0.466573	1	-1.17039	0.214599	0.960682	1.31316	0.125537	1	-1.53691	8593003	3457798	5.5691e+06	8804798	4340199	3.0863e+06	4854200	5.424e+06	9608799	5.6857e+06	6367497	5.4768e+06	5.9661e+06	4.4419e+06	16460008	7731202	9303706	8.1979e+06	5	5	18.5	18.5	18.5	46.296	0	7.1545	15
Q29RU4;F1MM86;A0A3Q1LM32	Q29RU4;F1MM86;A0A3Q1LM32	sp|Q29RU4|CO6_BOVIN Complement component C6 OS=Bos taurus OX=9913 GN=C6 PE=2 SV=1;tr|F1MM86|F1MM86_BOVIN Complement component C6 OS=Bos taurus OX=9913 GN=C6 PE=4 SV=2;tr|A0A3Q1LM32|A0A3Q1LM32_BOVIN Complement component C6 OS=Bos taurus OX=9913 GN=C6 PE=4 S	C6	16	0.188203	0.292544	1	1.25231	0.0439801	1	1.45202	0.505467	0.981376	-1.15948	97489016	40427004	50875028	77718040	84515024	34463016	46494976	60121008	56032012	36440984	60373020	34148980	61914000	109609968	65744004	90184032	56950024	48127976	16	16	25.3	25.3	25.3	104.54	0	69.499	132
Q0VCK9	Q0VCK9	sp|Q0VCK9|VMP1_BOVIN Vacuole membrane protein 1 OS=Bos taurus OX=9913 GN=VMP1 PE=2 SV=1		4	0.188661	0.141695	1	-1.37024	0.115029	1	-1.42582	0.846624	0.98529	1.04057	8.2082e+06	15650009	11381004	9352802	6857002	15103995	12528005	12685993	12971992	18081000	9618205	26142996	14713007	6203297	7299798	9989294	11175998	14997996	4	4	15.3	15.3	15.3	46.182	0	15.105	14
P13620	P13620	sp|P13620|ATP5H_BOVIN ATP synthase subunit d, mitochondrial OS=Bos taurus OX=9913 GN=ATP5PD PE=1 SV=2		11	0.189007	0.35854	1	-1.42006	0.0701034	1	-2.08246	0.373983	1	1.46646	66125984	99232944	59174016	43324992	199150048	264860176	162879968	89720944	63015964	224739888	140819984	249680160	46560980	57709012	34093988	83874984	46713028	248580064	11	11	75.8	75.8	75.8	18.692	0	38.226	115
F6RAL2;Q3ZCJ6	F6RAL2;Q3ZCJ6	tr|F6RAL2|F6RAL2_BOVIN Epoxide hydrolase OS=Bos taurus OX=9913 GN=EPHX1 PE=1 SV=1;tr|Q3ZCJ6|Q3ZCJ6_BOVIN Epoxide hydrolase OS=Bos taurus OX=9913 GN=EPHX1 PE=1 SV=1	EPHX1	7	0.189552	0.990314	1	-1.00202	0.165001	1	-1.50967	0.176623	1	1.50663	14825006	14252007	11032001	20071990	10605998	22107012	13821998	14563007	15341005	14605002	10495995	23456002	8684002	13412993	4.1185e+06	10921998	6938803	25798004	7	7	21.1	21.1	21.1	47.647	0	14.14	31
Q0VC97;Q3T0T9	Q0VC97	tr|Q0VC97|Q0VC97_BOVIN Carbonyl reductase 3 OS=Bos taurus OX=9913 GN=CBR3 PE=2 SV=1		3	0.189694	0.453393	1	-1.18634	0.362515	0.967206	1.26025	0.0281884	1	-1.49508	1321300	1.6413e+06	1.3277e+06	2145401	1.3375e+06	1.2689e+06	1.7517e+06	1.7111e+06	2.3476e+06	2.8801e+06	690171	2.0895e+06	2.8329e+06	2734401	1.5132e+06	1.425e+06	2.9459e+06	2.3795e+06	3	3	18.1	18.1	18.1	30.762	0.0013082	2.6383	9
Q3T156	Q3T156	tr|Q3T156|Q3T156_BOVIN Chromosome 9 open reading frame 46 ortholog OS=Bos taurus OX=9913 GN=PLGRKT PE=2 SV=1		3	0.189754	0.629198	1	-1.21929	0.109715	1	-2.1619	0.189562	1	1.77308	5.3052e+06	12030006	4924300	3.8482e+06	14068991	16711999	17705004	5.0776e+06	2.9897e+06	13285008	15794992	16567007	7.5231e+06	1.30274e+06	3351400	5091803	4.269e+06	12817998	3	3	20.4	20.4	20.4	17.108	0	9.4184	18
Q32PJ6	Q32PJ6	sp|Q32PJ6|CIAO1_BOVIN Probable cytosolic iron-sulfur protein assembly protein CIAO1 OS=Bos taurus OX=9913 GN=CIAO1 PE=2 SV=1		3	0.189895	0.765143	1	-1.03329	0.164471	1	1.1662	0.0933001	1	-1.20502	2.7342e+06	1.8115e+06	1.9079e+06	1.7164e+06	1.6495e+06	1.9923e+06	1.9115e+06	1.5893e+06	1.987e+06	2.8116e+06	2.0518e+06	1.863e+06	2975199	2056299	2.0997e+06	1.9649e+06	2.7098e+06	2.3861e+06	3	3	17.7	17.7	17.7	37.773	0	4.0126	4
A0A3Q1MGP1;A5D9E9;F1N0N3	A0A3Q1MGP1;A5D9E9	tr|A0A3Q1MGP1|A0A3Q1MGP1_BOVIN Complement C1r OS=Bos taurus OX=9913 GN=C1R PE=3 SV=1;tr|A5D9E9|A5D9E9_BOVIN Complement C1r OS=Bos taurus OX=9913 GN=C1R PE=2 SV=1	C1R	8	0.190146	0.171209	1	1.56383	0.989656	0.9984	1.00242	0.166689	1	1.56005	8646495	22859990	5.1652e+06	26115016	10705994	6.3397e+06	4.2762e+06	7.3618e+06	7982101	5.4622e+06	10817997	8332601	6661403	8800597	5.7691e+06	6816103	11232004	4848203	8	8	16.4	16.4	16.4	81.211	0	13.119	14
P13213;A0A3Q1N541	P13213;A0A3Q1N541	sp|P13213|SPRC_BOVIN SPARC OS=Bos taurus OX=9913 GN=SPARC PE=1 SV=2;tr|A0A3Q1N541|A0A3Q1N541_BOVIN SPARC OS=Bos taurus OX=9913 GN=SPARC PE=4 SV=1	SPARC	12	0.190213	0.107445	1	2.14446	0.987535	0.997608	-1.00776	0.126537	1	2.16111	198419968	128669984	521029888	61362964	120049976	138960016	25706012	213980064	40685984	98106008	51283992	124350024	19202996	63041964	44463976	269940128	91361056	100689944	12	12	43.9	43.9	43.9	34.613	0	45.142	137
A0A3Q1N0B0;Q32LA7;P0C0S4	A0A3Q1N0B0;Q32LA7;P0C0S4	tr|A0A3Q1N0B0|A0A3Q1N0B0_BOVIN Histone H2A OS=Bos taurus OX=9913 GN=H2AFV PE=3 SV=1;sp|Q32LA7|H2AV_BOVIN Histone H2A.V OS=Bos taurus OX=9913 GN=H2AFV PE=2 SV=3;sp|P0C0S4|H2AZ_BOVIN Histone H2A.Z OS=Bos taurus OX=9913 GN=H2AZ1 PE=1 SV=2	H2AFV	5	0.190783	0.600603	1	-1.2055	0.106776	1	-1.9068	0.187079	1	1.58176	132179952	391410048	265660096	157100000	248989888	525600288	382580096	240459856	92963032	419159840	379849984	636890240	353139808	107860064	84527992	100189992	199980096	279690048	3	3	58	44.5	44.5	12.719	0	139.49	51
E1BCC2;A6QNR8;Q3MHL6;A6QNK4;A0A3Q1MAJ3	E1BCC2;A6QNR8;Q3MHL6;A6QNK4;A0A3Q1MAJ3	tr|E1BCC2|E1BCC2_BOVIN TSC22 domain family member 2 OS=Bos taurus OX=9913 GN=TSC22D2 PE=4 SV=1;tr|A6QNR8|A6QNR8_BOVIN TSC22D3 protein OS=Bos taurus OX=9913 GN=TSC22D3 PE=2 SV=1;sp|Q3MHL6|T22D1_BOVIN TSC22 domain family protein 1 OS=Bos taurus OX=9913 GN=TS	TSC22D3	2	0.190904	0.658644	1	-1.13621	0.167855	1	-2.31656	0.197029	1	2.03885	900830	1.1243e+06	1.00419e+06	1988399	1.2836e+06	1.225e+06	1.0018e+06	1.8294e+06	463120	2.4742e+06	2.3142e+06	1.4078e+06	88689.4	926918	191534	1.15553e+06	2.12309e+06	1.14601e+06	1	1	6.7	5.5	5.5	77.707	0.0025445	2.3082	2
Q9TU25	Q9TU25	sp|Q9TU25|RAC2_BOVIN Ras-related C3 botulinum toxin substrate 2 OS=Bos taurus OX=9913 GN=RAC2 PE=2 SV=1		10	0.191153	0.256496	1	1.17942	0.504451	0.965977	-1.10153	0.0828808	1	1.29917	148759936	264699840	206059872	228550032	192689888	280030080	248279872	184260112	125749984	151889984	202729952	209859952	194980096	182309968	106739960	148769968	199939904	184390000	4	4	53.1	21.4	21.4	21.424	0	14.585	85
Q3SZH7;A0A3Q1M6N7	Q3SZH7;A0A3Q1M6N7	sp|Q3SZH7|LKHA4_BOVIN Leukotriene A-4 hydrolase OS=Bos taurus OX=9913 GN=LTA4H PE=2 SV=3;tr|A0A3Q1M6N7|A0A3Q1M6N7_BOVIN Leukotriene A(4) hydrolase OS=Bos taurus OX=9913 GN=LTA4H PE=3 SV=1	LTA4H	25	0.191453	0.872518	1	1.02509	0.108243	1	1.34545	0.187629	1	-1.31253	299140128	244929968	154890016	292629952	264550112	153340080	186969984	237480000	305880032	222659904	226500064	169510080	214840096	371959808	469989728	390339808	217830016	215679920	25	25	56	56	56	69.305	0	253.85	306
Q29RZ0	Q29RZ0	sp|Q29RZ0|THIL_BOVIN Acetyl-CoA acetyltransferase, mitochondrial OS=Bos taurus OX=9913 GN=ACAT1 PE=2 SV=1		11	0.191578	0.607901	1	1.07381	0.132275	1	-1.16056	0.0986644	1	1.24622	142939920	151860064	223559856	117820048	232619984	145570016	153290016	164469984	211420000	143980032	129339912	127229944	127929920	159929936	133179976	118449936	114839936	139439968	11	11	41.7	41.7	41.7	44.889	0	265.98	162
Q0VCK0;A0A3Q1LXU9	Q0VCK0;A0A3Q1LXU9	sp|Q0VCK0|PUR9_BOVIN Bifunctional purine biosynthesis protein PURH OS=Bos taurus OX=9913 GN=ATIC PE=2 SV=1;tr|A0A3Q1LXU9|A0A3Q1LXU9_BOVIN Bifunctional purine biosynthesis protein PURH OS=Bos taurus OX=9913 GN=ATIC PE=1 SV=1	ATIC	32	0.191622	0.391777	1	-1.1252	0.33996	0.968749	1.11322	0.0703863	1	-1.2526	255000064	342939808	192880032	315769952	225200000	204110128	246210096	204359888	254359984	316010112	330970176	371180224	400370208	293149984	335660096	292580032	303659904	270170080	32	32	75.3	75.3	75.3	64.482	0	323.31	329
A0A3Q1LSM9;E1BNY9	A0A3Q1LSM9;E1BNY9	tr|A0A3Q1LSM9|A0A3Q1LSM9_BOVIN HECT, UBA and WWE domain containing E3 ubiquitin protein ligase 1 OS=Bos taurus OX=9913 GN=HUWE1 PE=1 SV=1;tr|E1BNY9|E1BNY9_BOVIN HECT, UBA and WWE domain containing E3 ubiquitin protein ligase 1 OS=Bos taurus OX=9913 GN=HUWE	HUWE	23	0.191642	0.288808	1	-1.12645	0.321766	0.965162	1.15026	0.13411	1	-1.29571	26748004	29901006	19182012	28187018	17961992	18353998	24909000	21599010	28589990	24594010	29167014	26397016	40072024	21036998	40905984	21097996	35698008	25975010	23	23	9.1	9.1	9.1	480.4	0	65.803	85
U3Q4C5;A0A3Q1MDE6;E1BDB0;A0A3Q1LQ12;A0A3Q1LWK1;U3Q123;A0A3Q1LTY0;A0A3Q1LPL7;A0A3Q1LU85	U3Q4C5;A0A3Q1MDE6;E1BDB0;A0A3Q1LQ12;A0A3Q1LWK1;U3Q123;A0A3Q1LTY0;A0A3Q1LPL7;A0A3Q1LU85	tr|U3Q4C5|U3Q4C5_BOVIN Erythrocyte membrane protein band 4.1 like 2 OS=Bos taurus OX=9913 GN=EPB41L2 PE=2 SV=1;tr|A0A3Q1MDE6|A0A3Q1MDE6_BOVIN Erythrocyte membrane protein band 4.1 like 2 OS=Bos taurus OX=9913 GN=EPB41L2 PE=4 SV=1;tr|E1BDB0|E1BDB0_BOVIN Ery	EPB41L2	5	0.191808	0.134448	1	-1.965	0.0874203	1	-2.57901	0.656009	0.98327	1.31247	599377	4.4649e+06	3.497e+06	5524598	1.14453e+06	4.5772e+06	6064197	3.0403e+06	5335700	2.8068e+06	9549000	5.9138e+06	6.7548e+06	636778	450218	1.39609e+06	3.8936e+06	5.0339e+06	5	4	9.7	9.7	9	102.85	0	8.1654	11
Q3SZN8;H9GW43	Q3SZN8;H9GW43	tr|Q3SZN8|Q3SZN8_BOVIN Ribonuclease/angiogenin inhibitor 1 OS=Bos taurus OX=9913 GN=RNH1 PE=1 SV=1;tr|H9GW43|H9GW43_BOVIN Uncharacterized protein OS=Bos taurus OX=9913 GN=RNH1 PE=1 SV=2	RNH1	14	0.191873	0.715586	1	-1.0419	0.145742	1	1.16936	0.119599	1	-1.21835	64041964	76576032	41434984	70738048	63063968	55909032	53196968	56940012	59488008	73829952	80010024	60908000	87019992	62615016	94574968	59112008	70206984	77505952	14	14	51.8	51.8	51.8	48.85	0	123.82	167
A0A3Q1MVU0;F1MCG4	A0A3Q1MVU0;F1MCG4	tr|A0A3Q1MVU0|A0A3Q1MVU0_BOVIN Ral GTPase activating protein non-catalytic beta subunit OS=Bos taurus OX=9913 GN=RALGAPB PE=4 SV=1;tr|F1MCG4|F1MCG4_BOVIN Ral GTPase activating protein non-catalytic beta subunit OS=Bos taurus OX=9913 GN=RALGAPB PE=4 SV=3	RALGAPB	5	0.192914	0.959379	1	1.007	0.163555	1	1.26783	0.105069	1	-1.25901	8462203	7102903	9497405	10360006	7.0241e+06	7039901	9247602	6.7005e+06	11483994	8769204	8714399	5.1574e+06	7.4574e+06	9882198	15357990	8.0127e+06	12139992	10578998	5	5	7.4	7.4	7.4	166.75	0	25.414	40
A6QLZ5;A0A3Q1LQH2	A6QLZ5;A0A3Q1LQH2	sp|A6QLZ5|F177A_BOVIN Protein FAM177A1 OS=Bos taurus OX=9913 GN=FAM177A1 PE=2 SV=1;tr|A0A3Q1LQH2|A0A3Q1LQH2_BOVIN Uncharacterized protein OS=Bos taurus OX=9913 GN=LOC509155 PE=4 SV=1	LOC509155	6	0.193803	0.133955	1	1.38208	0.851874	0.983491	-1.04667	0.0820728	1	1.44658	36155980	30736008	37912000	36901024	59015028	30634992	30257992	38652992	42140020	19421010	30133000	13983006	21279014	39536008	17217002	38638992	16528000	33160000	6	6	36.3	36.3	36.3	23.862	0	21.897	52
A0A3Q1M3N4;Q27966;A0A452DJY5;A0A3Q1MHV1	A0A3Q1M3N4;Q27966;A0A452DJY5;A0A3Q1MHV1	tr|A0A3Q1M3N4|A0A3Q1M3N4_BOVIN Unconventional myosin-Ic OS=Bos taurus OX=9913 GN=MYO1C PE=1 SV=1;sp|Q27966|MYO1C_BOVIN Unconventional myosin-Ic OS=Bos taurus OX=9913 GN=MYO1C PE=1 SV=3;tr|A0A452DJY5|A0A452DJY5_BOVIN Unconventional myosin-Ic OS=Bos taurus O	MYO1C	38	0.19394	0.225214	1	1.19595	0.107599	1	1.24953	0.678367	0.980935	-1.0448	343280032	271290016	404119872	304720000	350130144	228260144	252989984	312359808	364180096	205849936	298209824	177310048	307540128	319449952	354049984	393509856	254899968	341710176	38	38	45.3	45.3	45.3	121.08	0	242.02	433
P08858	P08858	sp|P08858|TKNK_BOVIN Tachykinin-3 OS=Bos taurus OX=9913 GN=TAC3 PE=3 SV=1		3	0.194239	0.583639	1	-1.33375	0.0131546	1	-2.25122	0.293695	1	1.68788	2541301	440062	629001	1.95029e+06	9762406	1.2233e+06	1.8034e+06	862190	1.53701e+06	3.9076e+06	3.0835e+06	3.20288e+06	1.20804e+06	729152	1.209e+06	1.3001e+06	563295	908493	3	3	34.1	34.1	34.1	13.871	0	3.0166	7
E1BQ15	E1BQ15	tr|E1BQ15|E1BQ15_BOVIN Cytoplasmic linker associated protein 2 OS=Bos taurus OX=9913 GN=CLASP2 PE=4 SV=3		9	0.194934	0.357763	1	-1.26774	0.156712	1	1.16935	0.133261	1	-1.48243	540312	2.5547e+06	1.63e+06	2.509e+06	1806399	1.7496e+06	2.2026e+06	1621662	2.0931e+06	1.6276e+06	2.6668e+06	2.2824e+06	2.3271e+06	2.5306e+06	3178399	2.2582e+06	2.1571e+06	2.0768e+06	3	3	6	3	3	165.78	0	3.373	2
A0A3Q1NJ92;A0A3Q1LQL1;E1BC78;A0A3Q1N6H6;A0A3Q1LRL2	A0A3Q1NJ92;A0A3Q1LQL1;E1BC78;A0A3Q1N6H6	tr|A0A3Q1NJ92|A0A3Q1NJ92_BOVIN ATPase family AAA domain containing 2 OS=Bos taurus OX=9913 GN=ATAD2 PE=4 SV=1;tr|A0A3Q1LQL1|A0A3Q1LQL1_BOVIN ATPase family AAA domain containing 2 OS=Bos taurus OX=9913 GN=ATAD2 PE=4 SV=1;tr|E1BC78|E1BC78_BOVIN ATPase family	ATAD2	4	0.19512	0.192446	1	-1.6587	0.0792629	1	-2.27772	0.546246	0.973594	1.3732	1.14597e+06	2.5414e+06	2.3928e+06	428241	513200	2.1648e+06	2.0738e+06	1942738	998478	2.8348e+06	2.0403e+06	2.9677e+06	1952200	627582	281598	324198	2.1875e+06	2.021e+06	2	2	6.8	3.6	3.6	98.164	0.00026911	2.9151	2
A5PK13;F6PRJ0	A5PK13	sp|A5PK13|LRC8C_BOVIN Volume-regulated anion channel subunit LRRC8C OS=Bos taurus OX=9913 GN=LRRC8C PE=2 SV=1		16	0.195387	0.296273	1	1.18344	0.532871	0.977821	-1.10869	0.0381815	1	1.31207	44416972	35477016	62232004	44969020	46104024	47753016	40173980	49562972	59994996	30341996	40418988	24124000	32971980	31470014	34893008	53076980	34411976	28775990	15	15	25.5	24	24	92.318	0	44.766	83
F1MLJ5;A0A3Q1M385;A0A3Q1MX43	F1MLJ5;A0A3Q1M385;A0A3Q1MX43	tr|F1MLJ5|F1MLJ5_BOVIN Oxysterol-binding protein OS=Bos taurus OX=9913 GN=OSBPL3 PE=3 SV=3;tr|A0A3Q1M385|A0A3Q1M385_BOVIN Oxysterol binding protein like 3 OS=Bos taurus OX=9913 GN=OSBPL3 PE=4 SV=1;tr|A0A3Q1MX43|A0A3Q1MX43_BOVIN Oxysterol-binding protein OS	OSBPL3	5	0.195771	0.096194	1	-1.68698	0.276782	0.959502	-1.28717	0.403114	0.994955	-1.31062	4546297	2.8854e+06	4.0267e+06	3758000	971486	5.536e+06	7117003	7.1768e+06	3.7151e+06	6975401	4923799	3.7757e+06	4483901	2.5185e+06	4.3048e+06	7366304	2.5557e+06	5.9122e+06	5	5	10.3	10.3	10.3	100.9	0	9.1634	12
A0A3Q1N0N9;E1BMP2	A0A3Q1N0N9;E1BMP2	tr|A0A3Q1N0N9|A0A3Q1N0N9_BOVIN SEC31 homolog A, COPII coat complex component OS=Bos taurus OX=9913 GN=SEC31A PE=4 SV=1;tr|E1BMP2|E1BMP2_BOVIN SEC31 homolog A, COPII coat complex component OS=Bos taurus OX=9913 GN=SEC31A PE=4 SV=3	SEC31A	16	0.195792	0.874623	1	-1.017	0.188386	0.99868	1.16825	0.0625618	1	-1.18811	34615988	43351980	33763980	42331996	38699012	31676010	38001976	26220984	38553980	37232980	38727008	52515996	49147976	43740008	48724020	49625000	43165996	32960996	16	16	17.5	17.5	17.5	131.43	0	39.221	112
F1MZZ9;A0A3Q1MBX8	F1MZZ9;A0A3Q1MBX8	tr|F1MZZ9|F1MZZ9_BOVIN Coiled-coil domain containing 50 OS=Bos taurus OX=9913 GN=CCDC50 PE=4 SV=1;tr|A0A3Q1MBX8|A0A3Q1MBX8_BOVIN Coiled-coil domain containing 50 OS=Bos taurus OX=9913 GN=CCDC50 PE=4 SV=1	CCDC50	4	0.196161	0.123738	1	1.2634	0.186983	1	1.22616	0.800748	0.975712	1.03037	8389196	9257596	7928305	10612001	12228993	7.3989e+06	5124699	8869594	6275599	7.3093e+06	6.1899e+06	11265004	8640199	10600993	10281005	7.2656e+06	10884994	6.6342e+06	4	4	16.7	16.7	16.7	35.569	0	7.686	12
Q08E20;A0A3Q1MAU7	Q08E20;A0A3Q1MAU7	sp|Q08E20|ESTD_BOVIN S-formylglutathione hydrolase OS=Bos taurus OX=9913 GN=ESD PE=2 SV=1;tr|A0A3Q1MAU7|A0A3Q1MAU7_BOVIN S-formylglutathione hydrolase OS=Bos taurus OX=9913 GN=ESD PE=1 SV=1	ESD	10	0.196282	0.583935	1	1.09564	0.0467007	1	1.34198	0.282794	1	-1.22484	120109984	119419944	66478980	141129936	140369968	66942008	81360992	109009936	121010048	81738992	104559960	79695000	105280008	176180032	146390048	160299968	99251048	98838968	10	10	55.7	55.7	55.7	31.548	0	82.622	144
F1MLE8;A0A3Q1MMA1	F1MLE8;A0A3Q1MMA1	tr|F1MLE8|F1MLE8_BOVIN SEC22 homolog B, vesicle trafficking protein OS=Bos taurus OX=9913 GN=SEC22B PE=3 SV=1;tr|A0A3Q1MMA1|A0A3Q1MMA1_BOVIN SEC22 homolog B, vesicle trafficking protein OS=Bos taurus OX=9913 GN=SEC22B PE=3 SV=1	SEC22B	9	0.196539	0.304258	1	-1.29352	0.123369	1	-1.71606	0.345349	1	1.32666	48422008	63250004	52300028	42820972	45238012	102540056	106380016	43380016	36325012	113559936	86129976	90898056	42942976	28348990	19566002	36205008	57512960	117660032	9	9	43.4	43.4	43.4	28.709	0	130.48	77
Q3ZC30;P19217	Q3ZC30;P19217	tr|Q3ZC30|Q3ZC30_BOVIN Sulfotransferase OS=Bos taurus OX=9913 GN=SULT1E1 PE=2 SV=1;sp|P19217|ST1E1_BOVIN Sulfotransferase 1E1 OS=Bos taurus OX=9913 GN=SULT1E1 PE=1 SV=1	SULT1E1	1	0.196788	0.692922	1	-1.27682	0.110396	1	-2.92459	0.166831	1	2.29053	2.7204e+06	7.3162e+06	3249599	10146004	941497	10578998	7.0058e+06	1.021e+06	2.67489e+06	17603010	4329900	19419008	6314999	1.4241e+06	453371	1.03505e+06	2216200	4839001	1	1	2.4	2.4	2.4	34.66	0.0030341	2.2226	12
A6QLU9;A0A3Q1NH28	A6QLU9;A0A3Q1NH28	tr|A6QLU9|A6QLU9_BOVIN LOC508963 protein OS=Bos taurus OX=9913 GN=OTULIN PE=2 SV=1;tr|A0A3Q1NH28|A0A3Q1NH28_BOVIN OTU deubiquitinase with linear linkage specificity OS=Bos taurus OX=9913 GN=OTULIN PE=4 SV=1	OTULIN	2	0.197704	0.216051	1	-1.47172	0.887567	0.987595	1.01546	0.173211	1	-1.49448	2.9586e+06	3.3717e+06	2.3015e+06	3.3349e+06	603951	3.1868e+06	3.0032e+06	3.0691e+06	2437899	3604001	3.5363e+06	5.2287e+06	3.4117e+06	3369099	3228001	3.6446e+06	3.5684e+06	3.4024e+06	2	2	8.8	8.8	8.8	40.028	0	4.5165	1
Q3ZBE1	Q3ZBE1	sp|Q3ZBE1|ARMC1_BOVIN Armadillo repeat-containing protein 1 OS=Bos taurus OX=9913 GN=ARMC1 PE=2 SV=1		3	0.197735	0.0879327	1	-1.51915	0.483499	0.975591	-1.1473	0.300379	1	-1.32411	3.7689e+06	1.3665e+06	2.1388e+06	1916399	1.5868e+06	4.6611e+06	4.1774e+06	4.9035e+06	2677100	3.6021e+06	3.5448e+06	2740800	3598402	2462199	3.2856e+06	1.5402e+06	4236402	4.4301e+06	3	3	22.3	22.3	22.3	31.279	0	3.4478	11
Q3T103	Q3T103	tr|Q3T103|Q3T103_BOVIN CDP-diacylglycerol--inositol 3-phosphatidyltransferase OS=Bos taurus OX=9913 GN=CDIPT PE=2 SV=1		2	0.198207	0.658189	1	1.07789	0.219339	0.95897	-1.28452	0.102897	1	1.38458	11730994	16616998	16367998	11246998	23214012	14771010	23719008	11822996	16809008	11429995	10557997	13792007	15200008	9830999	5764100	10976006	12655003	14597994	2	2	8.5	8.5	8.5	23.597	0	5.449	20
A5PJA6;Q32LL2	A5PJA6;Q32LL2	tr|A5PJA6|A5PJA6_BOVIN Stomatin (EPB72)-like 2 OS=Bos taurus OX=9913 GN=STOML2 PE=2 SV=1;sp|Q32LL2|STML2_BOVIN Stomatin-like protein 2, mitochondrial OS=Bos taurus OX=9913 GN=STOML2 PE=2 SV=1	STOML2	11	0.198417	0.358027	1	-1.21046	0.0965877	1	-1.52017	0.352896	1	1.25586	46978972	79906952	58245020	39859988	73151008	103559936	71650000	59240004	51717024	113659968	72143032	115380040	61374000	35506016	25718012	60870004	53742984	91790008	11	11	52.2	52.2	52.2	38.733	0	56.189	68
A0A3Q1MG73;F1MYN5;CON__ENSEMBL:ENSBTAP00000016046;A0A3Q1MJB2	A0A3Q1MG73;F1MYN5;CON__ENSEMBL:ENSBTAP00000016046;A0A3Q1MJB2	tr|A0A3Q1MG73|A0A3Q1MG73_BOVIN Fibulin-1 OS=Bos taurus OX=9913 GN=FBLN1 PE=1 SV=1;tr|F1MYN5|F1MYN5_BOVIN Fibulin-1 OS=Bos taurus OX=9913 GN=FBLN1 PE=1 SV=3;;tr|A0A3Q1MJB2|A0A3Q1MJB2_BOVIN Fibulin-1 OS=Bos taurus OX=9913 GN=FBLN1 PE=1 SV=1	FBLN1	1	0.198597	0.303416	1	-1.26027	0.421899	0.962798	1.1275	0.1098	1	-1.42096	1.4001e+06	445881	1413600	1.2968e+06	1.2395e+06	1.0477e+06	1.1934e+06	1.5579e+06	1.3138e+06	1.2318e+06	2.1254e+06	931140	1.4822e+06	1.4356e+06	2.1703e+06	1.2284e+06	1.7167e+06	1.2562e+06	1	1	3.4	3.4	3.4	74.275	0.0054308	1.996	2
A0A3Q1LXF0;A2VE08;A0A3Q1M354;A0A3Q1LS53;F1N1K5	A0A3Q1LXF0;A2VE08;A0A3Q1M354	tr|A0A3Q1LXF0|A0A3Q1LXF0_BOVIN Importin subunit alpha OS=Bos taurus OX=9913 GN=KPNA1 PE=3 SV=1;sp|A2VE08|IMA5_BOVIN Importin subunit alpha-5 OS=Bos taurus OX=9913 GN=KPNA1 PE=2 SV=1;tr|A0A3Q1M354|A0A3Q1M354_BOVIN Importin subunit alpha OS=Bos taurus OX=991	KPNA1	13	0.198855	0.426555	1	1.1004	0.10924	1	1.2283	0.253699	1	-1.11623	53330976	58226004	50202004	59678012	70178024	44992988	53385012	58198992	68994960	38239000	53121980	37996000	54098992	64018008	70231952	77853992	50811976	59052020	13	9	34.4	34.4	24	57.926	0	69.488	91
Q0VCI1	Q0VCI1	sp|Q0VCI1|OSGEP_BOVIN Probable tRNA N6-adenosine threonylcarbamoyltransferase OS=Bos taurus OX=9913 GN=OSGEP PE=2 SV=1		3	0.198898	0.162896	1	-2.4348	0.855162	0.98136	-1.07008	0.187295	1	-2.27535	295646	3.4623e+06	511902	2547201	151514	2.0928e+06	2262801	1.7757e+06	639070	2.9447e+06	2730200	4.2712e+06	3.6464e+06	2.0799e+06	642715	2.0908e+06	2887500	1.9957e+06	3	3	12.5	12.5	12.5	36.502	0	7.09	4
Q59A28	Q59A28	sp|Q59A28|QORL1_BOVIN Quinone oxidoreductase-like protein 1 OS=Bos taurus OX=9913 GN=CRYZL1 PE=2 SV=1		3	0.1992	0.272106	1	1.47716	0.14033	1	1.71351	0.427253	0.986503	-1.16001	3.071e+06	2.9575e+06	2.7482e+06	6061103	2.9982e+06	2652099	2296799	491361	2920398	4.1884e+06	3090801	2.714e+06	4.9585e+06	3616100	3.1315e+06	6.1148e+06	3.1736e+06	2.6899e+06	3	3	16.9	16.9	16.9	38.811	0.0023071	2.3813	5
E1BNU2	E1BNU2	tr|E1BNU2|E1BNU2_BOVIN Uncharacterized protein OS=Bos taurus OX=9913 GN=CASP9 PE=3 SV=3		3	0.199385	0.706428	1	1.04824	0.0562692	1	1.257	0.255252	1	-1.19915	2.2974e+06	4398199	2265501	3.7991e+06	2672199	2.4783e+06	3.1515e+06	3.026e+06	2.6914e+06	2.7106e+06	2395299	2.6051e+06	4.335e+06	2.7108e+06	4290700	4224802	2.6355e+06	3050300	3	3	10.6	10.6	10.6	46.849	0	10.629	20
A0A3Q1LLD8;Q0II22	A0A3Q1LLD8;Q0II22	tr|A0A3Q1LLD8|A0A3Q1LLD8_BOVIN E3 ubiquitin-protein ligase RNF126 OS=Bos taurus OX=9913 GN=RNF126 PE=4 SV=1;sp|Q0II22|RN126_BOVIN E3 ubiquitin-protein ligase RNF126 OS=Bos taurus OX=9913 GN=RNF126 PE=2 SV=1	RNF126	1	0.199628	0.30382	1	1.53397	0.146566	1	1.82354	0.223971	1	-1.18877	5482397	6.4408e+06	4.2491e+06	5.9395e+06	2.9116e+06	5.1786e+06	4453499	5039798	500328	3.4971e+06	5957900	4407798	4.7598e+06	7602295	5525102	5.822e+06	5680197	5735601	1	1	8.2	8.2	8.2	30.65	0	5.397	3
A0A3Q1MN84;A4IFN7	A0A3Q1MN84;A4IFN7	tr|A0A3Q1MN84|A0A3Q1MN84_BOVIN Ubiquitin-protein ligase E3A OS=Bos taurus OX=9913 GN=UBE3A PE=4 SV=1;tr|A4IFN7|A4IFN7_BOVIN Ubiquitin-protein ligase E3A OS=Bos taurus OX=9913 GN=UBE3A PE=2 SV=1	UBE3A	2	0.199718	0.0908708	1	-1.95985	0.097716	1	-2.05185	0.929608	0.996679	1.04694	358383	1.6957e+06	693130	2084299	2.6934e+06	499555	2.2138e+06	2.1023e+06	2662100	1.8074e+06	2495099	1.1981e+06	1.865e+06	279546	3.6658e+06	596312	1.2494e+06	630000	2	2	3.9	3.9	3.9	98.136	0	4.7753	7
P11024	P11024	sp|P11024|NNTM_BOVIN NAD(P) transhydrogenase, mitochondrial OS=Bos taurus OX=9913 GN=NNT PE=1 SV=3		42	0.199828	0.923666	1	1.00836	0.175935	1	-1.15202	0.105032	1	1.16165	1271500672	1426499456	1634399360	1233200640	1637200000	1452600960	1359000704	1718300416	1795299200	1210399616	1316099200	1238399488	1212900224	1386399744	940760192	1530700800	1148700032	1272000000	42	42	44.9	44.9	44.9	113.85	0	323.31	590
E1BLQ9	E1BLQ9	tr|E1BLQ9|E1BLQ9_BOVIN Lipin 3 OS=Bos taurus OX=9913 GN=LPIN3 PE=4 SV=2		1	0.200154	0.984033	1	-1.00504	0.200112	0.982327	1.39871	0.00294882	1	-1.40576	1.4071e+06	1.2893e+06	1.3454e+06	1.2709e+06	1.4124e+06	939260	590540	1.7484e+06	2648700	1.0652e+06	1.9057e+06	763960	1.389e+06	2.0019e+06	2.09571e+06	1.6893e+06	1.6908e+06	1.908e+06	1	1	3.1	3.1	3.1	93.154	0	5.7042	8
A0A3Q1LX93;Q32P66;F1N0N6	A0A3Q1LX93;Q32P66;F1N0N6	tr|A0A3Q1LX93|A0A3Q1LX93_BOVIN CXXC motif-containing zinc-binding protein OS=Bos taurus OX=9913 GN=CZIB PE=4 SV=1;sp|Q32P66|CZIB_BOVIN CXXC motif containing zinc binding protein OS=Bos taurus OX=9913 GN=CZIB PE=2 SV=1;tr|F1N0N6|F1N0N6_BOVIN CXXC motif-cont	CZIB	2	0.200206	0.317871	1	1.1695	0.132164	1	1.27509	0.312226	1	-1.09028	7488902	9533901	7.1005e+06	9675597	9976597	8650097	8670603	5.358e+06	4.70829e+06	8.2557e+06	11766003	7786604	9311298	10223995	7966203	10009004	8190396	11436994	2	2	17.5	17.5	17.5	18.096	0	6.5913	23
A0A3Q1N0C8;E1BKI9	A0A3Q1N0C8;E1BKI9	tr|A0A3Q1N0C8|A0A3Q1N0C8_BOVIN ADP ribosylation factor guanine nucleotide exchange factor 2 OS=Bos taurus OX=9913 GN=ARFGEF2 PE=4 SV=1;tr|E1BKI9|E1BKI9_BOVIN ADP ribosylation factor guanine nucleotide exchange factor 2 OS=Bos taurus OX=9913 GN=ARFGEF2 PE=4	ARFGEF2	9	0.200474	0.458623	1	1.13918	0.0487882	1	1.34366	0.342473	1	-1.1795	16340992	7.0147e+06	7752399	13750005	9726694	8.0612e+06	8.3341e+06	10225996	12587008	6414899	8400105	7.5835e+06	9312800	13274000	14858010	14447008	9039496	10754994	9	4	6.8	6.8	3	201.47	0	11.084	34
Q5BIN4	Q5BIN4	sp|Q5BIN4|TIM22_BOVIN Mitochondrial import inner membrane translocase subunit Tim22 OS=Bos taurus OX=9913 GN=TIMM22 PE=2 SV=1		1	0.200499	0.108328	1	1.19466	0.335067	0.965929	-1.36995	0.153219	1	1.63663	4321899	3.2297e+06	4896301	3.0673e+06	5083301	4418703	2771499	3.5304e+06	3.6742e+06	3.2852e+06	3.4122e+06	4019199	3.5537e+06	3.7368e+06	2.5875e+06	568768	2.8332e+06	4425198	1	1	7.7	7.7	7.7	20.156	0	4.0312	8
F1MWY6;Q08DE5;A0A3Q1MAF8	F1MWY6;Q08DE5;A0A3Q1MAF8	tr|F1MWY6|F1MWY6_BOVIN Etoposide-induced protein 2.4 homolog OS=Bos taurus OX=9913 GN=EI24 PE=4 SV=2;sp|Q08DE5|EI24_BOVIN Etoposide-induced protein 2.4 homolog OS=Bos taurus OX=9913 GN=EI24 PE=2 SV=1;tr|A0A3Q1MAF8|A0A3Q1MAF8_BOVIN Uncharacterized protein O	EI24	2	0.200877	0.083886	1	1.33328	0.49269	0.968529	1.11787	0.277804	1	1.1927	3.4394e+06	4.7454e+06	5.5787e+06	3.3208e+06	5579001	5844303	5312198	2.7523e+06	4.1026e+06	3223800	2.6059e+06	3.4829e+06	5409599	3652100	2417400	3.6096e+06	4613000	4306698	2	2	7.1	7.1	7.1	38.947	0	4.6982	18
F1MGI9;F1N6K5	F1MGI9;F1N6K5	tr|F1MGI9|F1MGI9_BOVIN Haloacid dehalogenase like hydrolase domain containing 5 OS=Bos taurus OX=9913 GN=HDHD5 PE=4 SV=2;tr|F1N6K5|F1N6K5_BOVIN Haloacid dehalogenase like hydrolase domain containing 5 OS=Bos taurus OX=9913 GN=HDHD5 PE=4 SV=1	HDHD5	4	0.200978	0.139951	1	-1.36045	0.211018	0.962698	-1.19428	0.434102	0.983162	-1.13913	5.6867e+06	3.6854e+06	5.1329e+06	2.2935e+06	2.6899e+06	4.6808e+06	4752100	6.8444e+06	5.1004e+06	5.608e+06	3.0945e+06	6841201	3.8314e+06	4.3306e+06	4284901	3.967e+06	4.2484e+06	5.6647e+06	4	4	21.9	21.9	21.9	40.022	0	12.17	6
E1BP91	E1BP91	tr|E1BP91|E1BP91_BOVIN Aminopeptidase OS=Bos taurus OX=9913 GN=NPEPPS PE=1 SV=2		29	0.201045	0.686654	1	1.06615	0.103442	1	1.3243	0.194654	1	-1.24214	180510016	162030096	131179984	193859920	205919888	102409992	126659992	166600016	223920144	127670064	167550048	105670040	168760096	208840048	289550080	235260016	182640000	131390000	29	29	41.3	41.3	41.3	103.6	0	149.01	239
F1MWN1;A5D785	F1MWN1;A5D785	tr|F1MWN1|F1MWN1_BOVIN Exportin-2 OS=Bos taurus OX=9913 GN=CSE1L PE=4 SV=1;sp|A5D785|XPO2_BOVIN Exportin-2 OS=Bos taurus OX=9913 GN=CSE1L PE=2 SV=1	CSE1L	19	0.201257	0.989901	1	-1.00184	0.11917	1	1.22634	0.0959586	1	-1.2286	55094992	59391040	38785008	64088972	37265976	41990976	37743016	34686996	50161996	54951032	50978984	69952008	58910024	54659972	78737048	57756032	55571004	53793028	19	19	24.1	24.1	24.1	110.4	0	57.663	112
A0A3Q1LNF8;A0A3Q1MWJ8;F6QPP1	A0A3Q1LNF8;A0A3Q1MWJ8;F6QPP1	tr|A0A3Q1LNF8|A0A3Q1LNF8_BOVIN RING-type domain-containing protein OS=Bos taurus OX=9913 GN=LOC780968 PE=4 SV=1;tr|A0A3Q1MWJ8|A0A3Q1MWJ8_BOVIN Uncharacterized protein OS=Bos taurus OX=9913 GN=RBX1 PE=4 SV=1;tr|F6QPP1|F6QPP1_BOVIN RING-type domain-containin	RBX1	1	0.201547	0.106329	1	-2.13	0.178371	1	-1.53099	0.4924	0.979189	-1.39126	680667	2013799	1.37313e+06	207318	311042	1.9146e+06	1.7601e+06	2149802	753983	1.8641e+06	1.8431e+06	2213901	849204	1.6467e+06	1.41652e+06	1519364	356123	1572301	1	1	16.7	16.7	16.7	12.305	0	12.768	8
Q9TTK6;E1BD43;A0A452DHX8	Q9TTK6;E1BD43	sp|Q9TTK6|AOC3_BOVIN Membrane primary amine oxidase OS=Bos taurus OX=9913 GN=AOC3 PE=2 SV=3;tr|E1BD43|E1BD43_BOVIN Amine oxidase OS=Bos taurus OX=9913 GN=AOC3 PE=1 SV=2	AOC3	21	0.201912	0.142847	1	-1.82213	0.1499	1	-1.48563	0.54528	0.972909	-1.22651	335959776	183070064	398949920	520589920	70077992	404489760	586980160	794070336	876119552	280760000	509030144	227070032	211440128	421580160	467429888	303580032	273990112	355660096	21	5	38.1	38.1	13.5	84.499	0	263.54	331
A0A140T851;A0A3Q1M616;P00745	A0A140T851;A0A3Q1M616;P00745	tr|A0A140T851|A0A140T851_BOVIN Vitamin K-dependent protein C OS=Bos taurus OX=9913 GN=PROC PE=3 SV=2;tr|A0A3Q1M616|A0A3Q1M616_BOVIN Vitamin K-dependent protein C OS=Bos taurus OX=9913 GN=PROC PE=3 SV=1;sp|P00745|PROC_BOVIN Vitamin K-dependent protein C (Fr	PROC	6	0.202709	0.318873	1	-1.54929	0.37481	0.969147	1.29802	0.118555	1	-2.01101	9054304	4.8512e+06	6335303	3.8206e+06	7292496	776448	9658905	13691992	7265003	4.0119e+06	5833303	3.7025e+06	6.7505e+06	15356001	5.9401e+06	15827999	6211701	6.5771e+06	6	6	17.5	17.5	17.5	50.708	0	9.0488	10
Q5E954;A0A3Q1LUN8	Q5E954;A0A3Q1LUN8	sp|Q5E954|DNJA1_BOVIN DnaJ homolog subfamily A member 1 OS=Bos taurus OX=9913 GN=DNAJA1 PE=2 SV=2;tr|A0A3Q1LUN8|A0A3Q1LUN8_BOVIN Uncharacterized protein OS=Bos taurus OX=9913 PE=4 SV=1		4	0.202778	0.210441	1	-1.18854	0.771827	0.978161	1.03797	0.0627493	1	-1.23367	16486992	24374992	23275998	25303984	17220008	20399010	20810994	17961992	24077990	24705984	27596014	38193980	26073996	32811996	22573986	20655000	25714986	28572984	4	4	18.1	18.1	18.1	44.882	0	13.508	51
Q2HJ88	Q2HJ88	sp|Q2HJ88|RTCA_BOVIN RNA 3-terminal phosphate cyclase OS=Bos taurus OX=9913 GN=RTCA PE=2 SV=1		7	0.202779	0.486597	1	1.11063	0.0651773	1	1.30476	0.31302	1	-1.1748	11821996	12212997	9229001	12005998	7065197	6371000	7025703	6770103	8463199	9815597	11826999	8.2107e+06	11863001	12321008	16035996	9276194	10606993	8208901	7	7	29.5	29.5	29.5	39.251	0	14.005	23
C4T8B4	C4T8B4	tr|C4T8B4|C4T8B4_BOVIN Pentaxin OS=Bos taurus OX=9913 GN=CRP PE=2 SV=1		5	0.202858	0.76883	1	1.11917	0.166449	1	2.13353	0.146061	1	-1.90635	12870997	16757996	16268005	16447000	9541403	6.503e+06	7998697	23988990	11997001	2.619e+06	12268003	24636998	31384008	27661982	4258099	31220006	21401996	69582968	5	5	30.8	30.8	30.8	25.292	0	25.305	40
P67774;Q0P594;A0A3Q1N489	P67774;Q0P594	sp|P67774|PP2AA_BOVIN Serine/threonine-protein phosphatase 2A catalytic subunit alpha isoform OS=Bos taurus OX=9913 GN=PPP2CA PE=1 SV=1;sp|Q0P594|PP2AB_BOVIN Serine/threonine-protein phosphatase 2A catalytic subunit beta isoform OS=Bos taurus OX=9913 GN=PP	PP	9	0.203115	0.84485	1	-1.01784	0.0899514	1	1.1257	0.129156	1	-1.14578	53091016	57645036	42234000	71502000	53014004	47875020	47029992	48802992	63144980	52877016	62286000	54640032	61779988	55509984	72263024	63059968	60208024	56406020	9	9	36.6	36.6	36.6	35.594	0	77.332	99
H7BWW0;A6QLZ8;A0A3Q1MMX8;A0A3Q1LG34	H7BWW0	tr|H7BWW0|H7BWW0_BOVIN Coronin OS=Bos taurus OX=9913 GN=CORO1B PE=1 SV=1		18	0.203226	0.658091	1	-1.05753	0.188617	0.995617	1.21068	0.136846	1	-1.28033	132709984	86979048	87467984	155010048	118729952	91403944	95582960	119840016	147470080	127590080	93688032	117660032	110159976	184710112	204789936	148650032	108920040	110890000	18	18	40	40	40	54.252	0	122.29	190
Q3T0E7	Q3T0E7	sp|Q3T0E7|PP1A_BOVIN Serine/threonine-protein phosphatase PP1-alpha catalytic subunit OS=Bos taurus OX=9913 GN=PPP1CA PE=2 SV=1		17	0.203326	0.155719	1	1.07681	0.0970125	1	1.08872	0.838019	0.98699	-1.01106	230050016	217830016	263189920	276229856	260369984	265810112	221400032	243210096	262930128	226749936	233919888	215369904	258509920	221049952	281070112	272200032	257929904	238850000	17	6	57	57	24.5	37.512	0	188.05	179
A0A3Q1MFK8;E1BGS2;A0A3Q1M516	A0A3Q1MFK8;E1BGS2	tr|A0A3Q1MFK8|A0A3Q1MFK8_BOVIN Uncharacterized protein OS=Bos taurus OX=9913 GN=ACAD10 PE=1 SV=1;tr|E1BGS2|E1BGS2_BOVIN Uncharacterized protein OS=Bos taurus OX=9913 GN=ACAD10 PE=1 SV=1	ACAD10	5	0.203382	0.0273594	1	-1.25589	0.187876	1	-1.23722	0.925565	0.996052	-1.01509	3.5662e+06	3.5159e+06	3.8982e+06	2.8297e+06	2.5e+06	3.5503e+06	3482098	4.2288e+06	3.614e+06	4.2016e+06	4251102	5.0676e+06	3.466e+06	3531702	1980701	2853101	3.4002e+06	5709998	5	5	6.3	6.3	6.3	122.56	0	5.635	10
Q0VC68;F1MEZ1;A0A3Q1MEH4;A0A3Q1LNL9	Q0VC68;F1MEZ1;A0A3Q1MEH4;A0A3Q1LNL9	sp|Q0VC68|SEPT5_BOVIN Septin-5 OS=Bos taurus OX=9913 GN=SEPTIN5 PE=2 SV=1;tr|F1MEZ1|F1MEZ1_BOVIN Septin-5 OS=Bos taurus OX=9913 GN=SEPTIN5 PE=3 SV=3;tr|A0A3Q1MEH4|A0A3Q1MEH4_BOVIN Septin-5 OS=Bos taurus OX=9913 GN=SEPTIN5 PE=3 SV=1;tr|A0A3Q1LNL9|A0A3Q1LNL9	SEPTIN5	5	0.203607	0.659106	1	-1.11852	0.138731	1	1.38163	0.135333	1	-1.54538	5.1018e+06	4627599	2.0854e+06	10790999	5715398	4783902	4.6698e+06	4649301	9210997	6783497	4865000	4.3101e+06	6.0684e+06	5298899	14467995	9819906	5459902	7.9325e+06	5	5	14.6	14.6	14.6	42.704	0	6.1266	16
A0A3Q1N5T2;Q0VCU8	A0A3Q1N5T2;Q0VCU8	tr|A0A3Q1N5T2|A0A3Q1N5T2_BOVIN Eukaryotic translation initiation factor 3 subunit J OS=Bos taurus OX=9913 GN=EIF3J PE=3 SV=1;sp|Q0VCU8|EIF3J_BOVIN Eukaryotic translation initiation factor 3 subunit J OS=Bos taurus OX=9913 GN=EIF3J PE=2 SV=1	EIF3J	6	0.204201	0.1199	1	-1.38892	0.379334	0.964366	-1.16086	0.309958	1	-1.19646	9135901	20015996	7476398	11881993	9174997	11925003	9967197	12107999	14245000	16091000	18154008	25408004	9937697	14170991	18516000	14679006	10713002	12715008	6	6	22.9	22.9	22.9	25.268	0	10.58	25
A0A3Q1LQK5;Q2KIS4	A0A3Q1LQK5;Q2KIS4	tr|A0A3Q1LQK5|A0A3Q1LQK5_BOVIN Dehydrogenase/reductase 1 OS=Bos taurus OX=9913 GN=DHRS1 PE=4 SV=1;tr|Q2KIS4|Q2KIS4_BOVIN Dehydrogenase/reductase (SDR family) member 1 OS=Bos taurus OX=9913 GN=DHRS1 PE=2 SV=1	DHRS1	2	0.204497	0.144279	1	-1.71506	0.101693	1	-2.37496	0.566436	0.977883	1.38477	1.7463e+06	3.4517e+06	627905	1.9911e+06	610394	2.9264e+06	1849100	3.9181e+06	1.8723e+06	2.962e+06	2.0672e+06	4124599	2.2205e+06	314930	226706	2.5099e+06	1848401	2.5956e+06	2	2	9	9	9	32.891	0	4.8469	4
A6H720	A6H720	tr|A6H720|A6H720_BOVIN Cytoplasmic protein OS=Bos taurus OX=9913 GN=NCK2 PE=2 SV=1		15	0.20523	0.229745	1	1.2392	0.0984626	1	1.37192	0.572629	0.977925	-1.10711	138550016	108499944	81638016	135589968	166650032	83030960	83156968	117540000	146660096	76093032	85221000	68401968	90915960	173289888	151509936	180530048	101760008	96683976	15	14	41.5	41.5	39.4	41.911	0	93.354	143
P20072;A0A3Q1NIT1;A0A3Q1LUS2;A0A3Q1M4F5	P20072;A0A3Q1NIT1;A0A3Q1LUS2;A0A3Q1M4F5	sp|P20072|ANXA7_BOVIN Annexin A7 OS=Bos taurus OX=9913 GN=ANXA7 PE=1 SV=2;tr|A0A3Q1NIT1|A0A3Q1NIT1_BOVIN Annexin OS=Bos taurus OX=9913 GN=ANXA7 PE=1 SV=1;tr|A0A3Q1LUS2|A0A3Q1LUS2_BOVIN Annexin OS=Bos taurus OX=9913 GN=ANXA7 PE=1 SV=1;tr|A0A3Q1M4F5|A0A3Q1M4	ANXA7	10	0.205241	0.106704	1	-1.41192	0.118244	1	-1.37179	0.902401	0.994721	-1.02925	11163003	13669998	6208499	16251001	13694002	20785010	16364990	15563000	12575997	23542992	21785998	21133004	14602994	6923601	16337990	20628012	10498993	14563007	10	10	23.8	23.8	23.8	49.94	0	20.399	46
A6QLL8;A0A3Q1LMG1	A6QLL8;A0A3Q1LMG1	tr|A6QLL8|A6QLL8_BOVIN Fructose-bisphosphate aldolase OS=Bos taurus OX=9913 GN=ALDOA PE=1 SV=1;tr|A0A3Q1LMG1|A0A3Q1LMG1_BOVIN Fructose-bisphosphate aldolase OS=Bos taurus OX=9913 GN=ALDOA PE=1 SV=1	ALDOA	33	0.205514	0.293774	1	-1.167	0.40595	0.970989	1.12888	0.118587	1	-1.3174	2377199616	1660300800	1317000832	2362299392	2431499520	1431500288	1670400128	2577400320	2806998528	2327301120	2039598720	1882000512	2031600512	2742898432	3796998400	2894800128	1955999872	1864999168	33	29	90.4	90.4	78.8	39.436	0	323.31	642
A0A3Q1N0J8;A0A3Q1N5V2;F1MNU7	A0A3Q1N0J8;A0A3Q1N5V2;F1MNU7	tr|A0A3Q1N0J8|A0A3Q1N0J8_BOVIN YTH domain containing 2 OS=Bos taurus OX=9913 GN=YTHDC2 PE=4 SV=1;tr|A0A3Q1N5V2|A0A3Q1N5V2_BOVIN YTH domain containing 2 OS=Bos taurus OX=9913 GN=YTHDC2 PE=4 SV=1;tr|F1MNU7|F1MNU7_BOVIN YTH domain containing 2 OS=Bos taurus O	YTHDC2	2	0.205917	0.152413	1	-1.44342	0.677357	0.97897	1.09961	0.170366	1	-1.5872	876690	1279000	1.2129e+06	327310	422881	598570	1.0635e+06	923960	1.08182e+06	821300	929880	1.2552e+06	1.2497e+06	1088878	1.64813e+06	401912	1.2234e+06	1.6336e+06	2	2	2	2	2	153.92	0.0018009	2.413	3
F1MD79;A0A3Q1MD15	F1MD79;A0A3Q1MD15	tr|F1MD79|F1MD79_BOVIN Ankyrin repeat and FYVE domain containing 1 OS=Bos taurus OX=9913 GN=ANKFY1 PE=4 SV=3;tr|A0A3Q1MD15|A0A3Q1MD15_BOVIN Ankyrin repeat and FYVE domain containing 1 OS=Bos taurus OX=9913 GN=ANKFY1 PE=4 SV=1	ANKFY1	2	0.206592	0.112524	1	-2.17857	0.37996	0.96407	-1.32954	0.331549	1	-1.63859	2.0727e+06	2.5771e+06	2.4673e+06	227429	548104	2.0655e+06	2492801	2.2365e+06	4.1972e+06	2971001	1301136	4010600	3.1304e+06	1.18041e+06	911094	1.47829e+06	3103400	4.2526e+06	2	2	4.1	4.1	4.1	128.84	0	14.176	11
G3N3R5;E1BAB5	G3N3R5;E1BAB5	tr|G3N3R5|G3N3R5_BOVIN Golgi integral membrane protein 4 OS=Bos taurus OX=9913 GN=GOLIM4 PE=4 SV=2;tr|E1BAB5|E1BAB5_BOVIN Golgi integral membrane protein 4 OS=Bos taurus OX=9913 GN=GOLIM4 PE=4 SV=2	GOLIM4	5	0.206723	0.26706	1	-1.60575	0.544878	0.975775	1.17882	0.123729	1	-1.8929	2.94e+06	2.8139e+06	496340	660307	3.4829e+06	2284401	2359500	3.7865e+06	2989002	1.05798e+06	2846199	4598702	3444202	2.7895e+06	5.6283e+06	3.9688e+06	2.5422e+06	1.81883e+06	5	5	12.4	12.4	12.4	78.228	0	8.6664	5
E1B9R5;G3N309;A0A3Q1LZL0	E1B9R5;G3N309;A0A3Q1LZL0	tr|E1B9R5|E1B9R5_BOVIN Dynein axonemal heavy chain 8 OS=Bos taurus OX=9913 GN=DNAH8 PE=4 SV=3;tr|G3N309|G3N309_BOVIN Dynein axonemal heavy chain 8 OS=Bos taurus OX=9913 GN=DNAH8 PE=4 SV=2;tr|A0A3Q1LZL0|A0A3Q1LZL0_BOVIN Dynein axonemal heavy chain 8 OS=Bos	DNAH8	3	0.207029	0.0719512	1	-4.03933	0.652326	0.981534	-1.45177	0.237422	1	-2.78236	578068	2.12414e+06	406977	7.1748e+06	4.8432e+06	5535799	990937	26447982	18203998	6.1319e+06	9353704	15259002	261030	6595704	19672008	11544993	9123396	12501995	3	3	1.1	1.1	1.1	541.25	0.0037547	2.1249	6
P0C0S9;A0A3Q1MF62;Q3ZBX9;A0A3Q1MDK7;A0A3Q1N7K2;A0A0A0MP93;A0A3Q1M0K4;A0A3Q1M178;REV__A0A3Q1M4I1;REV__A0A3Q1MN13;REV__A0A3Q1LTB7;REV__E1BA11;REV__A0A3Q1MA55	P0C0S9;A0A3Q1MF62;Q3ZBX9;A0A3Q1MDK7;A0A3Q1N7K2	sp|P0C0S9|H2A1_BOVIN Histone H2A type 1 OS=Bos taurus OX=9913 PE=1 SV=2;tr|A0A3Q1MF62|A0A3Q1MF62_BOVIN Histone H2A OS=Bos taurus OX=9913 PE=3 SV=1;sp|Q3ZBX9|H2AJ_BOVIN Histone H2A.J OS=Bos taurus OX=9913 GN=H2AFJ PE=2 SV=1;tr|A0A3Q1MDK7|A0A3Q1MDK7_BOVIN Hi	H2AFJ	15	0.207757	0.0799599	1	-3.37463	0.284176	0.959747	-2.08226	0.500696	0.982952	-1.62066	334960	805813	4589100	203670	478423	1.9193e+06	11122007	5570098	1.1472e+06	3.6294e+06	1.5596e+06	850466	4964298	712694	517470	228636	3.4186e+06	2.9332e+06	1	0	75.4	22.3	0	14.091	0	37.681	16
Q8HXG5	Q8HXG5	sp|Q8HXG5|NDUBB_BOVIN NADH dehydrogenase [ubiquinone] 1 beta subcomplex subunit 11, mitochondrial OS=Bos taurus OX=9913 GN=NDUFB11 PE=1 SV=2		2	0.207835	0.349574	1	-1.29907	0.0992685	1	-1.63984	0.3824	1	1.26232	6.0342e+06	13483007	10541999	7.5015e+06	12080002	20263002	13589002	8423003	8.03751e+06	25380004	13626999	23789008	8.3776e+06	6596899	4395502	12009998	8.3314e+06	16014005	2	2	16.9	16.9	16.9	17.573	0	5.8643	13
Q3ZC95;A0A3Q1N4X6	Q3ZC95;A0A3Q1N4X6	tr|Q3ZC95|Q3ZC95_BOVIN Tyrosine-protein kinase OS=Bos taurus OX=9913 GN=BTK PE=1 SV=1;tr|A0A3Q1N4X6|A0A3Q1N4X6_BOVIN Tyrosine-protein kinase OS=Bos taurus OX=9913 GN=BTK PE=3 SV=1	BTK	12	0.207835	0.910515	1	-1.01773	0.123102	1	1.24902	0.126526	1	-1.27116	36574004	44826028	26613996	45987020	32992998	22669000	25831998	33498008	44535988	27090008	46660008	34234008	46425016	54034016	50614992	45253984	32054994	34376008	12	12	24.3	24.3	24.3	76.293	0	32.486	69
P28800;CON__P28800	P28800;CON__P28800	sp|P28800|A2AP_BOVIN Alpha-2-antiplasmin OS=Bos taurus OX=9913 GN=SERPINF2 PE=1 SV=2;		14	0.208424	0.184218	1	1.28789	0.0992959	1	1.31864	0.88707	0.991995	-1.02388	265450160	126460040	137090000	145280080	194180048	110080048	99152944	203529968	124369920	88527944	130100000	108339976	114620000	206599984	148080032	210809872	152890080	145679936	14	14	32.1	32.1	32.1	54.71	0	50.953	172
A5D7A2	A5D7A2	tr|A5D7A2|A5D7A2_BOVIN GARS protein OS=Bos taurus OX=9913 GN=GARS1 PE=1 SV=1		27	0.208632	0.804425	1	-1.05553	0.149594	1	1.39101	0.144714	1	-1.46826	116409984	165240000	57863028	119710008	64091004	69618024	67529032	108660000	142850000	82003960	74940024	127640016	74068992	211790128	221199920	129760048	104810048	126210008	27	27	47.4	47.4	47.4	83.117	0	58.422	146
Q8MJN0	Q8MJN0	sp|Q8MJN0|FUND2_BOVIN FUN14 domain-containing protein 2 OS=Bos taurus OX=9913 GN=FUNDC2 PE=2 SV=1		5	0.208969	0.748386	1	1.06041	0.199781	0.982149	-1.336	0.126663	1	1.41671	13839003	26399982	23067986	16653991	18951992	31454000	23382992	12660994	14372995	20417006	27512010	24620002	23572984	14997004	7083997	13192001	19124000	16378995	5	5	23.2	23.2	23.2	20.577	0	15.457	46
A0A3Q1M0A3;A7YWH4;A0A3Q1LRW6;E1BD63;A0A3Q1MIV3	A0A3Q1M0A3;A7YWH4;A0A3Q1LRW6	tr|A0A3Q1M0A3|A0A3Q1M0A3_BOVIN Ig-like domain-containing protein OS=Bos taurus OX=9913 GN=BOLA-A PE=3 SV=1;tr|A7YWH4|A7YWH4_BOVIN BoLA protein OS=Bos taurus OX=9913 GN=BoLA PE=2 SV=1;tr|A0A3Q1LRW6|A0A3Q1LRW6_BOVIN Ig-like domain-containing protein OS=Bos t	BoLA	14	0.209045	0.516967	1	1.12937	0.116719	1	1.40261	0.236627	1	-1.24194	428849920	404450176	554439744	356199840	448710304	749190208	425269792	698460096	586530240	344110208	328919968	281430048	466600064	643049728	407230048	962050560	482080192	745639808	12	5	41.4	37.8	16.7	40.67	0	166.58	154
P63171;A0A3Q1LVY9;A0A3Q1N4Z1;A0A452DI00;A0A3Q1NLY8	P63171;A0A3Q1LVY9;A0A3Q1N4Z1;A0A452DI00;A0A3Q1NLY8	sp|P63171|DYLT1_BOVIN Dynein light chain Tctex-type 1 OS=Bos taurus OX=9913 GN=DYNLT1 PE=1 SV=1;tr|A0A3Q1LVY9|A0A3Q1LVY9_BOVIN Uncharacterized protein OS=Bos taurus OX=9913 PE=4 SV=1;tr|A0A3Q1N4Z1|A0A3Q1N4Z1_BOVIN Uncharacterized protein OS=Bos taurus OX=9		2	0.209327	0.86114	1	1.09081	0.177499	1	2.03666	0.0143764	1	-1.86711	2.6789e+06	6426002	6771499	5.4554e+06	5.659e+06	5935297	5005402	6111199	14065997	9113005	5.9955e+06	539361	10032002	5994101	18720992	7.483e+06	9435504	11385007	2	2	35.4	35.4	35.4	12.452	0	33.999	13
F1MIH4;P35526;A0A3Q1MD28;A0A3Q1MRM9	F1MIH4;P35526;A0A3Q1MD28;A0A3Q1MRM9	tr|F1MIH4|F1MIH4_BOVIN Chloride intracellular channel protein OS=Bos taurus OX=9913 GN=CLIC5 PE=3 SV=1;sp|P35526|CLIC5_BOVIN Chloride intracellular channel protein 5 OS=Bos taurus OX=9913 GN=CLIC5 PE=2 SV=1;tr|A0A3Q1MD28|A0A3Q1MD28_BOVIN Chloride intracell	CLIC5	6	0.209751	0.220968	1	-1.2432	0.714733	0.978504	1.06184	0.0812315	1	-1.32007	8881199	8.2198e+06	5636100	6354504	5252697	4530397	5534899	11881993	8810597	7.1192e+06	9982600	5.578e+06	7584797	6.7942e+06	9254696	9630904	6.2232e+06	11517993	6	6	22.9	22.9	22.9	48.961	0	24.48	39
A0A3Q1MTK7;A0A3Q1LGC6;F6R3W5;A0A3Q1MFT3;A0A3Q1MHM8	A0A3Q1MTK7;A0A3Q1LGC6;F6R3W5;A0A3Q1MFT3;A0A3Q1MHM8	tr|A0A3Q1MTK7|A0A3Q1MTK7_BOVIN Tetraspanin OS=Bos taurus OX=9913 GN=TSPAN14 PE=3 SV=1;tr|A0A3Q1LGC6|A0A3Q1LGC6_BOVIN Tetraspanin OS=Bos taurus OX=9913 GN=TSPAN14 PE=3 SV=1;tr|F6R3W5|F6R3W5_BOVIN Tetraspanin OS=Bos taurus OX=9913 GN=TSPAN14 PE=3 SV=1;tr|A0A	TSPAN14	8	0.20994	0.0715292	1	1.37526	0.518071	0.970956	1.13626	0.276961	1	1.21035	52222988	40081984	72576008	63306976	69888040	54908984	53536972	48887976	59100992	32428006	42313976	25699998	31207008	61692980	46563996	80781992	41578980	38987000	8	8	20.1	20.1	20.1	41.446	0	32.605	46
Q2KIV9	Q2KIV9	sp|Q2KIV9|C1QB_BOVIN Complement C1q subcomponent subunit B OS=Bos taurus OX=9913 GN=C1QB PE=1 SV=1		6	0.210321	0.121651	1	4.21757	0.992284	0.998526	1.01011	0.0997963	1	4.17536	25664990	55147972	5.8388e+06	11561000	23100000	4.1984e+06	924226	22113004	468167	4.8281e+06	908099	39244016	2222238	30181004	724803	1.31211e+06	26552002	1.03254e+06	6	6	24.3	24.3	24.3	26.399	0	9.4788	19
A0A3Q1MQ90	A0A3Q1MQ90	tr|A0A3Q1MQ90|A0A3Q1MQ90_BOVIN Uncharacterized protein OS=Bos taurus OX=9913 PE=4 SV=1		3	0.210464	0.152523	1	1.55551	0.617014	0.980357	-1.20248	0.136565	1	1.87047	10191000	2.7068e+06	2.6838e+06	7206401	7400097	5589100	3742501	3361202	2.3883e+06	3735299	6.8211e+06	2.035e+06	2.2533e+06	4480103	951709	9357106	2322101	2468199	1	1	26.7	14.2	14.2	14.293	0	5.0779	13
E1BA17;A0A3Q1N775	E1BA17;A0A3Q1N775	tr|E1BA17|E1BA17_BOVIN Collagen type XIV alpha 1 chain OS=Bos taurus OX=9913 GN=COL14A1 PE=1 SV=2;tr|A0A3Q1N775|A0A3Q1N775_BOVIN Collagen type XIV alpha 1 chain OS=Bos taurus OX=9913 GN=COL14A1 PE=1 SV=1	COL14A1	8	0.210739	0.509959	1	-1.25389	0.0791898	1	-1.66755	0.229088	1	1.3299	4981899	12333003	11448007	3.2347e+06	8.34961e+06	5.5077e+06	9071797	8099599	3.2317e+06	19586008	6462697	13529004	5476703	5669798	4.4213e+06	4.3989e+06	4774702	6558696	8	8	6.2	6.2	6.2	193.77	0	20.937	13
P21793	P21793	sp|P21793|PGS2_BOVIN Decorin OS=Bos taurus OX=9913 GN=DCN PE=1 SV=2		3	0.210967	0.0587477	1	1.77202	0.674548	0.978594	1.17825	0.192719	1	1.50395	12148004	7124402	11779996	11127007	11763002	10117995	10189006	7.6921e+06	9248201	3.7658e+06	7761403	2.0585e+06	7488199	12454006	2176599	14159998	8327799	4.8746e+06	3	3	12.8	12.8	12.8	39.879	0	7.6808	23
A0A3Q1LK49;CON__Q9TRI1;A5D7R6	A0A3Q1LK49;CON__Q9TRI1;A5D7R6	tr|A0A3Q1LK49|A0A3Q1LK49_BOVIN Inter-alpha-trypsin inhibitor heavy chain H2 OS=Bos taurus OX=9913 GN=ITIH2 PE=1 SV=1;;tr|A5D7R6|A5D7R6_BOVIN ITIH2 protein OS=Bos taurus OX=9913 GN=ITIH2 PE=1 SV=1	ITIH2	16	0.211181	0.132595	1	1.67328	0.181659	1	1.47315	0.657917	0.984164	1.13585	129350008	84655032	38609020	68889048	120290032	34542980	33394006	33657996	25666008	29285018	98195032	66462984	74608952	115369968	39793012	55482032	69288016	42796976	16	16	21.6	21.6	21.6	96.774	0	36.323	95
Q02365	Q02365	sp|Q02365|NDUB3_BOVIN NADH dehydrogenase [ubiquinone] 1 beta subcomplex subunit 3 OS=Bos taurus OX=9913 GN=NDUFB3 PE=1 SV=2		2	0.211215	0.62861	1	-1.11231	0.10459	1	-1.48586	0.229167	1	1.33583	7.8488e+06	19355006	12351996	11283994	12671008	22103008	16367003	8851004	10684995	19242006	16375011	23028008	11163003	10624003	4.646e+06	13304008	9828205	14486006	2	2	19.4	19.4	19.4	11.141	0	3.9418	21
F1MWQ4;A0A3Q1MM48;A0A3Q1M711;A0A3Q1M9T4;A0A3Q1LYL1;A0A3Q1MGR0;F1MNR2;A0A3Q1NGK9;A0A3Q1LK45;A0A3Q1MTI2;F1MLH9	F1MWQ4;A0A3Q1MM48;A0A3Q1M711;A0A3Q1M9T4;A0A3Q1LYL1;A0A3Q1MGR0;F1MNR2	tr|F1MWQ4|F1MWQ4_BOVIN Paired box 5 OS=Bos taurus OX=9913 GN=PAX5 PE=4 SV=2;tr|A0A3Q1MM48|A0A3Q1MM48_BOVIN Paired box 5 OS=Bos taurus OX=9913 GN=PAX5 PE=4 SV=1;tr|A0A3Q1M711|A0A3Q1M711_BOVIN Paired box 2 OS=Bos taurus OX=9913 GN=PAX2 PE=4 SV=1;tr|A0A3Q1M9T	PAX5	3	0.211247	0.389889	1	1.46004	0.377987	0.966945	-1.78627	0.0771729	1	2.60802	3.5972e+06	4261298	2143000	2.9844e+06	3.5991e+06	3.498e+06	2802101	663887	614495	3882200	5.8165e+06	4936098	7340202	629694	937577	652822	3.7708e+06	367671	3	3	15.9	15.9	15.9	42.235	0.0018079	2.4633	5
F2Z4I2;Q24K11;E1B763	F2Z4I2;Q24K11	tr|F2Z4I2|F2Z4I2_BOVIN AP-3 complex subunit mu-1 OS=Bos taurus OX=9913 GN=AP3M1 PE=3 SV=1;sp|Q24K11|AP3M1_BOVIN AP-3 complex subunit mu-1 OS=Bos taurus OX=9913 GN=AP3M1 PE=2 SV=1	AP3M1	7	0.211413	0.138095	1	-1.21654	0.994153	0.99855	-1.00093	0.131415	1	-1.2154	24399012	33233996	28010008	25813016	18083008	23912996	28593996	20557988	35028988	37369980	35285980	30265994	28964008	26640998	41519980	22907004	35322996	31523982	7	7	23	23	23	46.939	0	61.58	73
F2Z4F5	F2Z4F5	tr|F2Z4F5|F2Z4F5_BOVIN Dipeptidyl peptidase 3 OS=Bos taurus OX=9913 GN=DPP3 PE=1 SV=2		24	0.212023	0.99642	1	-1.00056	0.102969	1	1.19351	0.132862	1	-1.19418	100829944	106510048	65873032	118710016	99112056	74736992	68145984	89816960	105090048	101540016	81264024	117600000	95908024	101959992	141029952	118979952	107119960	102640016	24	24	45.3	45.3	45.3	83.801	0	225.3	244
A0A3Q1LFI8;Q2KID7	A0A3Q1LFI8;Q2KID7	tr|A0A3Q1LFI8|A0A3Q1LFI8_BOVIN Oligosaccharyltransferase complex subunit OS=Bos taurus OX=9913 PE=3 SV=1;sp|Q2KID7|OSTC_BOVIN Oligosaccharyltransferase complex subunit OSTC OS=Bos taurus OX=9913 GN=OSTC PE=2 SV=1		1	0.212265	0.082431	1	-1.29163	0.965986	0.995942	1.00711	0.186699	1	-1.30081	10040999	12955008	14321004	12592001	11375002	22464988	17728006	21175990	18001002	19287010	12941997	16500992	15584990	19725998	9320400	19528994	18886008	27481002	1	1	14.6	14.6	14.6	9.0116	0	6.8165	22
G3MYQ6;Q2T9Z1;F1MG01	G3MYQ6	tr|G3MYQ6|G3MYQ6_BOVIN Uncharacterized protein OS=Bos taurus OX=9913 GN=LOC515551 PE=4 SV=2		5	0.212448	0.142609	1	-1.21278	0.16065	1	-1.17588	0.777348	0.979411	-1.03138	7.5846e+06	7485101	5.0887e+06	8965396	7011497	5.6208e+06	7957603	8998598	5539701	8763803	9894906	9442106	7440102	6175598	8450397	7.6995e+06	5549502	7405999	5	5	6.6	6.6	6.6	110.26	0	10.706	27
A0A452DI24;P50397;A0A3Q1MPF1;A0A3Q1MNB1	A0A452DI24;P50397;A0A3Q1MPF1	tr|A0A452DI24|A0A452DI24_BOVIN Rab GDP dissociation inhibitor OS=Bos taurus OX=9913 GN=GDI2 PE=3 SV=1;sp|P50397|GDIB_BOVIN Rab GDP dissociation inhibitor beta OS=Bos taurus OX=9913 GN=GDI2 PE=2 SV=3;tr|A0A3Q1MPF1|A0A3Q1MPF1_BOVIN Rab GDP dissociation inhib	GDI2	35	0.212813	0.548945	1	1.0858	0.0635582	1	1.26702	0.299718	1	-1.1669	770750400	817519552	544989824	901369472	862329664	465260256	544969664	573679872	864110016	609009920	755139776	609989760	925579648	861680128	1077900672	895780032	616950144	659920128	35	28	81.8	81.8	61.7	48.136	0	323.31	431
F1N5P6	F1N5P6	tr|F1N5P6|F1N5P6_BOVIN Solute carrier family 7 member 1 OS=Bos taurus OX=9913 GN=SLC7A1 PE=4 SV=1		3	0.212945	0.0759531	1	-1.77307	0.11759	1	-2.00152	0.806392	0.975747	1.12884	3898999	888220	3.3307e+06	1.34076e+06	1.08051e+06	3.6683e+06	4.0252e+06	3404602	3.2007e+06	2968300	5116399	2.8592e+06	4.7525e+06	3.4696e+06	776982	629833	4554202	806123	3	3	9.2	9.2	9.2	67.891	0	6.3797	9
E1BNA1;A0A3Q1M070	E1BNA1;A0A3Q1M070	tr|E1BNA1|E1BNA1_BOVIN Ribosomal RNA processing 12 homolog OS=Bos taurus OX=9913 GN=RRP12 PE=4 SV=2;tr|A0A3Q1M070|A0A3Q1M070_BOVIN Ribosomal RNA processing 12 homolog OS=Bos taurus OX=9913 GN=RRP12 PE=4 SV=1	RRP12	6	0.213032	0.0878931	1	-1.44331	0.373902	0.968936	-1.2023	0.386897	1	-1.20046	18646000	14112994	23194992	8500799	13763008	17202008	18504008	18656010	18112990	34389012	16024001	32229006	19304994	10955999	15190004	28591010	25536006	15674007	6	6	6.7	6.7	6.7	137.23	0	4.9827	12
F1N652;A0A3Q1NDZ1;A0A3Q1LZL8	F1N652;A0A3Q1NDZ1;A0A3Q1LZL8	tr|F1N652|F1N652_BOVIN Uncharacterized protein OS=Bos taurus OX=9913 GN=GOSR2 PE=3 SV=1;tr|A0A3Q1NDZ1|A0A3Q1NDZ1_BOVIN Uncharacterized protein OS=Bos taurus OX=9913 GN=GOSR2 PE=3 SV=1;tr|A0A3Q1LZL8|A0A3Q1LZL8_BOVIN Uncharacterized protein OS=Bos taurus OX=	GOSR2	5	0.213229	0.202429	1	-1.17437	0.0786602	1	-1.30447	0.559858	0.979551	1.11079	18154008	21820992	14331005	11899003	23577006	22734008	21389014	19555994	19523006	22898012	23406994	21699990	21751002	12756006	10302000	15982997	17218004	24505014	5	5	38.7	38.7	38.7	24.677	0	27.856	35
F6PXE3	F6PXE3	tr|F6PXE3|F6PXE3_BOVIN Caveolae associated protein 2 OS=Bos taurus OX=9913 GN=CAVIN2 PE=1 SV=1		14	0.213244	0.81448	1	1.05362	0.0623088	1	1.42988	0.219684	1	-1.35711	61084040	171199904	57463028	85052952	119850000	53311024	62425980	64940012	75559016	66438036	107059928	109559984	85041032	110230056	73325000	121830016	130540032	186629920	14	14	58.3	58.3	58.3	45.236	0	116.63	145
G3N2I9;G3MYY0;A0A3Q1NNN7;E1BKE3;F1MTR9;F1MCP5	G3N2I9;G3MYY0;A0A3Q1NNN7;E1BKE3;F1MTR9;F1MCP5	tr|G3N2I9|G3N2I9_BOVIN Kinesin-like protein OS=Bos taurus OX=9913 GN=KIF6 PE=3 SV=2;tr|G3MYY0|G3MYY0_BOVIN Kinesin-like protein OS=Bos taurus OX=9913 GN=KIF6 PE=3 SV=2;tr|A0A3Q1NNN7|A0A3Q1NNN7_BOVIN Kinesin family member 6 OS=Bos taurus OX=9913 GN=KIF6 PE=	KIF6	2	0.213426	0.980103	1	1.00797	0.193473	0.984793	-2.0354	0.172694	1	2.05162	4026001	3750902	1.29552e+06	2756801	1.58425e+06	3.44962e+06	3.5499e+06	3.6934e+06	3.6469e+06	4.0185e+06	1.02164e+06	1.43167e+06	1.03337e+06	210147	1.24235e+06	4868397	934350	3.22076e+06	2	2	3.5	3.5	3.5	90.068	0.0076092	1.9283	2
A5D7N3;A0A3Q1M2V9;A0A3Q1MQU7	A5D7N3;A0A3Q1M2V9;A0A3Q1MQU7	sp|A5D7N3|TMM11_BOVIN Transmembrane protein 11, mitochondrial OS=Bos taurus OX=9913 GN=TMEM11 PE=2 SV=1;tr|A0A3Q1M2V9|A0A3Q1M2V9_BOVIN Transmembrane protein 11, mitochondrial OS=Bos taurus OX=9913 GN=TMEM11 PE=4 SV=1;tr|A0A3Q1MQU7|A0A3Q1MQU7_BOVIN Transmem	TMEM11	2	0.213957	0.251122	1	1.09683	0.533041	0.977661	-1.06895	0.06612	1	1.17245	23318008	22076988	25444006	25335986	24471990	25015000	21476002	25395006	27940992	20953006	21902006	16684999	21944002	27864004	17415002	21142002	16914004	20538998	2	2	12.5	12.5	12.5	21.478	0	6.0044	29
P49951;F1MPU0	P49951;F1MPU0	sp|P49951|CLH1_BOVIN Clathrin heavy chain 1 OS=Bos taurus OX=9913 GN=CLTC PE=1 SV=1;tr|F1MPU0|F1MPU0_BOVIN Clathrin heavy chain OS=Bos taurus OX=9913 GN=CLTC PE=1 SV=3	CLTC	90	0.213985	0.804508	1	-1.02294	0.216796	0.956791	1.17713	0.130733	1	-1.20413	2353100800	1796400896	2103799808	2261601280	2063199104	1702800384	1954200960	2344499200	2695100672	1757800832	2197300224	1697500288	1958600576	2338101248	3942998528	2455401216	2209698816	2198500352	90	90	63.4	63.4	63.4	191.59	0	323.31	1223
Q3SZ87	Q3SZ87	sp|Q3SZ87|SSRG_BOVIN Translocon-associated protein subunit gamma OS=Bos taurus OX=9913 GN=SSR3 PE=2 SV=1		2	0.214523	0.70341	1	1.0517	0.195701	0.979156	-1.30307	0.179303	1	1.37044	4.609e+06	9661702	7.2119e+06	7275105	8397796	10324006	6240296	7678498	6.1526e+06	7.8247e+06	8.10721e+06	8004600	4.6783e+06	5.3485e+06	2592499	6570204	7717997	9295702	2	2	11.4	11.4	11.4	21.074	0	4.8493	17
Q17QW3	Q17QW3	sp|Q17QW3|RDH14_BOVIN Retinol dehydrogenase 14 OS=Bos taurus OX=9913 GN=RDH14 PE=2 SV=1		2	0.214524	0.237548	1	1.56478	0.4861	0.97221	-1.32702	0.130374	1	2.0765	4.1125e+06	2.6231e+06	4.6312e+06	874053	939352	2415301	1.853e+06	848099	744554	1.129e+06	2.4998e+06	2.0437e+06	1901001	1339660	353207	1.30044e+06	409381	2.5807e+06	2	2	9.5	9.5	9.5	36.625	0	8.8209	8
A0JNC1	A0JNC1	sp|A0JNC1|CDS2_BOVIN Phosphatidate cytidylyltransferase 2 OS=Bos taurus OX=9913 GN=CDS2 PE=2 SV=1		6	0.214739	0.295583	1	1.15635	0.551284	0.976625	-1.07862	0.0704919	1	1.24726	59212988	57162972	76273024	48576020	84538048	57352976	70339000	73044992	59355008	41945976	44538992	44639972	42790020	60531028	47387996	64101004	44835984	45783976	6	6	20.4	20.4	20.4	51.356	0	34.059	57
E1BML6	E1BML6	tr|E1BML6|E1BML6_BOVIN Solute carrier family 2 member 13 OS=Bos taurus OX=9913 GN=SLC2A13 PE=3 SV=1		1	0.214746	0.316518	1	-1.4236	0.0958309	1	-1.98837	0.427421	0.985703	1.39672	827502	1.4878e+06	961387	533779	2.679e+06	500825	1.2903e+06	1681201	527337	1.39e+06	2.2187e+06	2.00004e+06	823911	1.6751e+06	1.57731e+06	342380	547554	279766	1	1	2	2	2	70.553	0.00078782	2.68	5
P22226	P22226	sp|P22226|CTHL1_BOVIN Cathelicidin-1 OS=Bos taurus OX=9913 GN=CATHL1 PE=1 SV=2		9	0.215822	0.211129	1	-4.28608	0.112619	1	-5.91167	0.745873	0.980338	1.37927	15550001	32323012	499250	69730032	49237012	24247008	275419968	12980999	286759936	10882002	12999994	892930432	14320001	839507	82532992	31199004	10897997	8993900	9	6	57.4	57.4	43.2	17.6	0	59.959	61
A0A3Q1N108;A0A3S5ZPT9	A0A3Q1N108;A0A3S5ZPT9	tr|A0A3Q1N108|A0A3Q1N108_BOVIN Leucyl-tRNA synthetase OS=Bos taurus OX=9913 GN=LARS1 PE=3 SV=1;tr|A0A3S5ZPT9|A0A3S5ZPT9_BOVIN Leucyl-tRNA synthetase OS=Bos taurus OX=9913 GN=LARS1 PE=3 SV=1	LARS1	22	0.215854	0.315681	1	-1.13981	0.436114	0.963455	1.06773	0.120527	1	-1.21701	33553012	69658992	47152016	48504020	38757024	38253004	45798992	40311988	55978036	52208008	50384988	63923028	52924996	55512996	54996020	43917028	61340984	59156024	22	22	29.3	29.3	29.3	134.76	0	62.261	97
Q05204	Q05204	sp|Q05204|LAMP1_BOVIN Lysosome-associated membrane glycoprotein 1 OS=Bos taurus OX=9913 GN=LAMP1 PE=1 SV=2		6	0.216059	0.292663	1	-1.38102	0.128405	1	-1.53964	0.511903	0.978519	1.11486	47473024	34244012	67434016	49671996	43342984	93976952	75634976	69071984	34926008	189660016	42062984	105710000	44484028	42985976	44049024	40719024	54215984	62123000	6	6	13.7	13.7	13.7	44.152	0	11.738	30
Q3ZBI6	Q3ZBI6	sp|Q3ZBI6|FHL3_BOVIN Four and a half LIM domains protein 3 OS=Bos taurus OX=9913 GN=FHL3 PE=2 SV=1		5	0.216702	0.572889	1	-1.10811	0.258833	0.966144	1.24546	0.0980056	1	-1.38011	12828000	15593007	12342006	23762008	24229992	16292994	16724000	24047990	30656992	15769995	17296008	12748993	20043006	21143008	31542992	35678992	22521014	14899003	5	5	21.8	21.8	21.8	31.182	0	16.55	34
A0A3Q1MK64;E1B717	A0A3Q1MK64;E1B717	tr|A0A3Q1MK64|A0A3Q1MK64_BOVIN Armadillo repeat containing 10 OS=Bos taurus OX=9913 GN=ARMC10 PE=4 SV=1;tr|E1B717|E1B717_BOVIN Armadillo repeat containing 10 OS=Bos taurus OX=9913 GN=ARMC10 PE=4 SV=2	ARMC10	11	0.217395	0.850385	1	1.02383	0.217146	0.957343	-1.29458	0.15417	1	1.32543	118909976	94645016	120569936	81457968	102670008	127380072	125829976	119799936	114779984	101860016	110320008	64550028	73127992	44952020	77228040	65708984	106929936	149470032	11	11	56.6	56.6	56.6	33.815	0	142.77	142
A0A3Q1MJH3;A0A3Q1LWC5;F1N703	A0A3Q1MJH3;A0A3Q1LWC5;F1N703	tr|A0A3Q1MJH3|A0A3Q1MJH3_BOVIN Ubiquitin protein ligase E3C OS=Bos taurus OX=9913 GN=UBE3C PE=4 SV=1;tr|A0A3Q1LWC5|A0A3Q1LWC5_BOVIN Ubiquitin protein ligase E3C OS=Bos taurus OX=9913 GN=UBE3C PE=4 SV=1;tr|F1N703|F1N703_BOVIN Ubiquitin protein ligase E3C OS	UBE3C	2	0.217862	0.896597	1	-1.02803	0.215031	0.959166	2.233	0.207269	1	-2.29558	1.2456e+06	1.666e+06	1.0656e+06	3.3654e+06	1.5387e+06	1.3252e+06	1.3415e+06	1.2741e+06	1.3916e+06	2084299	1.3432e+06	2.6899e+06	4894198	52322020	4279398	1.1843e+06	1.3523e+06	1.2653e+06	2	2	2.3	2.3	2.3	119.22	0.001822	2.5701	4
A0A3Q1MMR9;A0A3Q1NBQ6;A7Z051	A0A3Q1MMR9;A0A3Q1NBQ6;A7Z051	tr|A0A3Q1MMR9|A0A3Q1MMR9_BOVIN Protein phosphatase 6 regulatory subunit 3 OS=Bos taurus OX=9913 GN=PPP6R3 PE=4 SV=1;tr|A0A3Q1NBQ6|A0A3Q1NBQ6_BOVIN Protein phosphatase 6 regulatory subunit 3 OS=Bos taurus OX=9913 GN=PPP6R3 PE=1 SV=1;tr|A7Z051|A7Z051_BOVIN P	PPP6R3	8	0.217889	0.467481	1	1.13139	0.0734755	1	1.31069	0.324184	1	-1.15848	28517998	28708998	22321994	32910008	32416004	15283997	23102994	23574014	35344016	16963002	25373998	17147990	29133986	32883998	35835988	34083984	28902002	21298012	8	8	11.6	11.6	11.6	92.18	0	26.401	59
E1BH06;CON__P01030	E1BH06;CON__P01030	tr|E1BH06|E1BH06_BOVIN Uncharacterized protein OS=Bos taurus OX=9913 GN=C4A PE=1 SV=3;		43	0.218106	0.155432	1	1.33599	0.130778	1	1.3157	0.932543	0.996079	1.01542	29603010	15266993	20391998	21966992	40515020	20245008	17926998	14251009	16648994	12049998	30058992	18954998	31202016	24638008	16881990	30394992	22046012	17419008	10	5	32.3	8.2	3.4	192.79	0	22.873	33
A0A3Q1M2C3;A0A3Q1MNL7;O02811;A0A140T888	A0A3Q1M2C3;A0A3Q1MNL7;O02811;A0A140T888	tr|A0A3Q1M2C3|A0A3Q1M2C3_BOVIN Phosphatidylinositol 4-kinase alpha OS=Bos taurus OX=9913 GN=PI4KA PE=3 SV=1;tr|A0A3Q1MNL7|A0A3Q1MNL7_BOVIN Phosphatidylinositol 4-kinase alpha OS=Bos taurus OX=9913 GN=PI4KA PE=3 SV=1;sp|O02811|PI4KA_BOVIN Phosphatidylinosit	PI4KA	21	0.218243	0.0824845	1	1.29509	0.375867	0.968066	1.14583	0.406336	0.991004	1.13027	46983008	44055024	56502000	48335980	60289988	32149000	40638996	33874016	52324028	31548998	39542016	25842006	39305024	44332024	60714004	49760992	34915988	28591010	21	21	13.2	13.2	13.2	231.97	0	49.057	104
Q95108	Q95108	sp|Q95108|THIOM_BOVIN Thioredoxin, mitochondrial OS=Bos taurus OX=9913 GN=TXN2 PE=1 SV=2		3	0.218297	0.389757	1	-1.40791	0.127441	1	-2.0912	0.319966	1	1.48532	5.0025e+06	2.9859e+06	3.6319e+06	2.06e+06	4.0094e+06	9654896	2734701	4526697	2.3191e+06	11028006	6.447e+06	16506992	1513700	2384301	1.6874e+06	2.2223e+06	2415400	12324005	3	3	36.7	36.7	36.7	18.416	0	28.406	14
A6QQR5;A0A3Q1LPS9;A0A3Q1M1M5	A6QQR5;A0A3Q1LPS9;A0A3Q1M1M5	tr|A6QQR5|A6QQR5_BOVIN TMEM43 protein OS=Bos taurus OX=9913 GN=TMEM43 PE=1 SV=1;tr|A0A3Q1LPS9|A0A3Q1LPS9_BOVIN Uncharacterized protein OS=Bos taurus OX=9913 GN=TMEM43 PE=1 SV=1;tr|A0A3Q1M1M5|A0A3Q1M1M5_BOVIN Uncharacterized protein OS=Bos taurus OX=9913 GN	TMEM43	12	0.218411	0.652839	1	1.04155	0.19354	0.983901	-1.11359	0.111485	1	1.15985	98892032	98622024	130080048	86928008	96553936	127749920	115659984	122790040	102399976	90972952	91914960	87624008	88862960	83690008	80487976	85916960	94499976	114969976	12	12	44.2	44.2	44.2	44.791	0	70.652	153
F1MM20;Q2TBX7	F1MM20;Q2TBX7	tr|F1MM20|F1MM20_BOVIN Coiled-coil domain-containing protein 86 OS=Bos taurus OX=9913 GN=CCDC86 PE=4 SV=2;sp|Q2TBX7|CCD86_BOVIN Coiled-coil domain-containing protein 86 OS=Bos taurus OX=9913 GN=CCDC86 PE=2 SV=1	CCDC86	2	0.218787	0.800357	1	1.11698	0.226804	0.959521	-2.22993	0.134574	1	2.49079	1.9048e+06	7.9438e+06	4518398	4629600	2555600	7.4382e+06	4206799	1.0174e+06	1.8948e+06	7.4454e+06	4.7478e+06	10807004	7.4451e+06	331906	496949	1.52614e+06	5232403	2.5695e+06	2	2	9.3	9.3	9.3	39.862	0	8.5228	15
Q3MHL7;F1MGX0;Q3T084;F1MP48;F1MQ35	Q3MHL7;F1MGX0	sp|Q3MHL7|TCPZ_BOVIN T-complex protein 1 subunit zeta OS=Bos taurus OX=9913 GN=CCT6A PE=1 SV=3;tr|F1MGX0|F1MGX0_BOVIN T-complex protein 1 subunit zeta OS=Bos taurus OX=9913 GN=CCT6A PE=1 SV=3	CCT6A	20	0.218963	0.44232	1	-1.10125	0.270896	0.956424	1.12275	0.122592	1	-1.23643	304959808	364159872	239960000	416969984	325830144	216800016	267950048	289120128	415180032	334590112	362170208	359209888	412229824	343190176	519750240	364010176	322559872	324830144	20	20	46	46	46	57.956	0	256.56	250
Q58D96;Q58CP0;A0A3Q1MRI8;A0A3Q1MYB9;A0A452DHU7	Q58D96;Q58CP0;A0A3Q1MRI8;A0A3Q1MYB9;A0A452DHU7	tr|Q58D96|Q58D96_BOVIN Isocitrate dehydrogenase [NAD] subunit, mitochondrial OS=Bos taurus OX=9913 GN=IDH3G PE=2 SV=1;sp|Q58CP0|IDH3G_BOVIN Isocitrate dehydrogenase [NAD] subunit gamma, mitochondrial OS=Bos taurus OX=9913 GN=IDH3G PE=2 SV=1;tr|A0A3Q1MRI8|A	IDH3G	9	0.219195	0.45697	1	1.05304	0.276259	0.959378	-1.12139	0.151499	1	1.18087	36763992	49612012	44745976	40667000	36729988	48882032	40182000	40284980	45358024	42208992	34206996	41224020	25353008	37436984	30106002	40753976	40331980	46790968	9	9	34.8	34.8	34.8	42.392	0	75.88	115
CON__A2I7N1;A2I7N1	CON__A2I7N1;A2I7N1	;sp|A2I7N1|SPA35_BOVIN Serpin A3-5 OS=Bos taurus OX=9913 GN=SERPINA3-5 PE=3 SV=1		14	0.219468	0.361228	1	1.32639	0.0905796	1	1.77237	0.406335	0.99162	-1.33623	75261024	49450984	20103992	90123960	54765000	30351986	24953992	24132008	26911986	32888998	53204988	72585032	86956056	111630032	21795994	53025008	59123968	96195016	3	2	33.3	7.5	4.9	46.397	0	44.663	35
Q2YDE9	Q2YDE9	sp|Q2YDE9|TES_BOVIN Testin OS=Bos taurus OX=9913 GN=TES PE=2 SV=1		27	0.219666	0.733087	1	-1.06181	0.212363	0.960606	1.27328	0.106493	1	-1.35198	597629632	371069824	337470208	464570016	529079936	293759872	378500000	581939904	721370240	380290144	417639776	306859840	494149728	716780416	772819648	749980032	399139840	402719840	27	27	64.6	64.6	64.6	48.049	0	138.5	285
A0A3Q1LFD0;A0A3Q1MJ70;O46382;E1BP90	A0A3Q1LFD0;A0A3Q1MJ70;O46382;E1BP90	tr|A0A3Q1LFD0|A0A3Q1LFD0_BOVIN Brefeldin A-inhibited guanine nucleotide-exchange protein 1 OS=Bos taurus OX=9913 GN=ARFGEF1 PE=4 SV=1;tr|A0A3Q1MJ70|A0A3Q1MJ70_BOVIN Brefeldin A-inhibited guanine nucleotide-exchange protein 1 OS=Bos taurus OX=9913 GN=ARFGEF	ARFGEF	8	0.22028	0.0484659	1	1.45183	0.657959	0.977366	-1.16558	0.162486	1	1.69223	2253999	2.2567e+06	1.9725e+06	1.5811e+06	3.36886e+06	1.2911e+06	1828901	1.1358e+06	1.7726e+06	1.3377e+06	1.4749e+06	1.0142e+06	1.88477e+06	303803	2.8564e+06	1.462e+06	1532100	802010	3	3	6.6	2.8	2.8	203.54	0	4.1135	11
F1MHT1	F1MHT1	tr|F1MHT1|F1MHT1_BOVIN Amylo-alpha-1, 6-glucosidase, 4-alpha-glucanotransferase OS=Bos taurus OX=9913 GN=AGL PE=1 SV=2		7	0.220346	0.738581	1	1.0871	0.0948032	1	1.51249	0.213822	1	-1.39131	43189000	19886012	44601980	16391992	16143994	23018998	20091000	22405014	39661024	24058008	26453998	12442995	23476012	34407020	65894980	22000008	36021000	40127000	7	7	6.9	6.9	6.9	174.08	0	11.745	22
A0A3Q1N2B9	A0A3Q1N2B9	tr|A0A3Q1N2B9|A0A3Q1N2B9_BOVIN Ig-like domain-containing protein OS=Bos taurus OX=9913 PE=4 SV=1		4	0.221157	0.115778	1	1.78858	0.18327	1	1.48275	0.609161	0.974644	1.20626	91861992	118819928	43918012	56380968	108580016	18630008	36302016	26285994	19928992	30064994	71396016	40911012	85811952	82005048	24070988	40363024	70311016	36916980	2	1	47.6	32.9	21	15.055	0	11.216	33
Q05752	Q05752	sp|Q05752|NDUA7_BOVIN NADH dehydrogenase [ubiquinone] 1 alpha subcomplex subunit 7 OS=Bos taurus OX=9913 GN=NDUFA7 PE=1 SV=2		4	0.221183	0.240601	1	-1.3902	0.135448	1	-1.48228	0.725886	0.977265	1.06623	9519303	16307993	14186006	8631396	15587009	22476010	25447000	12671008	8813195	23162998	18052004	40457000	15891994	10628007	8996694	12157998	14178993	17302000	4	4	40.7	40.7	40.7	12.676	0	11.571	21
Q3ZBF3	Q3ZBF3	sp|Q3ZBF3|RM38_BOVIN 39S ribosomal protein L38, mitochondrial OS=Bos taurus OX=9913 GN=MRPL38 PE=1 SV=2		5	0.221233	0.585062	1	1.32204	0.309358	0.963433	-2.16987	0.0842803	1	2.86866	4.604e+06	8411396	5767797	5.7031e+06	4836897	8572703	8791701	469308	4011300	8461800	5.9432e+06	11886000	6.3542e+06	686801	442658	914418	7.3842e+06	7.2665e+06	5	5	17.1	17.1	17.1	44.622	0	10.391	24
CON__ENSEMBL:ENSBTAP00000024462	CON__ENSEMBL:ENSBTAP00000024462			21	0.22137	0.182161	1	1.64915	0.0915301	1	1.77435	0.845455	0.985259	-1.07592	5447506432	4461902336	1807198976	2579899136	5530494464	978560000	1694999808	1567599488	1237399552	968190464	3878397952	2469399808	5927697408	5229698048	1310899968	2357899776	3884001280	2556299264	21	0	80.9	80.9	0	46.543	0	323.31	427
P31754;A0A140T887	P31754;A0A140T887	sp|P31754|UMPS_BOVIN Uridine 5-monophosphate synthase OS=Bos taurus OX=9913 GN=UMPS PE=2 SV=1;tr|A0A140T887|A0A140T887_BOVIN Uridine 5-monophosphate synthase OS=Bos taurus OX=9913 GN=UMPS PE=3 SV=1	UMPS	11	0.221602	0.680508	1	1.0597	0.0639904	1	1.2326	0.216408	1	-1.16316	35728980	48949028	34680992	49464976	38374016	24847986	30014992	26795998	35912016	37251004	37247012	50409976	44687980	38296980	52969024	40404992	46580004	41524976	11	11	30.6	30.6	30.6	52.229	0	131.71	96
A0A3Q1M913;F1N4K1	A0A3Q1M913;F1N4K1	tr|A0A3Q1M913|A0A3Q1M913_BOVIN Phosphoribosylformylglycinamidine synthase OS=Bos taurus OX=9913 GN=PFAS PE=3 SV=1;tr|F1N4K1|F1N4K1_BOVIN Phosphoribosylformylglycinamidine synthase OS=Bos taurus OX=9913 GN=PFAS PE=3 SV=3	PFAS	19	0.221713	0.430373	1	-1.13827	0.355212	0.966126	1.12696	0.0753303	1	-1.28278	36722024	49432028	26284012	34990988	33494022	22379998	32517002	25325002	39165024	37219004	39290012	57712980	49338012	41337976	33340012	40363024	45932028	44231972	19	19	23.8	23.8	23.8	144.25	0	54.395	87
Q7YRA3	Q7YRA3	sp|Q7YRA3|EXOS4_BOVIN Exosome complex component RRP41 OS=Bos taurus OX=9913 GN=EXOSC4 PE=2 SV=3		2	0.222041	0.382699	1	-1.37637	0.0994408	1	-2.04705	0.378663	1	1.48729	489450	3070299	2.0083e+06	2.28e+06	2.503e+06	2.6274e+06	3463801	4783750	993334	2.5364e+06	2.6573e+06	2.7731e+06	3556399	782755	1.35285e+06	503466	3097002	711984	2	2	9.8	9.8	9.8	26.343	0	4.5197	3
Q2NKU3	Q2NKU3	sp|Q2NKU3|BUD31_BOVIN Protein BUD31 homolog OS=Bos taurus OX=9913 GN=BUD31 PE=2 SV=1		5	0.222089	0.38962	1	-1.57785	0.102324	1	-2.4569	0.367826	1	1.55712	1.3694e+06	2890101	1878399	1.6763e+06	1.3489e+06	11837996	3761201	1.92919e+06	939520	4867702	7696996	12021992	3.5873e+06	999741	961060	683420	4926599	1.203e+06	5	5	35.4	35.4	35.4	17	0	11.088	14
Q17QJ7;A0A3Q1LVY3	Q17QJ7;A0A3Q1LVY3	sp|Q17QJ7|P5CR2_BOVIN Pyrroline-5-carboxylate reductase 2 OS=Bos taurus OX=9913 GN=PYCR2 PE=2 SV=1;tr|A0A3Q1LVY3|A0A3Q1LVY3_BOVIN Pyrroline-5-carboxylate reductase OS=Bos taurus OX=9913 GN=PYCR2 PE=1 SV=1	PYCR2	10	0.222197	0.479291	1	-1.09618	0.0888398	1	-1.25204	0.320381	1	1.14219	20140012	38106020	26060004	21697006	29828986	27735002	29275998	21097996	27000012	34791988	28645000	37475016	24211004	21130014	16437001	23719008	30355998	26705002	7	7	37.2	26.6	26.6	33.63	0	29.808	70
F1MIA2;E1B7L9;F1MWF5;A0A3Q1N9F5;A6QLF0;A5D7F0;E1BKX9;E1B793	F1MIA2	tr|F1MIA2|F1MIA2_BOVIN Serine/threonine-protein kinase OS=Bos taurus OX=9913 GN=PRKD2 PE=3 SV=3		18	0.222259	0.850847	1	1.03058	0.108843	1	1.27467	0.160552	1	-1.23684	94111976	86416032	61595996	101399960	111380008	56899000	76726016	78195952	124329968	75069032	87903984	54585012	86493984	121579968	120109984	123109936	75139032	98637936	18	17	34.1	34.1	33.1	96.731	0	112.52	153
A0A3Q1MDH1;F1N7J2;A0A3Q1ND98;A0A3Q1MU03;A0A3Q1LUI4	A0A3Q1MDH1;F1N7J2;A0A3Q1ND98;A0A3Q1MU03	tr|A0A3Q1MDH1|A0A3Q1MDH1_BOVIN Calcium-transporting ATPase OS=Bos taurus OX=9913 GN=ATP2B1 PE=1 SV=1;tr|F1N7J2|F1N7J2_BOVIN Calcium-transporting ATPase OS=Bos taurus OX=9913 GN=ATP2B1 PE=1 SV=1;tr|A0A3Q1ND98|A0A3Q1ND98_BOVIN Calcium-transporting ATPase OS=	ATP2B1	19	0.222318	0.376918	1	1.12582	0.303776	0.958226	-1.13248	0.144719	1	1.27497	53899028	49474004	80846952	33446010	56673024	49757968	43713992	57485976	43320012	49397992	47774992	38870016	37872024	57056964	30823008	37900024	53896032	34794012	11	11	22.6	13.8	13.8	130.72	0	62.783	103
A0A3Q1M2H4;F1N441	A0A3Q1M2H4;F1N441	tr|A0A3Q1M2H4|A0A3Q1M2H4_BOVIN Aldehyde dehydrogenase family 16 member A1 OS=Bos taurus OX=9913 GN=ALDH16A1 PE=3 SV=1;tr|F1N441|F1N441_BOVIN Aldehyde dehydrogenase family 16 member A1 OS=Bos taurus OX=9913 GN=ALDH16A1 PE=3 SV=3	ALDH16A1	7	0.22243	0.794406	1	-1.03504	0.165779	1	1.21216	0.146423	1	-1.25463	19456012	27484998	15705993	24581006	28230988	17184006	21429998	21900992	32373006	18708002	21795994	19875998	32301994	28025008	26809996	35702020	17292008	26069998	7	1	16.6	16.6	2.1	79.614	0	34.746	71
Q5E9B7;G3N3V2;A0A3Q1LJG3;A0A3Q1M459;E1BAI4	Q5E9B7	sp|Q5E9B7|CLIC1_BOVIN Chloride intracellular channel protein 1 OS=Bos taurus OX=9913 GN=CLIC1 PE=2 SV=3		14	0.223035	0.851577	1	1.02921	0.00706189	1	1.23836	0.241965	1	-1.20322	686370368	575500032	299180064	678520064	667949888	389819968	438639872	496139776	554340032	535949696	591170112	459580256	596179968	591310016	676660352	748600064	562239808	631019968	14	14	79.3	79.3	79.3	26.992	0	223.29	181
F1MVK2;A6QLH6	F1MVK2;A6QLH6	tr|F1MVK2|F1MVK2_BOVIN N-terminal kinase-like protein OS=Bos taurus OX=9913 GN=SCYL1 PE=4 SV=1;sp|A6QLH6|SCYL1_BOVIN N-terminal kinase-like protein OS=Bos taurus OX=9913 GN=SCYL1 PE=2 SV=1	SCYL1	5	0.223328	0.209428	1	-1.88761	0.8832	0.986422	-1.02095	0.226945	1	-1.84887	4.8378e+06	5630901	4238402	5534599	304703	4.4388e+06	5192599	4.9366e+06	4553401	8.0182e+06	6.1482e+06	6.7944e+06	5557299	4.9546e+06	9063598	4.789e+06	6.4392e+06	4.4858e+06	5	5	9.7	9.7	9.7	89.234	0	9.5897	9
A0A3Q1MQS6	A0A3Q1MQS6	tr|A0A3Q1MQS6|A0A3Q1MQS6_BOVIN SURF1-like protein OS=Bos taurus OX=9913 GN=SURF1 PE=3 SV=1		2	0.223388	0.336862	1	-1.43795	0.123137	1	-1.87732	0.399767	1	1.30556	1.0328e+06	677968	1.6726e+06	545056	1.3416e+06	1.8666e+06	704690	1.3956e+06	906590	4.0731e+06	1.0939e+06	3557302	1304343	583196	519016	497913	845784	1.9416e+06	2	2	8.6	8.6	8.6	37.466	0.0017963	2.3982	2
A0A3S5ZPF7	A0A3S5ZPF7	tr|A0A3S5ZPF7|A0A3S5ZPF7_BOVIN Phosphoserine aminotransferase OS=Bos taurus OX=9913 GN=PSAT1 PE=1 SV=1		13	0.22376	0.963331	1	-1.0125	0.065766	1	1.44426	0.174629	1	-1.46232	103929992	200300000	54110008	166149984	54776008	71003016	74764960	109779936	152689904	67628024	78330048	118129960	85449000	211810000	157509920	144700032	122680024	140640064	13	13	37.4	37.4	37.4	47.977	0	83.185	164
Q0VCX5	Q0VCX5	sp|Q0VCX5|ERF1_BOVIN Eukaryotic peptide chain release factor subunit 1 OS=Bos taurus OX=9913 GN=ETF1 PE=2 SV=3		9	0.223841	0.975121	1	1.00445	0.133424	1	1.23782	0.145664	1	-1.23234	29536006	30875008	20831006	40547976	28868014	22014992	20358004	22525986	33807980	30912014	26556004	37453024	29091994	36479016	48774032	38984988	27544000	30847998	9	9	23.1	23.1	23.1	49.03	0	23.124	77
Q5E9T4;A0A3Q1M167;A0A3Q1MEU5	Q5E9T4;A0A3Q1M167;A0A3Q1MEU5	sp|Q5E9T4|TPK1_BOVIN Thiamin pyrophosphokinase 1 OS=Bos taurus OX=9913 GN=TPK1 PE=2 SV=1;tr|A0A3Q1M167|A0A3Q1M167_BOVIN Thiamin pyrophosphokinase 1 OS=Bos taurus OX=9913 GN=TPK1 PE=4 SV=1;tr|A0A3Q1MEU5|A0A3Q1MEU5_BOVIN Thiamine pyrophosphokinase OS=Bos tau	TPK1	2	0.22385	0.792821	1	1.11121	0.0845853	1	1.76834	0.156007	1	-1.59137	2170200	2.0588e+06	404856	2.6632e+06	1.7643e+06	1.8677e+06	1.865e+06	2.1526e+06	2.577e+06	440646	1.9647e+06	941410	2.3418e+06	2.0158e+06	1.7784e+06	3268700	3.8015e+06	2.4715e+06	2	2	15.6	15.6	15.6	27.028	0	6.8161	3
Q3T0C8	Q3T0C8	sp|Q3T0C8|PDLI2_BOVIN PDZ and LIM domain protein 2 OS=Bos taurus OX=9913 GN=PDLIM2 PE=2 SV=1		2	0.224372	0.252635	1	-1.51569	0.0695387	1	-1.63992	0.785895	0.979098	1.08196	1.3194e+06	2.2058e+06	1.7802e+06	539738	552048	2.0586e+06	2.562e+06	2.80082e+06	644281	2.2153e+06	1.7305e+06	2.174e+06	743957	1.30612e+06	1.14161e+06	953438	1.2204e+06	1534699	2	2	7.2	7.2	7.2	37.671	0	5.0634	8
F1MRZ8	F1MRZ8	tr|F1MRZ8|F1MRZ8_BOVIN Pleckstrin OS=Bos taurus OX=9913 GN=PLEK PE=4 SV=2		18	0.224683	0.783436	1	-1.07034	0.18897	0.993189	1.36853	0.0957377	1	-1.46479	3548498944	1525900032	1432200704	2198500352	1917698816	1163399808	1650699136	2858201088	3602299904	1699701120	1905698816	1038900096	2080400384	2697999104	4903905792	2784599296	2421698816	2024200832	18	18	51.7	51.7	51.7	40.056	0	323.31	346
E1B771;A0A3Q1M6P8;Q3T107	E1B771;A0A3Q1M6P8;Q3T107	tr|E1B771|E1B771_BOVIN RAB24, member RAS oncogene family OS=Bos taurus OX=9913 GN=RAB24 PE=4 SV=2;tr|A0A3Q1M6P8|A0A3Q1M6P8_BOVIN RAB24, member RAS oncogene family OS=Bos taurus OX=9913 GN=RAB24 PE=4 SV=1;tr|Q3T107|Q3T107_BOVIN RAB24, member RAS oncogene fa	RAB24	5	0.224824	0.603983	1	-1.07116	0.147383	1	-1.29967	0.229021	1	1.21333	8247704	9137797	12974994	9222195	9483904	12484999	11399994	9694599	12491999	15415009	10469995	7.2388e+06	9056806	7111604	4.7716e+06	9220098	9880095	11954000	5	5	23.7	23.7	23.7	28.758	0	16.728	33
A0A3Q1LQT4;F1MIC9;A0A3Q1LJA4;A0A3Q1M3Y3	A0A3Q1LQT4;F1MIC9;A0A3Q1LJA4;A0A3Q1M3Y3	tr|A0A3Q1LQT4|A0A3Q1LQT4_BOVIN Dynactin subunit 1 OS=Bos taurus OX=9913 GN=DCTN1 PE=1 SV=1;tr|F1MIC9|F1MIC9_BOVIN Dynactin subunit 1 OS=Bos taurus OX=9913 GN=DCTN1 PE=1 SV=1;tr|A0A3Q1LJA4|A0A3Q1LJA4_BOVIN Dynactin subunit 1 OS=Bos taurus OX=9913 GN=DCTN1 P	DCTN1	33	0.224977	0.371855	1	-1.13418	0.338345	0.969148	1.14251	0.134709	1	-1.29581	110700016	78526952	83049952	125110056	121120008	62341032	93379992	113349944	137879952	82894952	113730016	105510064	107039976	124610048	189139936	144209984	95119056	93301016	33	33	43.1	43.1	43.1	131.03	0	97.536	198
A0A3Q1NBH6	A0A3Q1NBH6	tr|A0A3Q1NBH6|A0A3Q1NBH6_BOVIN ANK_REP_REGION domain-containing protein OS=Bos taurus OX=9913 GN=GLS PE=4 SV=1		1	0.224978	0.276189	1	-1.85622	0.605686	0.977049	1.2467	0.109589	1	-2.31416	3.6841e+06	392688	961471	516282	688392	4.296e+06	903258	4227998	3.2511e+06	603314	4.0102e+06	2.892e+06	3981901	1.63697e+06	3.9198e+06	3.8044e+06	3326499	1.00878e+06	1	1	17.2	17.2	17.2	10.723	0.0018032	2.4276	1
Q5EAC7	Q5EAC7	sp|Q5EAC7|CPIN1_BOVIN Anamorsin OS=Bos taurus OX=9913 GN=CIAPIN1 PE=2 SV=1		5	0.225081	0.773844	1	1.04547	0.0536461	1	1.2928	0.262815	1	-1.23657	11932999	13426991	6795202	18025008	15200993	9457197	11665002	9445801	10897997	11832003	11303001	13454001	13733999	20110000	16427007	18026008	9766098	12628996	5	5	28.7	28.7	28.7	33.204	0	14.665	32
P21856	P21856	sp|P21856|GDIA_BOVIN Rab GDP dissociation inhibitor alpha OS=Bos taurus OX=9913 GN=GDI1 PE=1 SV=1		28	0.225255	0.511174	1	1.1415	0.083319	1	1.40709	0.312223	1	-1.23266	394689984	268620064	227649872	384600000	442499872	174060016	232610144	270790144	420350208	238219904	302699936	169259936	318299904	469749952	560870016	421679936	263280064	269390048	21	21	80.3	61.3	61.3	50.565	0	323.31	292
Q58DM8;A0A3Q1MLN1;A0A3Q1MPG5	Q58DM8;A0A3Q1MLN1;A0A3Q1MPG5	sp|Q58DM8|ECHM_BOVIN Enoyl-CoA hydratase, mitochondrial OS=Bos taurus OX=9913 GN=ECHS1 PE=2 SV=1;tr|A0A3Q1MLN1|A0A3Q1MLN1_BOVIN Enoyl-CoA hydratase, mitochondrial OS=Bos taurus OX=9913 GN=ECHS1 PE=1 SV=1;tr|A0A3Q1MPG5|A0A3Q1MPG5_BOVIN Enoyl-CoA hydratase,	ECHS1	12	0.225286	0.220304	1	1.16387	0.595266	0.974673	-1.08228	0.0964873	1	1.25963	460839712	445829952	339739840	416059744	450799744	317229888	286549984	501730048	377349792	321709824	370399808	258469936	232679968	390209792	330120192	397390176	225579936	386970144	12	12	46.2	46.2	46.2	31.243	0	101.09	252
A4IFC3;A0A3Q1MGV5	A4IFC3	tr|A4IFC3|A4IFC3_BOVIN Polyadenylate-binding protein OS=Bos taurus OX=9913 GN=PABPC4 PE=2 SV=1		10	0.225784	0.44651	1	-1.45464	0.108703	1	-2.28427	0.312361	1	1.57033	841263	3687898	832824	2.1924e+06	1.51777e+06	4.9084e+06	2.6846e+06	2.16028e+06	700035	5.5889e+06	1.9563e+06	9007298	2.6247e+06	1.5409e+06	592928	767680	557180	2.7438e+06	3	2	18.9	4.5	3.1	70.837	0	8.7268	7
A0A3Q1M4Z6;P20427;F1MJ55;A0A3Q1M760	A0A3Q1M4Z6;P20427;F1MJ55;A0A3Q1M760	tr|A0A3Q1M4Z6|A0A3Q1M4Z6_BOVIN Casein kinase II subunit alpha OS=Bos taurus OX=9913 GN=CSNK2A2 PE=4 SV=1;sp|P20427|CSK22_BOVIN Casein kinase II subunit alpha OS=Bos taurus OX=9913 GN=CSNK2A2 PE=1 SV=3;tr|F1MJ55|F1MJ55_BOVIN Casein kinase II subunit alpha	CSNK2A2	8	0.225973	0.791078	1	1.02167	0.201594	0.983435	-1.12464	0.12308	1	1.14901	33420020	30943006	26434000	32320020	30690002	23880990	27991016	31007998	21902006	31684010	31947996	29589002	25224988	27399992	24606010	20699012	33033020	24198012	8	8	36	36	36	37.859	0	19.808	65
Q148F2;A0A452DIK9	Q148F2;A0A452DIK9	sp|Q148F2|AL5AP_BOVIN Arachidonate 5-lipoxygenase-activating protein OS=Bos taurus OX=9913 GN=ALOX5AP PE=2 SV=1;tr|A0A452DIK9|A0A452DIK9_BOVIN Arachidonate 5-lipoxygenase-activating protein OS=Bos taurus OX=9913 GN=ALOX5AP PE=4 SV=1	ALOX5AP	3	0.226057	0.29066	1	-2.0891	0.14388	1	-2.73685	0.503632	0.982615	1.31006	1.7438e+06	2.3627e+06	2.6803e+06	2.4374e+06	585637	5728902	3.6742e+06	1.3375e+06	1.5827e+06	27180016	1.37077e+06	25906008	2.7832e+06	836652	1554100	762670	2.1025e+06	3.0784e+06	3	3	18.6	18.6	18.6	18.028	0	8.3107	3
A0A3Q1LNQ9;F6QGZ0;A0A3Q1LXS3;A0A3Q1LTN6;Q2KJ33;A0A3Q1M9W6;A0A3Q1LH93	A0A3Q1LNQ9;F6QGZ0;A0A3Q1LXS3	tr|A0A3Q1LNQ9|A0A3Q1LNQ9_BOVIN LIM and senescent cell antigen-like-containing domain protein OS=Bos taurus OX=9913 GN=LIMS1 PE=4 SV=1;tr|F6QGZ0|F6QGZ0_BOVIN LIM zinc finger domain containing 1 OS=Bos taurus OX=9913 GN=LIMS1 PE=4 SV=1;tr|A0A3Q1LXS3|A0A3Q1LX	LIMS1	15	0.226158	0.789173	1	1.06255	0.146224	1	1.46466	0.165468	1	-1.37845	951990656	637529664	663829824	957039616	1231499776	506810144	666779904	988460160	1379700224	552160384	809929792	411220064	919709952	1263300352	1842299008	1524399872	812789568	622510080	15	2	45.3	45.3	4.7	44.341	0	122.02	255
P23935	P23935	sp|P23935|NDUA5_BOVIN NADH dehydrogenase [ubiquinone] 1 alpha subcomplex subunit 5 OS=Bos taurus OX=9913 GN=NDUFA5 PE=1 SV=3		3	0.226269	0.100535	1	-2.05078	0.171667	1	-2.21119	0.883828	0.991721	1.07822	4619402	3.5688e+06	4.0074e+06	1.7428e+06	2.5273e+06	10200004	9411994	4524202	2.3871e+06	21467998	11704008	8645203	2.991e+06	618638	3.5592e+06	2.6058e+06	7348601	14978992	3	3	34.5	34.5	34.5	13.315	0	88.375	7
F1N4X8	F1N4X8	tr|F1N4X8|F1N4X8_BOVIN Lymphoid restricted membrane protein OS=Bos taurus OX=9913 GN=LRMP PE=4 SV=2		14	0.226643	0.22282	1	1.14617	0.470005	0.971125	-1.10697	0.146158	1	1.26878	64157980	91140040	112979952	95720040	108530072	112860072	95233056	88319040	85122016	68504960	95734976	72757008	104830008	85767944	43751980	84487992	82034976	68097976	14	3	38	38	10.8	51.247	0	110.79	125
P22292	P22292	sp|P22292|M2OM_BOVIN Mitochondrial 2-oxoglutarate/malate carrier protein OS=Bos taurus OX=9913 GN=SLC25A11 PE=1 SV=3		12	0.226763	0.599296	1	1.04322	0.308518	0.961399	-1.11196	0.0736186	1	1.16001	123350080	113509952	137910032	126969992	125449928	137960000	132059952	158509920	132960064	115059992	103719976	99107992	83171040	105179984	101349968	125939984	127649976	122180032	12	12	47.5	47.5	47.5	34.171	0	89.254	164
A0A3Q1LL67;E1BDY3;A0A3Q1LJT3;G3N2K4	A0A3Q1LL67;E1BDY3;A0A3Q1LJT3;G3N2K4	tr|A0A3Q1LL67|A0A3Q1LL67_BOVIN Golgi glycoprotein 1 OS=Bos taurus OX=9913 GN=GLG1 PE=1 SV=1;tr|E1BDY3|E1BDY3_BOVIN Golgi glycoprotein 1 OS=Bos taurus OX=9913 GN=GLG1 PE=1 SV=3;tr|A0A3Q1LJT3|A0A3Q1LJT3_BOVIN Golgi glycoprotein 1 OS=Bos taurus OX=9913 GN=GLG	GLG1	42	0.227153	0.0739877	1	1.19019	0.334251	0.966408	1.10881	0.496832	0.981849	1.0734	200729984	232169872	265430144	276480128	267789984	306289984	199479968	211240080	221929888	237120144	168480096	264149936	221950128	308599904	170490000	257460096	246050000	247920048	42	42	46.2	46.2	46.2	134.76	0	212.6	369
A7YWP6	A7YWP6	tr|A7YWP6|A7YWP6_BOVIN COMM domain containing 2 OS=Bos taurus OX=9913 GN=COMMD2 PE=2 SV=1		4	0.227197	0.301185	1	-1.20949	0.166186	1	-1.28698	0.36631	1	1.06407	1.3344e+06	1.5352e+06	1.1202e+06	1.0493e+06	1.3136e+06	1.204e+06	1.12e+06	1.4929e+06	1.0835e+06	3.2596e+06	1282700	1.5739e+06	1.0958e+06	1.1079e+06	1.3428e+06	1.0817e+06	1.2028e+06	1.237e+06	4	4	22.1	22.1	22.1	22.773	0.00052938	2.7614	9
Q3ZBL5	Q3ZBL5	sp|Q3ZBL5|PTH2_BOVIN Peptidyl-tRNA hydrolase 2, mitochondrial OS=Bos taurus OX=9913 GN=PTRH2 PE=2 SV=1		4	0.227336	0.381161	1	-1.27833	0.117148	1	-1.6776	0.36628	1	1.31234	6.567e+06	14261997	8163100	8838200	12295997	21785998	12566008	8836097	7.9772e+06	26161010	14420998	23637992	7895502	7049699	5.4651e+06	5209301	9496200	23548004	4	4	35.8	35.8	35.8	19.29	0	26.094	42
Q58DN4	Q58DN4	sp|Q58DN4|PPME1_BOVIN Protein phosphatase methylesterase 1 OS=Bos taurus OX=9913 GN=PPME1 PE=2 SV=3		3	0.227457	0.704213	1	-1.04456	0.240949	0.958516	1.1529	0.080697	1	-1.20427	3.234e+06	3.6777e+06	2.5431e+06	3.9088e+06	3.2661e+06	2.8198e+06	2.4122e+06	3156598	3.242e+06	3120800	4.0521e+06	4530900	4.9256e+06	3.7871e+06	3969801	4089901	3.7802e+06	2.9011e+06	3	3	12.6	12.6	12.6	41.709	0	4.9906	4
F1MVC0	F1MVC0	tr|F1MVC0|F1MVC0_BOVIN Carbamoyl-phosphate synthetase 2, aspartate transcarbamylase, and dihydroorotase OS=Bos taurus OX=9913 GN=CAD PE=3 SV=3		27	0.227483	0.860212	1	1.01713	0.165279	1	1.18519	0.164184	1	-1.16522	28308990	38084008	32575994	37145024	30889994	27239012	23988008	26481012	37085992	33740020	33104020	37674020	42856996	33486008	52615028	35425976	29121010	35269984	27	27	18.2	18.2	18.2	243.03	0	54.06	104
Q3MHY7	Q3MHY7	sp|Q3MHY7|RM10_BOVIN 39S ribosomal protein L10, mitochondrial OS=Bos taurus OX=9913 GN=MRPL10 PE=1 SV=2		1	0.227743	0.0979326	1	-1.67947	0.421142	0.962776	-1.2921	0.353224	1	-1.2998	996270	1123300	746600	442170	1.19854e+06	1.4427e+06	1.2128e+06	942460	4.21023e+06	2.0245e+06	1.3553e+06	1.0857e+06	945810	1.39768e+06	1.83157e+06	492310	1.8952e+06	1.3637e+06	1	1	8	8	8	29.327	0.008757	1.8392	2
Q3ZEJ6;CON__A2I7N0;A2I7N0	Q3ZEJ6;CON__A2I7N0;A2I7N0	sp|Q3ZEJ6|SPA33_BOVIN Serpin A3-3 OS=Bos taurus OX=9913 GN=SERPINA3-3 PE=1 SV=2;;sp|A2I7N0|SPA34_BOVIN Serpin A3-4 OS=Bos taurus OX=9913 GN=SERPINA3-4 PE=3 SV=1	SERPINA3-4	15	0.22788	0.240829	1	1.44425	0.092127	1	1.68759	0.631629	0.978702	-1.16849	120979976	199070032	46874992	83769040	115100008	47895972	49209028	48182028	42830996	46507028	108729984	111869960	142900048	155220048	44757988	104379992	73107984	175160000	7	0	35	16.5	0	46.326	0	21.797	85
Q1JPD2	Q1JPD2	sp|Q1JPD2|ABHGA_BOVIN Phosphatidylserine lipase ABHD16A OS=Bos taurus OX=9913 GN=ABHD16A PE=2 SV=1		25	0.228016	0.139025	1	1.40531	0.361878	0.96706	1.22188	0.329304	1	1.15013	374990016	260500144	402229760	399840160	555820224	389999872	376290176	458540000	411889856	187529952	211219968	157059920	271339872	396780128	286020096	497709920	312129888	307569824	25	1	50.4	50.4	4.3	63.304	0	279.95	338
E1BHE1;A0A3Q1LPH8;E1BJ19;E1BKM6	E1BHE1;A0A3Q1LPH8	tr|E1BHE1|E1BHE1_BOVIN TAO kinase 3 OS=Bos taurus OX=9913 GN=TAOK3 PE=4 SV=2;tr|A0A3Q1LPH8|A0A3Q1LPH8_BOVIN TAO kinase 3 OS=Bos taurus OX=9913 GN=TAOK3 PE=4 SV=1	TAOK3	30	0.229137	0.175768	1	-1.12539	0.681457	0.982351	1.04273	0.122493	1	-1.17348	228489920	201679888	191789920	174310096	249530000	190889872	223679888	272759840	275149920	221680048	213820000	187350048	232070144	263919904	309610112	267140048	207509888	182289968	30	30	39	39	39	102.84	0	205.16	284
Q3T165	Q3T165	sp|Q3T165|PHB_BOVIN Prohibitin OS=Bos taurus OX=9913 GN=PHB PE=2 SV=1		18	0.229271	0.43068	1	-1.14398	0.0963436	1	-1.37949	0.36367	1	1.20587	314409856	482649696	406030144	253660144	468129952	624320000	501100288	417260064	302329984	569839872	517759936	548949696	401280064	243340032	205560032	334760032	411159744	537729728	18	18	76.1	76.1	76.1	29.804	0	185.55	242
Q28852;A0A0N4STN0;E1BCK5;E1BAB3	Q28852;A0A0N4STN0;E1BCK5;E1BAB3	sp|Q28852|ATP5L_BOVIN ATP synthase subunit g, mitochondrial OS=Bos taurus OX=9913 GN=ATP5MG PE=1 SV=3;tr|A0A0N4STN0|A0A0N4STN0_BOVIN ATP synthase subunit OS=Bos taurus OX=9913 GN=ATP5MG PE=3 SV=1;tr|E1BCK5|E1BCK5_BOVIN ATP synthase subunit OS=Bos taurus OX	ATP5MG	5	0.229539	0.465986	1	-1.30227	0.134154	1	-2.18435	0.307807	1	1.67735	16031990	18315988	10836004	11695995	34423992	49875992	33179998	14345999	11099004	46292996	27901014	45672012	12063994	10511993	2.6708e+06	13656992	9793794	63331000	5	5	42.7	42.7	42.7	11.417	0	23.92	62
F1MTZ0;Q3SZX2	F1MTZ0;Q3SZX2	tr|F1MTZ0|F1MTZ0_BOVIN Protein phosphatase inhibitor 2 OS=Bos taurus OX=9913 GN=PPP1R2 PE=1 SV=1;sp|Q3SZX2|IPP2_BOVIN Protein phosphatase inhibitor 2 OS=Bos taurus OX=9913 GN=PPP1R2 PE=2 SV=1	PPP1R2	2	0.229976	0.149291	1	-1.32966	0.518249	0.970875	-1.10414	0.240365	1	-1.20425	7.2689e+06	4067098	4603800	5883103	9139102	4452098	5.8604e+06	12706992	6.1365e+06	7555303	5.6955e+06	9155997	5513201	7579404	8197600	7488704	7245100	5346398	2	2	13	13	13	22.995	0	4.5704	7
A0A3Q1LY71;Q0V882	A0A3Q1LY71;Q0V882	tr|A0A3Q1LY71|A0A3Q1LY71_BOVIN Bax inhibitor 1 OS=Bos taurus OX=9913 GN=TMBIM6 PE=3 SV=1;sp|Q0V882|BI1_BOVIN Bax inhibitor 1 OS=Bos taurus OX=9913 GN=TMBIM6 PE=2 SV=1	TMBIM6	2	0.230314	0.681435	1	-1.10914	0.148248	1	-1.50492	0.153021	1	1.35684	2.4779e+06	2.7124e+06	2821099	3283899	2282300	5330800	3556700	2971001	1.3487e+06	4979502	3326798	5973698	2.749e+06	2.2343e+06	1.2901e+06	1558600	3.0831e+06	3188500	2	2	9.1	9.1	9.1	25.941	0	4.0368	5
A0A3Q1ML62;A0A3Q1MEX3;A0A3Q1MKM1;A5D7H2	A0A3Q1ML62;A0A3Q1MEX3;A0A3Q1MKM1;A5D7H2	tr|A0A3Q1ML62|A0A3Q1ML62_BOVIN Striatin-3 OS=Bos taurus OX=9913 GN=STRN3 PE=4 SV=1;tr|A0A3Q1MEX3|A0A3Q1MEX3_BOVIN Striatin-3 OS=Bos taurus OX=9913 GN=STRN3 PE=4 SV=1;tr|A0A3Q1MKM1|A0A3Q1MKM1_BOVIN Striatin-3 OS=Bos taurus OX=9913 GN=STRN3 PE=4 SV=1;sp|A5D7	STRN3	7	0.230346	0.249584	1	1.1197	0.122426	1	1.17406	0.597239	0.976351	-1.04855	18993002	18327010	19125010	22951992	16724995	14867009	16225990	18340002	20707990	12426999	16648003	15121997	16285995	22087000	19816988	23347006	15943995	19028994	5	5	18	15.6	15.6	77.953	0	27.779	45
F1MX60	F1MX60	tr|F1MX60|F1MX60_BOVIN Cytoplasmic FMR1-interacting protein OS=Bos taurus OX=9913 GN=CYFIP2 PE=3 SV=3		18	0.230436	0.864861	1	1.06242	0.195086	0.981045	-1.91056	0.172655	1	2.02982	746923	3917300	2.8097e+06	4.0864e+06	3209999	3.2707e+06	3.175e+06	1.66085e+06	957275	3.478e+06	3727002	3.7483e+06	5007798	1.5808e+06	754471	342571	3.1154e+06	791109	5	5	15.2	4.2	4.2	145.63	0	6.1947	5
Q3T0I5;A0A3Q1MH47;A0A3Q1NA92	Q3T0I5;A0A3Q1MH47;A0A3Q1NA92	sp|Q3T0I5|FIS1_BOVIN Mitochondrial fission 1 protein OS=Bos taurus OX=9913 GN=FIS1 PE=2 SV=1;tr|A0A3Q1MH47|A0A3Q1MH47_BOVIN Mitochondrial fission 1 protein OS=Bos taurus OX=9913 GN=FIS1 PE=1 SV=1;tr|A0A3Q1NA92|A0A3Q1NA92_BOVIN Mitochondrial fission 1 prote	FIS1	3	0.230473	0.158551	1	-1.61056	0.101767	1	-1.79778	0.786354	0.97779	1.11625	5867102	13503004	8679503	2.8941e+06	9912399	19401994	14922994	11538004	8424596	20472010	21601010	10412997	7921903	3.9519e+06	5329003	5.9024e+06	6830004	29416990	3	3	26.3	26.3	26.3	16.937	0	66.012	40
Q24K19;F1N741	Q24K19;F1N741	tr|Q24K19|Q24K19_BOVIN Nucleoporin 54kDa OS=Bos taurus OX=9913 GN=NUP54 PE=2 SV=1;tr|F1N741|F1N741_BOVIN Uncharacterized protein OS=Bos taurus OX=9913 PE=4 SV=3		4	0.230474	0.256641	1	-1.69823	0.595245	0.975051	1.08838	0.191883	1	-1.84832	4564298	4702701	4.2247e+06	4468302	334914	3370899	3394898	5672700	3.6531e+06	4.859e+06	4537098	7.0749e+06	4.3501e+06	5.1216e+06	8455795	5216303	4168802	4452098	4	4	10.8	10.8	10.8	55.969	0	8.9686	12
A0A3Q1M0Y7;A0A3Q1MZI6;A0A3Q1MQ34;E1BKX7	A0A3Q1M0Y7;A0A3Q1MZI6;A0A3Q1MQ34;E1BKX7	tr|A0A3Q1M0Y7|A0A3Q1M0Y7_BOVIN Filamin B OS=Bos taurus OX=9913 GN=FLNB PE=1 SV=1;tr|A0A3Q1MZI6|A0A3Q1MZI6_BOVIN Filamin B OS=Bos taurus OX=9913 GN=FLNB PE=1 SV=1;tr|A0A3Q1MQ34|A0A3Q1MQ34_BOVIN Filamin B OS=Bos taurus OX=9913 GN=FLNB PE=1 SV=1;tr|E1BKX7|E1B	FLNB	17	0.230734	0.174506	1	1.92659	0.332494	0.969437	1.58587	0.129672	1	1.21484	5.906e+06	5855703	5.3962e+06	5.177e+06	3.6943e+06	5.4896e+06	3.502e+06	2.8451e+06	3390202	7.7428e+06	330738	4429500	4188602	5159103	3.3873e+06	3664002	3.7028e+06	6.1377e+06	5	5	6.5	3.1	3.1	275.5	0	7.4868	9
A0A3Q1M2E2;A0A3Q1LVS2;F1MLU7;A0A3Q1LVJ8	A0A3Q1M2E2;A0A3Q1LVS2;F1MLU7;A0A3Q1LVJ8	tr|A0A3Q1M2E2|A0A3Q1M2E2_BOVIN Kinectin 1 OS=Bos taurus OX=9913 GN=KTN1 PE=1 SV=1;tr|A0A3Q1LVS2|A0A3Q1LVS2_BOVIN Kinectin 1 OS=Bos taurus OX=9913 GN=KTN1 PE=1 SV=1;tr|F1MLU7|F1MLU7_BOVIN Kinectin 1 OS=Bos taurus OX=9913 GN=KTN1 PE=1 SV=3;tr|A0A3Q1LVJ8|A0A3	KTN1	54	0.230876	0.239047	1	-1.1844	0.10913	1	-1.24015	0.709162	0.979824	1.04708	182829888	347119968	269920160	222090144	258709920	310170144	381300032	268839968	202159872	361299808	345750048	325539936	219190080	219130096	208740112	242270128	288699968	330339808	54	54	51.4	51.4	51.4	150.25	0	312.03	393
A0A3Q1MFP2;A4FUE5	A0A3Q1MFP2;A4FUE5	tr|A0A3Q1MFP2|A0A3Q1MFP2_BOVIN RAB3 GTPase activating protein catalytic subunit 1 OS=Bos taurus OX=9913 GN=RAB3GAP1 PE=4 SV=1;tr|A4FUE5|A4FUE5_BOVIN RAB3 GTPase activating protein catalytic subunit 1 OS=Bos taurus OX=9913 GN=RAB3GAP1 PE=2 SV=1	RAB3GAP1	4	0.231239	0.526439	1	-1.44291	0.268025	0.958733	1.77672	0.107358	1	-2.56365	3.5073e+06	398775	452349	3.762e+06	827118	2636901	1.09517e+06	605770	969475	5.0362e+06	3.2051e+06	4.5126e+06	4.0542e+06	4653803	7847299	5.3226e+06	2.233e+06	837461	4	4	5.5	5.5	5.5	106.15	0	5.3171	16
A5PK90	A5PK90	tr|A5PK90|A5PK90_BOVIN LYPLAL1 protein OS=Bos taurus OX=9913 GN=LYPLAL1 PE=2 SV=1		2	0.231542	0.144515	1	1.21959	0.818994	0.981091	1.0291	0.154011	1	1.1851	3.1623e+06	4.2111e+06	2657901	3.7037e+06	3000702	2.5053e+06	3057899	3352898	2.057e+06	1.9027e+06	3.085e+06	2419200	1.8719e+06	2.6147e+06	2.8813e+06	3.164e+06	2.7317e+06	2918499	2	2	12.1	12.1	12.1	25.621	0.00026903	2.915	9
A6QLJ8	A6QLJ8	sp|A6QLJ8|PTER_BOVIN Phosphotriesterase-related protein OS=Bos taurus OX=9913 GN=PTER PE=2 SV=1		2	0.23233	0.36084	1	1.17176	0.0846079	1	1.40176	0.431423	0.982736	-1.19628	2.5966e+06	2.7916e+06	2.4224e+06	3.6785e+06	6129000	2.4042e+06	2.0763e+06	2.7256e+06	3.3056e+06	2.2614e+06	3.0932e+06	2809999	6.9837e+06	3380101	4740498	3934298	2543701	2490900	2	2	8.6	8.6	8.6	39.097	0	6.758	13
A0A3Q1LP96;A0A3Q1MH34;E1BBI8	A0A3Q1LP96;A0A3Q1MH34;E1BBI8	tr|A0A3Q1LP96|A0A3Q1LP96_BOVIN Dynactin subunit 4 OS=Bos taurus OX=9913 GN=DCTN4 PE=4 SV=1;tr|A0A3Q1MH34|A0A3Q1MH34_BOVIN Dynactin subunit 4 OS=Bos taurus OX=9913 GN=DCTN4 PE=4 SV=1;tr|E1BBI8|E1BBI8_BOVIN Dynactin subunit 4 OS=Bos taurus OX=9913 GN=DCTN4 P	DCTN4	7	0.232391	0.167328	1	-1.21694	0.723244	0.976368	1.05686	0.140439	1	-1.28613	12528005	10918995	11259003	13896002	10565999	6.9228e+06	11014994	12611994	19524992	10700998	13847000	12651005	14685004	10754994	20757988	8943696	16446000	14693005	7	7	27.4	27.4	27.4	49.302	0	15.038	27
F1MIZ7	F1MIZ7	tr|F1MIZ7|F1MIZ7_BOVIN Ro60, Y RNA binding protein OS=Bos taurus OX=9913 GN=RO60 PE=4 SV=3		2	0.232755	0.152444	1	-1.48787	0.983762	0.996016	1.00491	0.179977	1	-1.49517	2.3707e+06	1953199	2.5587e+06	966189	707930	1.682e+06	2.2958e+06	1.5151e+06	1.8758e+06	3723702	1817101	3.3496e+06	2607000	1.4721e+06	4.0704e+06	1.2471e+06	2.5667e+06	3.0456e+06	2	2	3.4	3.4	3.4	93.659	0.00078616	2.6704	9
A7E320	A7E320	sp|A7E320|UHRF1_BOVIN E3 ubiquitin-protein ligase UHRF1 OS=Bos taurus OX=9913 GN=UHRF1 PE=2 SV=1		7	0.23276	0.0910931	1	-2.3662	0.331154	0.968497	-1.64379	0.481233	0.979804	-1.43947	5.6326e+06	6.1991e+06	1.5876e+06	1.4461e+06	882692	4.2628e+06	2.2805e+06	6267498	5462602	5654400	4822498	24865994	2.4621e+06	1.9215e+06	9910105	1.18594e+06	11064998	4361799	7	7	11.2	11.2	11.2	88.338	0	11.894	11
Q3ZCA7	Q3ZCA7	tr|Q3ZCA7|Q3ZCA7_BOVIN G protein subunit alpha i3 OS=Bos taurus OX=9913 GN=GNAI3 PE=2 SV=1		15	0.232774	0.666753	1	1.05843	0.259981	0.965803	-1.16495	0.0740411	1	1.23302	108760032	80563992	109089952	68995960	98586960	98179064	90484992	125559936	110289968	77772000	71055984	65567016	78934040	52717032	86611960	79729040	84249960	75032024	8	8	60.7	37.9	37.9	40.536	0	92.858	97
Q17QC5;A0A3Q1NN45	Q17QC5;A0A3Q1NN45	sp|Q17QC5|AP2S1_BOVIN AP-2 complex subunit sigma OS=Bos taurus OX=9913 GN=AP2S1 PE=2 SV=1;tr|A0A3Q1NN45|A0A3Q1NN45_BOVIN AP complex subunit sigma OS=Bos taurus OX=9913 GN=AP2S1 PE=3 SV=1	AP2S1	3	0.232783	0.796858	1	1.03918	0.190964	0.994349	-1.33183	0.194957	1	1.38401	14222004	16068997	7957098	19296012	18396998	15373003	15640990	11175998	12339999	14679006	14575007	17075008	6853703	14579999	10539003	15800004	5233503	16214989	3	3	23.9	23.9	23.9	17.018	0	3.5516	19
Q2HJ49	Q2HJ49	sp|Q2HJ49|MOES_BOVIN Moesin OS=Bos taurus OX=9913 GN=MSN PE=2 SV=3		46	0.232829	0.480749	1	-1.06721	0.287944	0.960382	1.13811	0.147727	1	-1.2146	1870701056	1750900608	1369999488	1990200192	2047999360	1413700736	1496699520	2042099968	2161000448	1760601088	1719200256	1910800000	2161800704	1894900736	3173401856	2325298944	1758700416	1561600768	46	36	71.2	71.2	56	67.974	0	323.31	741
A0A3Q1MSA8;A0A3Q1NJ06;A0A3Q1N846;A0A3Q1LLI1;F1MIR0;G3N1Z4;F1MG14	A0A3Q1MSA8;A0A3Q1NJ06;A0A3Q1N846;A0A3Q1LLI1	tr|A0A3Q1MSA8|A0A3Q1MSA8_BOVIN Uncharacterized protein OS=Bos taurus OX=9913 GN=MCTP1 PE=4 SV=1;tr|A0A3Q1NJ06|A0A3Q1NJ06_BOVIN Uncharacterized protein OS=Bos taurus OX=9913 GN=MCTP1 PE=4 SV=1;tr|A0A3Q1N846|A0A3Q1N846_BOVIN Uncharacterized protein OS=Bos ta	MCTP1	6	0.23319	0.162333	1	1.49215	0.94512	0.996967	1.02061	0.0725354	1	1.46202	13090003	9632406	19283006	18735996	16350004	13790001	16306010	14236000	14150004	7.4712e+06	11279996	3.3615e+06	10071005	12129003	12598995	15128996	8893595	5078800	6	6	9.5	9.5	9.5	84.053	0	11.008	31
Q02380	Q02380	sp|Q02380|NDUB5_BOVIN NADH dehydrogenase [ubiquinone] 1 beta subcomplex subunit 5, mitochondrial OS=Bos taurus OX=9913 GN=NDUFB5 PE=1 SV=1		4	0.23336	0.837825	1	1.03841	0.220927	0.957977	-1.46186	0.176523	1	1.51801	8993198	11483007	13209995	11966002	17656992	20428994	16569000	9795904	8469299	15029000	11701006	19427994	10096001	4188901	3.8329e+06	13601998	12951000	16851998	4	4	23.3	23.3	23.3	21.589	0	8.2195	35
Q3SWZ3;A0A3Q1LT08;A0A452DIB2	Q3SWZ3;A0A3Q1LT08;A0A452DIB2	sp|Q3SWZ3|STX4_BOVIN Syntaxin-4 OS=Bos taurus OX=9913 GN=STX4 PE=2 SV=1;tr|A0A3Q1LT08|A0A3Q1LT08_BOVIN Syntaxin-4 OS=Bos taurus OX=9913 GN=STX4 PE=3 SV=1;tr|A0A452DIB2|A0A452DIB2_BOVIN Syntaxin-4 OS=Bos taurus OX=9913 GN=STX4 PE=3 SV=1	STX4	8	0.233377	0.401083	1	1.14921	0.449158	0.965588	-1.13464	0.0552792	1	1.30394	48726016	52472968	69508032	55139004	79934000	47779980	59499964	61459012	71278968	39567016	53517016	29436014	40027020	53905012	39256000	61927016	35258980	41171024	8	8	36	36	36	34.4	0	54.229	78
Q3ZBE9	Q3ZBE9	sp|Q3ZBE9|NSDHL_BOVIN Sterol-4-alpha-carboxylate 3-dehydrogenase, decarboxylating OS=Bos taurus OX=9913 GN=NSDHL PE=2 SV=1		12	0.233581	0.371564	1	1.12726	0.539268	0.977986	-1.08138	0.0249424	1	1.219	66592980	78490000	84743944	79798952	62184960	90527952	55731028	93951976	88775008	47069988	58095980	76294000	55988992	58505028	57752976	75986976	62826964	67150048	12	12	48.9	48.9	48.9	39.902	0	41.844	108
Q1LZ81;A0A3Q1LF77;A0A3Q1M978	Q1LZ81;A0A3Q1LF77;A0A3Q1M978	tr|Q1LZ81|Q1LZ81_BOVIN PDCD6 protein OS=Bos taurus OX=9913 GN=PDCD6 PE=2 SV=1;tr|A0A3Q1LF77|A0A3Q1LF77_BOVIN Programmed cell death 6 OS=Bos taurus OX=9913 GN=PDCD6 PE=4 SV=1;tr|A0A3Q1M978|A0A3Q1M978_BOVIN Programmed cell death 6 OS=Bos taurus OX=9913 GN=PD	PDCD6	7	0.23371	0.150803	1	-1.172	0.0866881	1	-1.2315	0.744462	0.980962	1.05077	33496014	30193016	24587994	31116002	34878988	51797016	39680008	39114004	37339016	38443024	42228024	38507980	35139988	29047990	23035012	34212020	26305984	49077980	7	7	45.5	45.5	45.5	21.737	0	20.813	58
F6PRB5;A0A3Q1LS67	F6PRB5;A0A3Q1LS67	tr|F6PRB5|F6PRB5_BOVIN Enoyl-CoA hydratase 1 OS=Bos taurus OX=9913 GN=ECH1 PE=1 SV=2;tr|A0A3Q1LS67|A0A3Q1LS67_BOVIN Enoyl-CoA hydratase 1 OS=Bos taurus OX=9913 GN=ECH1 PE=1 SV=1	ECH1	5	0.233733	0.0915386	1	1.19305	0.570744	0.976647	-1.11288	0.157512	1	1.32773	7144200	10447996	7890201	6.251e+06	8453995	7.4277e+06	6.0757e+06	7.1553e+06	7045497	4968001	7097196	7.4231e+06	6.6203e+06	11011994	3.9277e+06	8.0238e+06	3938201	4.6637e+06	5	5	19.9	19.9	19.9	35.262	0	7.551	12
G3N0V0;A0A3Q1N3I9	G3N0V0;A0A3Q1N3I9	tr|G3N0V0|G3N0V0_BOVIN Uncharacterized protein OS=Bos taurus OX=9913 PE=1 SV=1;tr|A0A3Q1N3I9|A0A3Q1N3I9_BOVIN Uncharacterized protein OS=Bos taurus OX=9913 PE=1 SV=1		18	0.233882	0.148387	1	1.86233	0.124727	1	1.48134	0.576923	0.980311	1.25719	3878198016	2703601408	734069632	1399700608	3412600320	443670272	1245199616	963779328	433449856	633579648	1126600064	1053000512	1414500864	2214298880	749779776	1447499648	1472600576	825300416	8	8	81.9	28.2	28.2	35.951	0	116.89	229
A0A3Q1MJF2;A0A3Q1M2Y0;A5PK17	A0A3Q1MJF2;A0A3Q1M2Y0;A5PK17	tr|A0A3Q1MJF2|A0A3Q1MJF2_BOVIN Ecotropic viral integration site 5 like OS=Bos taurus OX=9913 GN=EVI5L PE=4 SV=1;tr|A0A3Q1M2Y0|A0A3Q1M2Y0_BOVIN Ecotropic viral integration site 5 like OS=Bos taurus OX=9913 GN=EVI5L PE=4 SV=1;tr|A5PK17|A5PK17_BOVIN EVI5L pro	EVI5L	2	0.233977	0.535181	1	-1.12452	0.321649	0.965619	1.179	0.0546489	1	-1.3258	1.8319e+06	906510	1.6462e+06	1.3473e+06	1.9363e+06	1.4404e+06	1.5068e+06	2.9498e+06	1.904e+06	1.4026e+06	1.7116e+06	1.0224e+06	1.5232e+06	2.3233e+06	1.938e+06	2.3084e+06	1815701	1.9408e+06	2	2	3.1	3.1	3.1	87.803	0	3.4361	4
A0A3Q1MIK9;Q1RMI8;A0A3Q1N6R4	A0A3Q1MIK9;Q1RMI8;A0A3Q1N6R4	tr|A0A3Q1MIK9|A0A3Q1MIK9_BOVIN Coiled-coil domain-containing protein 22 OS=Bos taurus OX=9913 GN=CCDC22 PE=4 SV=1;sp|Q1RMI8|CCD22_BOVIN Coiled-coil domain-containing protein 22 OS=Bos taurus OX=9913 GN=CCDC22 PE=2 SV=1;tr|A0A3Q1N6R4|A0A3Q1N6R4_BOVIN Coiled	CCDC22	4	0.234008	0.241631	1	-1.54085	0.729699	0.978829	1.05271	0.197451	1	-1.62206	701548	3.5851e+06	1.67477e+06	3.0585e+06	473673	2.2305e+06	2.4144e+06	2.2653e+06	1.59784e+06	2283000	2873501	3177399	2.3684e+06	2.1152e+06	2.7458e+06	1.76815e+06	2.6645e+06	3825498	4	4	10.8	10.8	10.8	64.754	0	5.2126	9
P42026	P42026	sp|P42026|NDUS7_BOVIN NADH dehydrogenase [ubiquinone] iron-sulfur protein 7, mitochondrial OS=Bos taurus OX=9913 GN=NDUFS7 PE=1 SV=1		5	0.234218	0.944218	1	-1.00886	0.168541	1	-1.26321	0.191955	1	1.25212	20491994	31389984	29978984	22745012	27646992	37430008	35938996	23642992	21117000	29494994	26731000	33826980	27730016	22019010	11763997	23510986	28875000	24153010	5	5	33.3	33.3	33.3	23.771	0	101.27	51
Q17QQ2	Q17QQ2	sp|Q17QQ2|TPMT_BOVIN Thiopurine S-methyltransferase OS=Bos taurus OX=9913 GN=TPMT PE=2 SV=1		4	0.23439	0.316457	1	-1.2995	0.635415	0.98059	1.11154	0.0452542	1	-1.44445	1.8463e+06	4.3306e+06	2.19009e+06	4.3039e+06	2.595e+06	2.7873e+06	2.8421e+06	1.6084e+06	4.2323e+06	4578301	4.2864e+06	6.9142e+06	5.4479e+06	3.2078e+06	4215501	3.6027e+06	4.3051e+06	4.3332e+06	4	4	24.1	24.1	24.1	28.335	0	11.242	14
F1MZX3	F1MZX3	tr|F1MZX3|F1MZX3_BOVIN Calsyntenin 2 OS=Bos taurus OX=9913 GN=CLSTN2 PE=4 SV=3		2	0.234492	0.565363	1	1.10028	0.247882	0.965075	-1.19066	0.113626	1	1.31007	5445801	5433999	5789303	4.1215e+06	9890106	4.7273e+06	5837600	6338302	6.699e+06	3.3706e+06	4935302	4512500	3572100	4.3332e+06	2.9871e+06	5.4303e+06	5058897	5141101	2	2	1.9	1.9	1.9	98.852	0.0059128	1.9794	6
A5PK45;A0A3Q1N2V9	A5PK45;A0A3Q1N2V9	sp|A5PK45|GT251_BOVIN Procollagen galactosyltransferase 1 OS=Bos taurus OX=9913 GN=COLGALT1 PE=2 SV=1;tr|A0A3Q1N2V9|A0A3Q1N2V9_BOVIN Procollagen galactosyltransferase 1 OS=Bos taurus OX=9913 GN=COLGALT1 PE=4 SV=1	COLGALT1	16	0.23484	0.764117	1	-1.07758	0.161239	1	-1.49365	0.141739	1	1.38612	40678992	34034992	50148008	36504008	27048994	63641976	52450008	29730010	20219998	79254016	41233992	66293964	38179996	19445006	19297008	22640996	40603016	46708024	16	16	30.3	30.3	30.3	71.546	0	42.01	52
A6N9I4;F1MJ35	A6N9I4;F1MJ35	sp|A6N9I4|GRP2_BOVIN RAS guanyl-releasing protein 2 OS=Bos taurus OX=9913 GN=RASGRP2 PE=2 SV=1;tr|F1MJ35|F1MJ35_BOVIN RAS guanyl-releasing protein 2 OS=Bos taurus OX=9913 GN=RASGRP2 PE=4 SV=2	RASGRP2	22	0.235411	0.206568	1	1.21992	0.126155	1	1.31217	0.66206	0.980304	-1.07562	245970000	187899984	245780160	294679808	278840128	151869904	192309920	220929872	248009872	140980000	218179904	132689984	209589888	254300144	314549984	349090176	252719872	148420080	22	22	50.3	50.3	50.3	69.18	0	184.76	239
Q5E9D3	Q5E9D3	sp|Q5E9D3|MIC19_BOVIN MICOS complex subunit MIC19 OS=Bos taurus OX=9913 GN=CHCHD3 PE=2 SV=1		12	0.235984	0.55922	1	-1.14336	0.112639	1	-1.51963	0.290563	1	1.3291	40968984	68417976	46831012	43098020	98226064	101210048	83681048	50085988	42252988	97003032	73446960	99585032	47517984	39904012	24160994	54712968	40197992	101259968	12	12	49.8	49.8	49.8	26.1	0	43.86	70
A5PJ71	A5PJ71	tr|A5PJ71|A5PJ71_BOVIN MRPL41 protein OS=Bos taurus OX=9913 GN=MRPL41 PE=2 SV=1		4	0.236295	0.677692	1	-1.14231	0.182312	1	-2.10679	0.229531	1	1.84433	2.1787e+06	3.5188e+06	2998501	2.6569e+06	2.8343e+06	7.0254e+06	5565600	1681001	1.87133e+06	7.2604e+06	3197800	6647204	2.3669e+06	214867	1.8693e+06	1898399	3.4989e+06	4.8933e+06	4	4	34.8	34.8	34.8	15.021	0	8.5508	8
A0A3Q1LSG7;Q3SYY9;F1N364	A0A3Q1LSG7;Q3SYY9;F1N364	tr|A0A3Q1LSG7|A0A3Q1LSG7_BOVIN Probable lysosomal cobalamin transporter OS=Bos taurus OX=9913 GN=LMBRD1 PE=4 SV=1;sp|Q3SYY9|LMBD1_BOVIN Probable lysosomal cobalamin transporter OS=Bos taurus OX=9913 GN=LMBRD1 PE=2 SV=1;tr|F1N364|F1N364_BOVIN Probable lysos	LMBRD1	1	0.236426	0.0459359	1	1.80908	0.785046	0.979234	1.12508	0.212125	1	1.60796	4697202	8547997	5.7874e+06	6568901	4582098	6105102	4856299	3.8599e+06	2.15296e+06	3.9501e+06	1.22886e+06	6.2181e+06	5.3847e+06	5.5854e+06	3.3837e+06	4.5774e+06	7.4072e+06	715991	1	1	3.4	3.4	3.4	60.508	0	6.8871	3
Q2LGB8	Q2LGB8	tr|Q2LGB8|Q2LGB8_BOVIN Caspase 8 OS=Bos taurus OX=9913 GN=CASP8 PE=2 SV=1		10	0.236486	0.83031	1	1.03208	0.147591	1	1.25017	0.139578	1	-1.21132	68205016	73799016	43446996	64974964	52949980	48673992	53439032	33068982	72737968	67107000	54964980	63910016	94804064	53690996	69690960	71469960	78255008	58309972	10	10	31.3	31.3	31.3	56.749	0	30.038	36
Q29444;A0A3S5ZPJ9	Q29444;A0A3S5ZPJ9	sp|Q29444|MANBA_BOVIN Beta-mannosidase OS=Bos taurus OX=9913 GN=MANBA PE=1 SV=1;tr|A0A3S5ZPJ9|A0A3S5ZPJ9_BOVIN Beta-mannosidase OS=Bos taurus OX=9913 GN=MANBA PE=4 SV=1	MANBA	13	0.237522	0.131578	1	1.30644	0.299875	0.962093	1.21487	0.554897	0.978729	1.07538	25353008	21293000	29516018	25303014	29760998	19973992	19001994	30014992	24466006	13383004	22188002	11632999	18218012	23950012	24505986	34852988	18084994	22992992	13	13	21	21	21	101.18	0	26.658	73
A0A3Q1M0D6;F1MI03;A0A3Q1MP73	A0A3Q1M0D6;F1MI03;A0A3Q1MP73	tr|A0A3Q1M0D6|A0A3Q1M0D6_BOVIN Serine/arginine repetitive matrix 2 OS=Bos taurus OX=9913 GN=SRRM2 PE=4 SV=1;tr|F1MI03|F1MI03_BOVIN Serine/arginine repetitive matrix 2 OS=Bos taurus OX=9913 GN=SRRM2 PE=4 SV=2;tr|A0A3Q1MP73|A0A3Q1MP73_BOVIN Serine/arginine r	SRRM2	17	0.237614	0.153167	1	-2.37823	0.132647	1	-2.74695	0.831694	0.984948	1.15504	4.9404e+06	48128992	11824997	8987695	6843001	62077024	22479012	9182994	37090012	70592960	31629016	113620008	50547988	4.0602e+06	3.4528e+06	5644399	41779000	27053000	17	17	8.8	8.8	8.8	297.68	0	59.619	56
A0A3Q1LHW1;F2Z4I9	A0A3Q1LHW1;F2Z4I9	tr|A0A3Q1LHW1|A0A3Q1LHW1_BOVIN Presequence translocase associated motor 16 OS=Bos taurus OX=9913 GN=PAM16 PE=4 SV=1;tr|F2Z4I9|F2Z4I9_BOVIN Presequence translocase associated motor 16 OS=Bos taurus OX=9913 GN=PAM16 PE=4 SV=2	PAM16	2	0.238969	0.146324	1	-2.27903	0.301643	0.960402	-1.60519	0.437464	0.979123	-1.41979	780502	2.2731e+06	812186	425483	1.9273e+06	5.1612e+06	3.8438e+06	1.9713e+06	719143	9459398	2.6981e+06	6.1444e+06	1.5287e+06	973880	2.6708e+06	1.5232e+06	1702499	4844602	2	2	35.7	35.7	35.7	10.946	0	16.522	6
Q0VCK5;A0A3Q1LIW3;G5E675;A0A3Q1MS92	Q0VCK5;A0A3Q1LIW3;G5E675;A0A3Q1MS92	sp|Q0VCK5|AP2A2_BOVIN AP-2 complex subunit alpha-2 OS=Bos taurus OX=9913 GN=AP2A2 PE=1 SV=1;tr|A0A3Q1LIW3|A0A3Q1LIW3_BOVIN AP-2 complex subunit alpha OS=Bos taurus OX=9913 GN=AP2A2 PE=3 SV=1;tr|G5E675|G5E675_BOVIN AP-2 complex subunit alpha OS=Bos taurus O	AP2A2	26	0.23989	0.343557	1	1.18632	0.142184	1	1.30454	0.403806	0.992954	-1.09965	60809036	90615960	57958964	79713968	59762964	54897008	68114992	52472968	82709952	28058004	59359012	60858980	59067012	87054976	79614016	79929984	57586992	78376040	18	18	38.5	27.9	27.9	103.77	0	85.756	118
Q5EA61	Q5EA61	sp|Q5EA61|KCRB_BOVIN Creatine kinase B-type OS=Bos taurus OX=9913 GN=CKB PE=1 SV=1		15	0.24077	0.747602	1	1.10255	0.10223	1	1.53449	0.166023	1	-1.39176	145270096	105359936	60896004	203790080	100659992	57963024	61567012	80647008	200020016	45352028	130560056	104910008	145160080	168740016	179819968	148300048	92209992	133720032	15	15	62.7	62.7	62.7	42.719	0	118.33	138
A0A3Q1LRB7;A0A3Q1MPX6;A0A3Q1LVL3;F1MLY0;A0A3Q1MAR0;A0A3Q1M6P0;A0A3Q1MAH5;A0A3Q1NDJ2;A0A3Q1LPP0;E1BAV9;A0A3Q1N141	A0A3Q1LRB7;A0A3Q1MPX6;A0A3Q1LVL3;F1MLY0;A0A3Q1MAR0;A0A3Q1M6P0;A0A3Q1MAH5;A0A3Q1NDJ2	tr|A0A3Q1LRB7|A0A3Q1LRB7_BOVIN Uncharacterized protein OS=Bos taurus OX=9913 GN=KIF1B PE=3 SV=1;tr|A0A3Q1MPX6|A0A3Q1MPX6_BOVIN Uncharacterized protein OS=Bos taurus OX=9913 GN=KIF1B PE=3 SV=1;tr|A0A3Q1LVL3|A0A3Q1LVL3_BOVIN Kinesin family member 1A OS=Bos t	KIF1B	3	0.241215	0.23271	1	-1.17196	0.557801	0.981829	1.0942	0.132906	1	-1.28236	1.658e+06	1.1802e+06	1.7012e+06	1.5326e+06	2.0625e+06	2.2081e+06	2316101	2.1501e+06	2.5607e+06	1.9006e+06	1.717e+06	1.4467e+06	2164100	2.0513e+06	2.9305e+06	1.6972e+06	1.4787e+06	3.1647e+06	3	3	4.2	4.2	4.2	130.37	0	4.4987	12
P02672;CON__P02672	P02672;CON__P02672	sp|P02672|FIBA_BOVIN Fibrinogen alpha chain OS=Bos taurus OX=9913 GN=FGA PE=1 SV=5;		101	0.241563	0.207601	1	1.63567	0.129204	1	2.0015	0.643784	0.979324	-1.22365	26009992	78404024	20380006	108900032	37701024	43098020	19336004	44615016	19829988	11047005	60343976	33674020	22946986	135440000	29153984	105640008	25836984	99822960	1	1	92.4	2.3	2.3	67.011	0	28.868	10
F1MCP4	F1MCP4	tr|F1MCP4|F1MCP4_BOVIN Glycerophosphodiester phosphodiesterase domain containing 2 OS=Bos taurus OX=9913 GN=GDPD2 PE=4 SV=1		7	0.241661	0.178143	1	1.61204	0.95275	0.995969	-1.02221	0.0809433	1	1.64785	52755032	20690996	32316986	29706004	53680992	33708008	36631008	38712008	42552008	10128997	21654994	8.1635e+06	15764992	26169000	35109988	26981990	27997012	8655004	7	7	18.2	18.2	18.2	61.678	0	17.833	46
F1MHP6;A3KN12	F1MHP6;A3KN12	tr|F1MHP6|F1MHP6_BOVIN Adenylosuccinate lyase OS=Bos taurus OX=9913 GN=ADSL PE=3 SV=3;sp|A3KN12|PUR8_BOVIN Adenylosuccinate lyase OS=Bos taurus OX=9913 GN=ADSL PE=2 SV=1	ADSL	14	0.241701	0.261127	1	-1.13565	0.45776	0.968186	1.10077	0.156777	1	-1.25009	72545024	86753952	51779008	91510952	61095024	58675984	69853032	65183008	76763048	83190944	91341976	86343976	118340048	57541028	114110008	71326952	87935024	83712024	14	14	44.9	44.9	44.9	55.464	0	136.82	102
Q24JZ1;A0A3Q1LWA5	Q24JZ1;A0A3Q1LWA5	tr|Q24JZ1|Q24JZ1_BOVIN Granulysin OS=Bos taurus OX=9913 GN=GNLY PE=1 SV=1;tr|A0A3Q1LWA5|A0A3Q1LWA5_BOVIN Saposin B-type domain-containing protein OS=Bos taurus OX=9913 GN=LOC112448791 PE=1 SV=1	LOC112448791	4	0.241744	0.120594	1	4.32893	0.998373	0.999885	-1.00231	0.129614	1	4.33892	12232000	73967024	5969403	18040004	49530024	49830976	36528000	824121	490089	16129999	4.4617e+06	34415980	4613201	28768992	371430	876548	27535990	30290012	4	3	30.1	30.1	24.7	15.872	0	7.3989	16
Q29448;A0A3Q1MG92	Q29448;A0A3Q1MG92	sp|Q29448|HMGCL_BOVIN Hydroxymethylglutaryl-CoA lyase, mitochondrial OS=Bos taurus OX=9913 GN=HMGCL PE=2 SV=2;tr|A0A3Q1MG92|A0A3Q1MG92_BOVIN Hydroxymethylglutaryl-CoA lyase, mitochondrial OS=Bos taurus OX=9913 GN=HMGCL PE=1 SV=1	HMGCL	8	0.241824	0.645364	1	1.06161	0.225023	0.959751	-1.18038	0.142906	1	1.2531	31988992	31100990	28294996	20097004	39629000	23221992	19991006	34758980	29940998	25927012	28230988	23883012	18753988	23704994	17572990	18985998	27597984	32849020	8	8	35.1	35.1	35.1	34.168	0	44.668	57
Q2KIT0;CON__Q2KIT0	Q2KIT0;CON__Q2KIT0	sp|Q2KIT0|HP20_BOVIN Protein HP-20 homolog OS=Bos taurus OX=9913 PE=2 SV=1;		5	0.242014	0.140474	1	1.66638	0.317226	0.963906	1.2756	0.407248	0.98817	1.30635	147569936	119470008	37812988	75652976	144300000	34497024	42428984	43720984	28226994	40624008	100460040	54870016	71505968	95070024	37302008	51657984	86182032	44744024	5	5	29.8	29.8	29.8	20.646	0	21.921	30
A6H7E3;Q5E9E1	A6H7E3;Q5E9E1	tr|A6H7E3|A6H7E3_BOVIN PDZ and LIM domain 1 OS=Bos taurus OX=9913 GN=PDLIM1 PE=1 SV=1;sp|Q5E9E1|PDLI1_BOVIN PDZ and LIM domain protein 1 OS=Bos taurus OX=9913 GN=PDLIM1 PE=2 SV=3	PDLIM1	25	0.242247	0.530062	1	1.15807	0.144514	1	1.43439	0.194555	1	-1.2386	2216000256	1185799808	1563400064	1688000256	2197799936	2293300224	1347500416	3440401408	2165900032	1294100352	1310499712	850899456	1512999424	2770300672	2460799232	3194697984	1978099456	1936199168	25	25	85.7	85.7	85.7	35.82	0	323.31	525
P68509	P68509	sp|P68509|1433F_BOVIN 14-3-3 protein eta OS=Bos taurus OX=9913 GN=YWHAH PE=1 SV=2		15	0.242315	0.211417	1	-1.38885	0.112678	1	-1.72764	0.561187	0.980228	1.24394	52506972	57680028	34728984	45505000	144979984	99495016	101739968	91036000	51377984	113639984	86230008	106259968	26905014	65221020	48476004	70413992	20717000	150170032	9	9	56.1	42.3	42.3	28.211	0	312.14	75
Q5E998;P25975	Q5E998;P25975	sp|Q5E998|CATL2_BOVIN Cathepsin L2 OS=Bos taurus OX=9913 GN=CTSV PE=2 SV=1;sp|P25975|CATL1_BOVIN Cathepsin L1 OS=Bos taurus OX=9913 GN=CTSL PE=1 SV=3	CTSL	10	0.242388	0.134917	1	1.44612	0.204972	0.975851	1.40026	0.885343	0.992509	1.03275	87854960	44758992	82214992	57196988	93135008	45451008	39430980	95117040	56192028	28906014	46610004	30142006	36197016	99198048	66066040	104739960	49677972	52266988	10	10	48.2	48.2	48.2	37.393	0	83.547	102
Q5E9F9	Q5E9F9	sp|Q5E9F9|PRS7_BOVIN 26S proteasome regulatory subunit 7 OS=Bos taurus OX=9913 GN=PSMC2 PE=2 SV=3		20	0.242561	0.564895	1	-1.06453	0.212013	0.962557	1.11884	0.142638	1	-1.19104	47741024	67686976	46951032	74309984	51545012	43148020	55831028	44551004	59540964	60949968	63153996	64010980	71718992	53844968	79733992	55097032	69251016	60927008	20	20	60.7	60.7	60.7	48.633	0	76.468	132
E1BJ08;G3MZB0;E1BKU3	E1BJ08	tr|E1BJ08|E1BJ08_BOVIN Uncharacterized protein OS=Bos taurus OX=9913 GN=LOC785216 PE=1 SV=3		5	0.242815	0.140896	1	1.33116	0.0929332	1	1.2965	0.903193	0.994775	1.02673	10996994	13189996	6026903	7111303	10152002	4.4057e+06	5.569e+06	5.5013e+06	5665602	7487397	7.0895e+06	5.424e+06	8.1343e+06	6921798	5.4247e+06	8746498	6.6117e+06	13438002	3	3	15.4	8.7	8.7	38.033	0	5.4337	26
Q1RML6	Q1RML6	tr|Q1RML6|Q1RML6_BOVIN tRNA nucleotidyl transferase 1 OS=Bos taurus OX=9913 GN=TRNT1 PE=2 SV=1		4	0.243108	0.819295	1	1.0555	0.241475	0.959624	-2.08194	0.210229	1	2.1975	6.3156e+06	14492998	5.9892e+06	12145001	7248003	5.8023e+06	8975903	5.9029e+06	4.0036e+06	8.0744e+06	9285396	12731997	10452002	828650	507363	5063601	11855005	9426203	4	4	15.9	15.9	15.9	49.779	0	38.282	23
P52556;A0A3Q1NNJ3	P52556;A0A3Q1NNJ3	sp|P52556|BLVRB_BOVIN Flavin reductase (NADPH) OS=Bos taurus OX=9913 GN=BLVRB PE=1 SV=2;tr|A0A3Q1NNJ3|A0A3Q1NNJ3_BOVIN Flavin reductase (NADPH) OS=Bos taurus OX=9913 GN=BLVRB PE=1 SV=1	BLVRB	8	0.243147	0.287591	1	-1.20685	0.517772	0.971885	1.11139	0.134156	1	-1.34128	164110080	95989968	75765984	147099920	134580032	81076976	128910064	142870016	210339936	128179976	117600000	101360024	116280008	134680064	268419840	131289984	140900064	143440080	8	8	58.7	58.7	58.7	22.132	0	69.307	127
Q0III3;F1N7H7;A0A3Q1MY28;A0A3Q1MT80	Q0III3;F1N7H7;A0A3Q1MY28;A0A3Q1MT80	sp|Q0III3|DC1I2_BOVIN Cytoplasmic dynein 1 intermediate chain 2 OS=Bos taurus OX=9913 GN=DYNC1I2 PE=1 SV=1;tr|F1N7H7|F1N7H7_BOVIN Cytoplasmic dynein 1 intermediate chain 2 OS=Bos taurus OX=9913 GN=DYNC1I2 PE=4 SV=3;tr|A0A3Q1MY28|A0A3Q1MY28_BOVIN Cytoplasmi	DYNC1I2	10	0.243346	0.783547	1	-1.03684	0.192067	0.987394	1.16958	0.103065	1	-1.21266	20243000	25343992	18826004	28751006	16425009	17962988	14783005	19096006	28980018	23721014	22628008	23181012	23850984	25672016	32351998	22944012	20973986	27332010	10	10	34	34	34	68.376	0	38.306	49
A0A3Q1MPR1;A1A4I8;G3N1J2	A0A3Q1MPR1;A1A4I8;G3N1J2	tr|A0A3Q1MPR1|A0A3Q1MPR1_BOVIN Exportin 7 OS=Bos taurus OX=9913 GN=XPO7 PE=4 SV=1;tr|A1A4I8|A1A4I8_BOVIN Exportin 7 OS=Bos taurus OX=9913 GN=XPO7 PE=2 SV=1;tr|G3N1J2|G3N1J2_BOVIN Exportin 7 OS=Bos taurus OX=9913 GN=XPO7 PE=4 SV=1	XPO7	4	0.243568	0.0599126	1	1.30124	0.21262	0.960474	1.30973	0.972969	0.999591	-1.00652	3.5683e+06	4.4058e+06	4725299	4492398	3.2165e+06	3.3459e+06	2.5709e+06	1931199	3582699	3.7689e+06	3.3311e+06	3.313e+06	7.0547e+06	2.8122e+06	6.062e+06	2.3774e+06	3.7029e+06	3.5273e+06	4	4	5.4	5.4	5.4	123.2	0	6.2765	13
Q0VCH8	Q0VCH8	sp|Q0VCH8|TMM65_BOVIN Transmembrane protein 65 OS=Bos taurus OX=9913 GN=TMEM65 PE=2 SV=1		4	0.243614	0.641307	1	1.11003	0.195813	0.976988	-1.31261	0.155632	1	1.45704	7490397	7412601	11113996	14551999	19798998	6117100	11739992	9859896	12834005	6.4793e+06	8787599	6872903	6.6603e+06	3.5494e+06	6.8887e+06	11666004	6.9042e+06	8665698	4	4	20.3	20.3	20.3	25.041	0	7.7272	14
Q3T094	Q3T094	sp|Q3T094|ETHE1_BOVIN Persulfide dioxygenase ETHE1, mitochondrial OS=Bos taurus OX=9913 GN=ETHE1 PE=2 SV=1		11	0.243836	0.739741	1	1.0403	0.234445	0.956589	-1.16887	0.113671	1	1.21598	105379992	111390024	135650032	105820048	126240048	167939920	89431984	116199944	109340040	149669952	104919992	157949904	89727944	136669984	74730968	107339984	115239936	97481024	11	11	61.8	61.8	61.8	27.9	0	92.317	102
Q0Z7W6;A0A3Q1M2J9	Q0Z7W6;A0A3Q1M2J9	sp|Q0Z7W6|TMX1_BOVIN Thioredoxin-related transmembrane protein 1 OS=Bos taurus OX=9913 GN=TMX1 PE=2 SV=1;tr|A0A3Q1M2J9|A0A3Q1M2J9_BOVIN Thioredoxin-related transmembrane protein 1 OS=Bos taurus OX=9913 GN=TMX1 PE=4 SV=1	TMX1	10	0.243956	0.890422	1	-1.01509	0.123469	1	-1.17772	0.185421	1	1.16021	125989944	150520048	177890000	147009904	161619968	223530000	171729904	175069936	158899968	190999936	118449936	181359920	118300008	173669936	113900048	161070048	140900064	138319968	10	10	32	32	32	31.581	0	60.829	115
F1N3G6;A0A3Q1LWW8;A0A3Q1N747	F1N3G6;A0A3Q1LWW8;A0A3Q1N747	tr|F1N3G6|F1N3G6_BOVIN Phospholipid-transporting ATPase OS=Bos taurus OX=9913 GN=ATP11C PE=3 SV=3;tr|A0A3Q1LWW8|A0A3Q1LWW8_BOVIN PhoLip_ATPase_C domain-containing protein OS=Bos taurus OX=9913 GN=LOC112441535 PE=4 SV=1;tr|A0A3Q1N747|A0A3Q1N747_BOVIN Phosph	LOC112441535	10	0.245073	0.585517	1	1.07757	0.302716	0.957973	-1.19293	0.110488	1	1.28546	16290991	15262997	25445990	20326994	21722006	19144996	19213992	21222010	22581000	13340008	22253014	12499004	19538006	16121002	8524095	17211996	17633990	14546997	10	10	11.6	11.6	11.6	128.31	0	22.657	59
O62830	O62830	sp|O62830|PPM1B_BOVIN Protein phosphatase 1B OS=Bos taurus OX=9913 GN=PPM1B PE=2 SV=2		7	0.245081	0.606786	1	1.09096	0.113437	1	1.33479	0.275468	1	-1.22351	37884996	30143998	23914006	37347012	35853996	17985992	26119988	31979986	36522980	23559992	31359000	17307994	34349980	41563972	50254000	46985988	29099996	22490992	5	5	19	14.5	14.5	53.43	0	18.941	65
CON__ENSEMBL:ENSBTAP00000033053;G3MXG6	CON__ENSEMBL:ENSBTAP00000033053;G3MXG6	;tr|G3MXG6|G3MXG6_BOVIN Ig-like domain-containing protein OS=Bos taurus OX=9913 PE=4 SV=2		4	0.245167	0.0482829	1	2.22573	0.847143	0.982036	1.11107	0.249781	1	2.00323	280849824	171760096	54017016	77314976	124080040	44714988	36435012	58965036	31419006	35836984	116309992	32678010	169189904	85771008	43563008	24097002	152629968	7439197	3	3	23.7	23.7	23.7	14.759	0	78.285	21
Q0VCA3;A0A3Q1MMS8;F1N3R4;A0A3Q1MIY6	Q0VCA3;A0A3Q1MMS8;F1N3R4;A0A3Q1MIY6	sp|Q0VCA3|LETM1_BOVIN Mitochondrial proton/calcium exchanger protein OS=Bos taurus OX=9913 GN=LETM1 PE=2 SV=1;tr|A0A3Q1MMS8|A0A3Q1MMS8_BOVIN Mitochondrial proton/calcium exchanger protein OS=Bos taurus OX=9913 GN=LETM1 PE=4 SV=1;tr|F1N3R4|F1N3R4_BOVIN Mito	LETM1	22	0.245729	0.966387	1	-1.00337	0.173852	1	-1.18432	0.231625	1	1.18034	140040032	220099856	218400096	183280032	186909920	209319904	196810080	178669936	210329936	177879888	176490080	212130032	188060032	137090000	100839944	173839920	197000128	200489952	22	22	40.7	40.7	40.7	81.817	0	175.53	220
F1N6L1	F1N6L1	tr|F1N6L1|F1N6L1_BOVIN Valyl-tRNA synthetase 2, mitochondrial OS=Bos taurus OX=9913 GN=VARS2 PE=3 SV=3		6	0.245749	0.198625	1	1.28292	0.951099	0.995041	1.00799	0.188298	1	1.27275	12497996	11327999	18415004	11239996	18186006	6.7632e+06	11845996	12148004	11521999	6.8333e+06	7794102	9154206	8935304	7.9894e+06	10201002	11099004	8051395	13030002	6	6	8.1	8.1	8.1	118.93	0	10.569	30
Q5E9F8;G3MYD7;A0A3Q1M588;A5PK61;A0A3Q1MPB8;G3N2P2;A0A3Q1LMR9;Q3SZB8	Q5E9F8;G3MYD7;A0A3Q1M588;A5PK61;A0A3Q1MPB8;G3N2P2;A0A3Q1LMR9	sp|Q5E9F8|H33_BOVIN Histone H3.3 OS=Bos taurus OX=9913 GN=H3-3A PE=1 SV=3;tr|G3MYD7|G3MYD7_BOVIN Histone H3 OS=Bos taurus OX=9913 GN=LOC100297725 PE=3 SV=1;tr|A0A3Q1M588|A0A3Q1M588_BOVIN Histone H3.3C OS=Bos taurus OX=9913 GN=H3F3C PE=3 SV=1;sp|A5PK61|H3C_	LOC100297725	12	0.246274	0.320775	1	-1.25735	0.15025	1	-1.55291	0.412107	0.985652	1.23507	6622991872	8570491392	7047303168	4871905280	5028396544	10382986240	17762019328	6092402176	5010797568	10838007808	7663507456	8926896128	8573302272	3963297792	4049001216	3008399616	5710903296	12128007168	12	2	71.3	71.3	30.1	15.328	0	274.47	273
Q3SYV4	Q3SYV4	sp|Q3SYV4|CAP1_BOVIN Adenylyl cyclase-associated protein 1 OS=Bos taurus OX=9913 GN=CAP1 PE=2 SV=3		34	0.246421	0.876611	1	1.02953	0.153544	1	1.3604	0.190617	1	-1.32139	6100800512	4614804480	3953302272	6485394944	6615098880	3034199296	4166999552	6239305216	7340792832	4262801664	4983301120	3001098240	5147601920	6813102080	12277006336	7823699968	4984104960	4593694208	34	1	79.4	79.4	4.9	51.272	0	323.31	731
Q2KIQ7;A0A3Q1MCZ2	Q2KIQ7;A0A3Q1MCZ2	tr|Q2KIQ7|Q2KIQ7_BOVIN Splicing factor 3B, 14 kDa subunit OS=Bos taurus OX=9913 GN=SF3B6 PE=2 SV=1;tr|A0A3Q1MCZ2|A0A3Q1MCZ2_BOVIN RRM domain-containing protein OS=Bos taurus OX=9913 PE=4 SV=1		1	0.246427	0.187582	1	-1.78758	0.13739	1	-2.20495	0.680772	0.980323	1.23349	1.97319e+06	1.3687e+06	317305	887850	1265400	2.4264e+06	1.6426e+06	2149677	614470	5060797	2.62985e+06	2.6395e+06	1.0755e+06	576839	1.07746e+06	265682	741405	5037300	1	1	9.6	9.6	9.6	14.585	0	3.1209	2
A5PKG4	A5PKG4	tr|A5PKG4|A5PKG4_BOVIN NFS1 protein OS=Bos taurus OX=9913 GN=NFS1 PE=2 SV=1		8	0.247154	0.768453	1	-1.03278	0.163599	1	-1.17978	0.130699	1	1.14233	14891008	13176993	17002002	11573999	15071999	13626008	11377002	19767010	18670988	13239000	12343002	14024996	13608995	9946504	12709999	10664997	14200999	13695994	8	8	23.6	23.6	23.6	50.343	0	18.303	38
A0A3Q1MLL6;E1BC59;A0A3Q1MPV7;A0A3Q1LRC7;F1N3L1	A0A3Q1MLL6;E1BC59;A0A3Q1MPV7;A0A3Q1LRC7;F1N3L1	tr|A0A3Q1MLL6|A0A3Q1MLL6_BOVIN Protein phosphatase 1 regulatory subunit OS=Bos taurus OX=9913 GN=PPP1R12A PE=4 SV=1;tr|E1BC59|E1BC59_BOVIN Protein phosphatase 1 regulatory subunit OS=Bos taurus OX=9913 GN=PPP1R12A PE=4 SV=3;tr|A0A3Q1MPV7|A0A3Q1MPV7_BOVIN P	PPP1R12A	22	0.247185	0.69876	1	1.03519	0.168927	1	1.18042	0.215456	1	-1.14029	187890048	195640096	226580032	189450016	226539888	165510032	169370064	237449856	225099984	162209920	205169872	159570064	196139920	269080000	261120112	282920032	195980000	170210048	22	22	25.5	25.5	25.5	110.47	0	197.83	197
G3MXQ8	G3MXQ8	tr|G3MXQ8|G3MXQ8_BOVIN alpha-1,2-Mannosidase OS=Bos taurus OX=9913 GN=MAN1B1 PE=3 SV=2		1	0.247754	0.344614	1	-1.31005	0.119366	1	-1.4696	0.504841	0.983062	1.12179	747520	849610	1.0353e+06	678900	584726	1.7477e+06	871380	994550	731240	2.3741e+06	707900	2165199	674150	814030	839320	931250	723140	738000	1	1	1.5	1.5	1.5	74.108	0.0080724	1.8951	3
Q0P5N1;A0A3Q1MIF7	Q0P5N1;A0A3Q1MIF7	sp|Q0P5N1|CNPY3_BOVIN Protein canopy homolog 3 OS=Bos taurus OX=9913 GN=CNPY3 PE=2 SV=1;tr|A0A3Q1MIF7|A0A3Q1MIF7_BOVIN DUF3456 domain-containing protein OS=Bos taurus OX=9913 PE=4 SV=1		7	0.24814	0.455777	1	-1.24329	0.182589	1	-2.47668	0.300443	1	1.99204	10230999	18460002	14126005	7430596	13748005	29697992	9991103	16396002	10991994	34341988	17057996	28341008	6.2947e+06	13022993	508771	5.7881e+06	13164004	40760980	7	7	28.7	28.7	28.7	31.387	0	35.808	23
Q3T148;F1N5F7;A0A3Q1MNJ2	Q3T148;F1N5F7;A0A3Q1MNJ2	sp|Q3T148|EIF3M_BOVIN Eukaryotic translation initiation factor 3 subunit M OS=Bos taurus OX=9913 GN=EIF3M PE=2 SV=2;tr|F1N5F7|F1N5F7_BOVIN Eukaryotic translation initiation factor 3 subunit M OS=Bos taurus OX=9913 GN=EIF3M PE=3 SV=2;tr|A0A3Q1MNJ2|A0A3Q1MNJ	EIF3M	8	0.248469	0.241087	1	-1.99452	0.926672	0.992035	1.01955	0.218381	1	-2.0335	4.3957e+06	13493992	326857	7976995	3.239e+06	5.4769e+06	5.3241e+06	5.9458e+06	5203498	9983999	7084100	14825006	8.1398e+06	6.0268e+06	6786197	5338198	9768900	11174004	8	8	33.8	33.8	33.8	42.415	0	27.878	15
Q0VD18;A0A3Q1MLV3	Q0VD18;A0A3Q1MLV3	sp|Q0VD18|LHPP_BOVIN Phospholysine phosphohistidine inorganic pyrophosphate phosphatase OS=Bos taurus OX=9913 GN=LHPP PE=1 SV=1;tr|A0A3Q1MLV3|A0A3Q1MLV3_BOVIN Phospholysine phosphohistidine inorganic pyrophosphate phosphatase OS=Bos taurus OX=9913 GN=LHPP	LHPP	9	0.24887	0.728318	1	1.0793	0.155834	1	1.4389	0.194376	1	-1.33318	92597008	55005036	62119964	40875980	61016000	40072024	37398992	63021964	71920952	52373996	82800976	27212016	71623952	48504980	154299952	55951032	77037960	76840016	9	9	51.5	51.5	51.5	29.18	0	78.342	92
Q28156;A0A3Q1MRK8;A0A3Q1MI00	Q28156;A0A3Q1MRK8;A0A3Q1MI00	sp|Q28156|PDE5A_BOVIN cGMP-specific 3,5-cyclic phosphodiesterase OS=Bos taurus OX=9913 GN=PDE5A PE=1 SV=1;tr|A0A3Q1MRK8|A0A3Q1MRK8_BOVIN Phosphodiesterase OS=Bos taurus OX=9913 GN=PDE5A PE=3 SV=1;tr|A0A3Q1MI00|A0A3Q1MI00_BOVIN Phosphodiesterase OS=Bos ta	PDE5A	44	0.248887	0.887953	1	1.03005	0.168393	1	1.37786	0.149057	1	-1.33766	940230528	721410304	610699840	946390016	887120000	443330208	647879616	904279488	1314200448	417960128	748809920	535679808	669369600	1135500288	1553099520	1291299200	804520128	720249536	44	44	51.9	51.9	51.9	98.626	0	323.31	582
A0A3Q1MH83;A5D794;A0A3Q1NHB9	A0A3Q1MH83;A5D794;A0A3Q1NHB9	tr|A0A3Q1MH83|A0A3Q1MH83_BOVIN GTPase-activating protein and VPS9 domain-containing protein 1 OS=Bos taurus OX=9913 GN=GAPVD1 PE=4 SV=1;sp|A5D794|GAPD1_BOVIN GTPase-activating protein and VPS9 domain-containing protein 1 OS=Bos taurus OX=9913 GN=GAPVD1 PE=	GAPVD1	11	0.249014	0.0560116	1	-1.22214	0.426766	0.964981	-1.09921	0.446617	0.980998	-1.11183	13725994	13285991	11188994	17302000	12783001	9528004	17429996	14470004	18093004	14170991	15439995	14350002	15727998	16567992	20852994	12455998	11227001	10688994	11	11	11.6	11.6	11.6	162.81	0	36.441	57
A0A3Q1MPD9;A0A3Q1NEX5;F1MNQ8	A0A3Q1MPD9;A0A3Q1NEX5;F1MNQ8	tr|A0A3Q1MPD9|A0A3Q1MPD9_BOVIN Syntaxin 2 OS=Bos taurus OX=9913 GN=STX2 PE=3 SV=1;tr|A0A3Q1NEX5|A0A3Q1NEX5_BOVIN Syntaxin 2 OS=Bos taurus OX=9913 GN=STX2 PE=3 SV=1;tr|F1MNQ8|F1MNQ8_BOVIN Syntaxin 2 OS=Bos taurus OX=9913 GN=STX2 PE=3 SV=3	STX2	7	0.249325	0.087475	1	-1.78627	0.220223	0.959595	-1.59414	0.775324	0.979923	-1.12052	3.2674e+06	4.409e+06	9711994	3.2087e+06	2.7306e+06	10594996	12451997	5483202	5.4597e+06	14830005	6.3048e+06	12105006	6.2643e+06	2.3233e+06	2332501	6509603	16178993	7.1905e+06	7	7	39.4	39.4	39.4	33.213	0	12.806	21
A7YWF1;A0A3Q1MB37	A7YWF1;A0A3Q1MB37	tr|A7YWF1|A7YWF1_BOVIN ACSS2 protein OS=Bos taurus OX=9913 GN=ACSS2 PE=1 SV=1;tr|A0A3Q1MB37|A0A3Q1MB37_BOVIN Acyl-CoA synthetase short chain family member 2 OS=Bos taurus OX=9913 GN=ACSS2 PE=1 SV=1	ACSS2	17	0.24958	0.725965	1	1.06337	0.0827461	1	1.32415	0.2712	1	-1.24523	87166000	76218992	54536972	98594000	88597960	38442008	53466028	78688976	90451984	62264016	66369032	53512984	57524976	106449936	119669976	110289968	75831016	74014960	17	17	37.2	37.2	37.2	78.733	0	74.629	167
A0A3Q1MUD4;F1MT25;A0A3Q1M9B5	A0A3Q1MUD4;F1MT25;A0A3Q1M9B5	tr|A0A3Q1MUD4|A0A3Q1MUD4_BOVIN High density lipoprotein binding protein OS=Bos taurus OX=9913 GN=HDLBP PE=1 SV=1;tr|F1MT25|F1MT25_BOVIN High density lipoprotein binding protein OS=Bos taurus OX=9913 GN=HDLBP PE=1 SV=3;tr|A0A3Q1M9B5|A0A3Q1M9B5_BOVIN High de	HDLBP	13	0.249895	0.193874	1	-1.29328	0.61442	0.979189	-1.06471	0.221	1	-1.21468	15845000	26485984	18298006	24377990	9884694	19928992	18347010	16344990	22797004	26353010	26961986	35521980	22413014	20570004	20994988	20351008	23547008	25536006	13	13	17.4	17.4	17.4	141.51	0	44.558	69
A7MAZ5	A7MAZ5	sp|A7MAZ5|H13_BOVIN Histone H1.3 OS=Bos taurus OX=9913 GN=H1-3 PE=1 SV=1		20	0.250369	0.104061	1	-1.54959	0.195007	0.981929	-1.51504	0.94172	0.995881	-1.02281	303749856	697699584	200149904	254059872	271979872	344940096	888230208	276110112	346200160	482779872	529859712	644489792	680289536	227630000	219879984	167550048	301569920	672780032	3	3	44.8	9.5	9.5	22.153	0	33.274	61
A0A3Q1LYB3;F1MG10;A6QQ21	A0A3Q1LYB3;F1MG10;A6QQ21	tr|A0A3Q1LYB3|A0A3Q1LYB3_BOVIN COP9 signalosome complex subunit 6 OS=Bos taurus OX=9913 GN=COPS6 PE=4 SV=1;tr|F1MG10|F1MG10_BOVIN COP9 signalosome complex subunit 6 OS=Bos taurus OX=9913 GN=COPS6 PE=4 SV=2;sp|A6QQ21|CSN6_BOVIN COP9 signalosome complex subu	COPS6	5	0.250866	0.878795	1	1.01994	0.118283	1	1.22595	0.219588	1	-1.20198	11984002	18797006	10390993	19843992	15369995	13474008	15112004	10725998	16013010	14547997	12798998	17680000	20713002	15389006	24184994	19257988	13003002	15026993	5	5	26.8	26.8	26.8	34.937	0	14.54	33
G3X757;Q3ZBT1;A0A3Q1M0U9	G3X757;Q3ZBT1;A0A3Q1M0U9	tr|G3X757|G3X757_BOVIN Transitional endoplasmic reticulum ATPase OS=Bos taurus OX=9913 GN=VCP PE=3 SV=1;sp|Q3ZBT1|TERA_BOVIN Transitional endoplasmic reticulum ATPase OS=Bos taurus OX=9913 GN=VCP PE=2 SV=1;tr|A0A3Q1M0U9|A0A3Q1M0U9_BOVIN Transitional endopl	VCP	53	0.251473	0.359012	1	1.09924	0.178288	1	1.18554	0.322924	1	-1.07851	1135099520	1146299904	1217499776	1223300224	1211499520	1051699648	1067000256	923699520	1606100992	858439488	1154900608	891829696	976969984	1218799488	1592000256	1420899712	1238499328	1164900352	53	53	76.8	76.8	76.8	89.302	0	323.31	749
Q56JZ9;A0A3Q1MK80	Q56JZ9;A0A3Q1MK80	sp|Q56JZ9|GMFG_BOVIN Glia maturation factor gamma OS=Bos taurus OX=9913 GN=GMFG PE=2 SV=1;tr|A0A3Q1MK80|A0A3Q1MK80_BOVIN Glia maturation factor OS=Bos taurus OX=9913 GN=GMFG PE=1 SV=1	GMFG	6	0.251988	0.159154	1	-1.29022	0.1612	1	-1.25626	0.87425	0.991485	-1.02703	67559040	82823968	39323008	83196008	91769984	81517000	75682992	75596984	68255984	128940064	112849928	111169928	68560048	53281008	70888024	78729032	68192032	115600056	6	5	45.1	45.1	38.7	16.77	0	54.74	73
P02721;A0A452DJ42	P02721;A0A452DJ42	sp|P02721|ATP5J_BOVIN ATP synthase-coupling factor 6, mitochondrial OS=Bos taurus OX=9913 GN=ATP5PF PE=1 SV=2;tr|A0A452DJ42|A0A452DJ42_BOVIN ATP synthase-coupling factor 6, mitochondrial OS=Bos taurus OX=9913 GN=ATP5PF PE=1 SV=1	ATP5PF	5	0.252065	0.162664	1	-2.77207	0.876625	0.984955	1.10756	0.196446	1	-3.07024	378942	1.30078e+06	527078	499350	8.1506e+06	9651400	2.9909e+06	920797	5898297	7846801	5863799	6.1958e+06	748404	3.0254e+06	5.46291e+06	8.0105e+06	2120151	40690984	5	5	36.1	36.1	36.1	12.532	0	15.683	11
Q3SZK4;F1MP97	Q3SZK4;F1MP97	sp|Q3SZK4|FAKD4_BOVIN FAST kinase domain-containing protein 4 OS=Bos taurus OX=9913 GN=TBRG4 PE=2 SV=1;tr|F1MP97|F1MP97_BOVIN FAST kinase domain-containing protein 4 OS=Bos taurus OX=9913 GN=TBRG4 PE=4 SV=3	TBRG4	3	0.252394	0.402946	1	-1.32148	0.163854	1	-1.77007	0.318227	1	1.33946	802080	1.3754e+06	1.4133e+06	980688	642159	1.2925e+06	1.3202e+06	521222	898911	2.5677e+06	1.1461e+06	3.7128e+06	1.3148e+06	589321	641817	298495	1.50834e+06	981410	3	3	5.2	5.2	5.2	71.641	0	4.8012	4
Q3T0P6;G3X7N4;A0A3Q1MPQ0	Q3T0P6;G3X7N4	sp|Q3T0P6|PGK1_BOVIN Phosphoglycerate kinase 1 OS=Bos taurus OX=9913 GN=PGK1 PE=2 SV=3;tr|G3X7N4|G3X7N4_BOVIN Phosphoglycerate kinase OS=Bos taurus OX=9913 GN=PGK1 PE=1 SV=2	PGK1	26	0.252449	0.868136	1	1.02153	0.0728306	1	1.18833	0.199011	1	-1.16328	1046700480	1149099392	694080256	1430200576	1036300544	863449984	798189952	807080128	1009099584	1220200576	1000700480	1184400640	1181699456	1277600512	1268399616	1240300160	1164199808	957410432	26	26	69.5	69.5	69.5	44.537	0	323.31	437
Q1RMU4;A0A3Q1MZY2;G3N0U8;A0A3Q1LSF1;F1MU96;A0A3Q1MLM7	Q1RMU4	sp|Q1RMU4|ERLN2_BOVIN Erlin-2 OS=Bos taurus OX=9913 GN=ERLIN2 PE=2 SV=1		9	0.253124	0.568124	1	-1.05971	0.111175	1	-1.19661	0.314846	1	1.12919	33477022	34864004	45191984	27694990	33459986	45232988	41268024	34392012	35404016	49372984	33595980	37564996	42793016	30065988	24577010	27342996	32593012	37845996	9	9	35.2	35.2	35.2	37.73	0	22.453	80
Q3MHH4	Q3MHH4	sp|Q3MHH4|SYQ_BOVIN Glutamine--tRNA ligase OS=Bos taurus OX=9913 GN=QARS PE=2 SV=1		24	0.253449	0.197345	1	-1.18297	0.889364	0.987501	1.01614	0.150991	1	-1.20207	67087040	100700056	71132024	81623008	54520968	59928012	66886980	83577000	86896984	86936968	70462048	118030056	68398984	101319960	109390064	90564944	74154040	75943992	24	24	41	41	41	87.642	0	204.96	159
Q2KHU5;A0A3Q1M2P0	Q2KHU5;A0A3Q1M2P0	sp|Q2KHU5|MACD1_BOVIN ADP-ribose glycohydrolase MACROD1 OS=Bos taurus OX=9913 GN=MACROD1 PE=2 SV=1;tr|A0A3Q1M2P0|A0A3Q1M2P0_BOVIN ADP-ribose glycohydrolase MACROD1 OS=Bos taurus OX=9913 GN=MACROD1 PE=4 SV=1	MACROD1	5	0.253691	0.787638	1	1.03247	0.227455	0.958305	-1.16634	0.116523	1	1.20421	9032794	11677994	12476996	8.0096e+06	12229995	10271998	8.3516e+06	13198997	10455001	11673996	11061005	7346396	7337097	9597094	6896897	10880994	7813602	10517999	5	5	21.5	21.5	21.5	35.569	0	9.2733	26
A0A3Q1MQ92;A0A3S5ZPU9;A0A3Q1MJY5	A0A3Q1MQ92;A0A3S5ZPU9;A0A3Q1MJY5	tr|A0A3Q1MQ92|A0A3Q1MQ92_BOVIN Arrestin domain containing 1 OS=Bos taurus OX=9913 GN=ARRDC1 PE=4 SV=1;tr|A0A3S5ZPU9|A0A3S5ZPU9_BOVIN Arrestin domain containing 1 OS=Bos taurus OX=9913 GN=ARRDC1 PE=4 SV=1;tr|A0A3Q1MJY5|A0A3Q1MJY5_BOVIN Arrestin domain conta	ARRDC1	3	0.254138	0.905336	1	-1.0262	0.192281	0.985886	1.36105	0.143884	1	-1.3967	1618400	683306	1.3724e+06	1.7805e+06	1.0093e+06	1.1575e+06	1.2059e+06	1.7309e+06	1.9159e+06	971700	1396900	679191	1.2603e+06	1.92796e+06	2268900	2.7919e+06	1.0093e+06	1.5086e+06	3	3	10	10	10	45.998	0	5.0945	6
A0A3Q1N1C6;A0A3Q1LZ60;A0A3Q1MLS6;A0A3Q1MB16	A0A3Q1N1C6;A0A3Q1LZ60;A0A3Q1MLS6;A0A3Q1MB16	tr|A0A3Q1N1C6|A0A3Q1N1C6_BOVIN Uncharacterized protein OS=Bos taurus OX=9913 GN=KALRN PE=4 SV=1;tr|A0A3Q1LZ60|A0A3Q1LZ60_BOVIN Uncharacterized protein OS=Bos taurus OX=9913 GN=KALRN PE=4 SV=1;tr|A0A3Q1MLS6|A0A3Q1MLS6_BOVIN Uncharacterized protein OS=Bos ta	KALRN	19	0.254466	0.177597	1	1.26889	0.229512	0.957426	1.2536	0.919697	0.997419	1.01219	71764048	80306960	98971952	87500952	113509952	78012048	92421992	89407040	76348992	50204992	87312016	38288980	71900040	93184032	63940020	125449928	88243992	86655944	19	18	36.4	36.4	34.3	75.745	0	67.03	138
P33046	P33046	sp|P33046|CTHL4_BOVIN Cathelicidin-4 OS=Bos taurus OX=9913 GN=CATHL4 PE=1 SV=1		5	0.254543	0.42715	1	-2.27476	0.172228	1	-4.3961	0.171134	1	1.93256	1.6211e+06	1.5283e+06	1.41608e+06	9533598	2.5282e+06	2.9441e+06	15352002	762306	13824995	854990	974314	255929872	1.27005e+06	490553	5.4827e+06	1.7861e+06	873720	896510	4	4	32.6	32.6	32.6	16.479	0	165.35	12
G5E5C0	G5E5C0	tr|G5E5C0|G5E5C0_BOVIN Uncharacterized protein OS=Bos taurus OX=9913 GN=INF2 PE=4 SV=2		10	0.254665	0.306022	1	-1.37181	0.460969	0.967463	1.15452	0.177127	1	-1.58378	27221012	25501998	39772024	6.5356e+06	10328006	16125991	26191984	29551004	29426988	19851996	27630988	16030994	34897020	18142012	16097000	39236024	34465020	34416984	10	10	32.9	32.9	32.9	56.391	0	46.814	58
F1MR86	F1MR86	tr|F1MR86|F1MR86_BOVIN Four and a half LIM domains 1 OS=Bos taurus OX=9913 GN=FHL1 PE=1 SV=3		14	0.254871	0.507997	1	-1.16677	0.324057	0.966278	1.35561	0.138845	1	-1.58169	79478984	41875996	41832004	70154000	89607976	39392996	59965020	104490032	93027952	72959960	61821004	33087000	65656968	139089968	197560096	118420024	62265004	40581980	3	0	41.3	6.2	0	37.962	0	14.531	20
A0A3Q1LNI9;A0A3Q1NIF4;F1MH45;A0A3Q1M6U8;A0A3Q1LL59;A0A3Q1MCB4;A0A3Q1LV85;A0A3Q1MC24	A0A3Q1LNI9;A0A3Q1NIF4;F1MH45;A0A3Q1M6U8;A0A3Q1LL59;A0A3Q1MCB4;A0A3Q1LV85;A0A3Q1MC24	tr|A0A3Q1LNI9|A0A3Q1LNI9_BOVIN Non-specific serine/threonine protein kinase OS=Bos taurus OX=9913 GN=CDC42BPA PE=3 SV=1;tr|A0A3Q1NIF4|A0A3Q1NIF4_BOVIN Non-specific serine/threonine protein kinase OS=Bos taurus OX=9913 GN=CDC42BPA PE=3 SV=1;tr|F1MH45|F1MH45	CDC42BPA	13	0.255538	0.289137	1	-1.28374	0.525886	0.974572	1.13926	0.153211	1	-1.46251	29937990	13956004	30069010	19516992	9160404	15950995	16346005	34569980	26814994	29059014	18844008	19326010	14799001	36688008	42852972	29948006	23463010	21444992	12	12	10.1	9	9	192.53	0	23.154	50
Q29RL2	Q29RL2	sp|Q29RL2|CHRD1_BOVIN Cysteine and histidine-rich domain-containing protein 1 OS=Bos taurus OX=9913 GN=CHORDC1 PE=2 SV=1		7	0.255895	0.785746	1	1.0481	0.133578	1	1.28212	0.169169	1	-1.22328	24681010	18318992	14214993	29419014	23940010	17800012	16603010	11874000	20694006	23581994	21263996	29710010	18301998	24800988	31964008	23937002	30705018	25318004	7	7	34	34	34	37.426	0	10.906	17
F1MJS9	F1MJS9	tr|F1MJS9|F1MJS9_BOVIN Protein tyrosine phosphatase receptor type C OS=Bos taurus OX=9913 GN=PTPRC PE=1 SV=3		40	0.256027	0.553978	1	1.10081	0.319237	0.964346	-1.20544	0.114232	1	1.32696	446999712	540939840	705420160	381050080	466019936	674030016	617860288	370249984	296860192	626650304	520419936	518059840	600830208	355400160	328879968	255019952	538560000	387710112	40	40	34.5	34.5	34.5	139.45	0	323.31	546
A0A3Q1LP50;F1MR14	A0A3Q1LP50;F1MR14	tr|A0A3Q1LP50|A0A3Q1LP50_BOVIN La ribonucleoprotein domain family member 7 OS=Bos taurus OX=9913 GN=LARP7 PE=4 SV=1;tr|F1MR14|F1MR14_BOVIN La ribonucleoprotein domain family member 7 OS=Bos taurus OX=9913 GN=LARP7 PE=4 SV=3	LARP7	4	0.257826	0.803006	1	-1.12861	0.175895	1	-2.30163	0.199348	1	2.03936	649346	5507999	1.9617e+06	2.4542e+06	1.7187e+06	2.8304e+06	2.7334e+06	645000	975273	4.1163e+06	3.2823e+06	7.4514e+06	5471601	357813	494003	751602	2.5393e+06	630811	4	4	7.2	7.2	7.2	67.768	0	22.216	6
Q32LE4	Q32LE4	sp|Q32LE4|GGCT_BOVIN Gamma-glutamylcyclotransferase OS=Bos taurus OX=9913 GN=GGCT PE=2 SV=1		2	0.258154	0.228636	1	-1.71904	0.871556	0.985058	-1.0221	0.253794	1	-1.68187	4.1893e+06	5.8076e+06	408894	4790997	5497603	4.133e+06	4.1289e+06	4739000	5.5479e+06	6.4563e+06	6.0402e+06	6.6015e+06	6.6715e+06	7970396	3.7725e+06	5.1641e+06	4879603	4848998	2	2	14.4	14.4	14.4	21.177	0	5.6959	9
Q2KJ93;F1MND1;F1MK42;A4FV20	Q2KJ93;F1MND1	sp|Q2KJ93|CDC42_BOVIN Cell division control protein 42 homolog OS=Bos taurus OX=9913 GN=CDC42 PE=1 SV=1;tr|F1MND1|F1MND1_BOVIN Cell division control protein 42 homolog OS=Bos taurus OX=9913 GN=CDC42 PE=1 SV=2	CDC42	9	0.258168	0.225391	1	-1.23541	0.981201	0.997797	-1.00372	0.0512956	1	-1.23083	351280032	201269952	299550112	240510096	269099936	271550176	312909952	614990016	382180224	263720048	306999840	222239936	302009984	371210144	399600256	333179776	298250016	290710016	8	8	48.2	42.4	42.4	21.258	0	170.77	179
F6PRC3	F6PRC3	tr|F6PRC3|F6PRC3_BOVIN Uncharacterized protein OS=Bos taurus OX=9913 GN=LOC508153 PE=4 SV=1		2	0.258455	0.218037	1	1.43862	0.252962	0.961343	1.37828	0.718635	0.978266	1.04378	15470010	8.0444e+06	13678007	15425998	13812992	12124001	10168000	10718003	19498990	3.3655e+06	12840998	5401402	10293994	13095005	14420998	10822002	11449006	14117995	2	2	9.4	9.4	9.4	34.084	0	14.642	43
Q3T0R7;A0A3Q1MDH5;A0A3Q1NEN2	Q3T0R7;A0A3Q1MDH5;A0A3Q1NEN2	sp|Q3T0R7|THIM_BOVIN 3-ketoacyl-CoA thiolase, mitochondrial OS=Bos taurus OX=9913 GN=ACAA2 PE=2 SV=1;tr|A0A3Q1MDH5|A0A3Q1MDH5_BOVIN 3-ketoacyl-CoA thiolase, mitochondrial OS=Bos taurus OX=9913 GN=ACAA2 PE=1 SV=1;tr|A0A3Q1NEN2|A0A3Q1NEN2_BOVIN 3-ketoacyl-Co	ACAA2	20	0.25848	0.144929	1	1.13758	0.961585	0.997153	1.00437	0.174451	1	1.13264	303559968	344209856	394149760	295859904	384319936	289830048	269839872	300299936	368309824	315759936	240679952	276110112	240960128	367900032	253760096	329389952	302429920	286860032	20	20	76.6	76.6	76.6	42.131	0	323.31	341
Q2KJ14	Q2KJ14	sp|Q2KJ14|PAF1_BOVIN RNA polymerase II-associated factor 1 homolog OS=Bos taurus OX=9913 GN=PAF1 PE=2 SV=1		4	0.258501	0.678417	1	-1.24208	0.147687	1	-2.43912	0.242038	1	1.96374	3.6469e+06	5.9801e+06	3640800	2.7028e+06	665111	6591703	3.8163e+06	739564	3625976	6.7415e+06	4266800	11736004	7.0437e+06	581883	968782	517123	2.8461e+06	2807500	4	4	10.3	10.3	10.3	60.279	0	7.8395	19
A0A3Q1M417;F1MBS7	A0A3Q1M417;F1MBS7	tr|A0A3Q1M417|A0A3Q1M417_BOVIN MALT1 paracaspase OS=Bos taurus OX=9913 GN=MALT1 PE=4 SV=1;tr|F1MBS7|F1MBS7_BOVIN MALT1 paracaspase OS=Bos taurus OX=9913 GN=MALT1 PE=4 SV=3	MALT1	2	0.258593	0.392105	1	-1.58728	0.126993	1	1.29916	0.18004	1	-2.06214	4.9289e+06	5.1721e+06	5532799	240327	4.4579e+06	3.0627e+06	4819203	5.2797e+06	6.2741e+06	2.34356e+06	4.9977e+06	3958601	5390202	4.7917e+06	5.341e+06	7290597	6.9532e+06	5.0891e+06	2	2	3.7	3.7	3.7	93.346	0.0089871	1.8234	5
G8JKW7	G8JKW7	tr|G8JKW7|G8JKW7_BOVIN Serpin A3-7 OS=Bos taurus OX=9913 GN=SERPINA3-7 PE=3 SV=2		13	0.259059	0.313442	1	2.27922	0.191771	0.99148	2.92139	0.42234	0.986395	-1.28175	76307008	94318000	23191004	31370982	30832994	36895996	47369016	58463972	29429010	478926	27462986	39638012	94528968	40400024	43843004	28965002	62318040	87395048	2	2	40	14	14	46.575	0	124.19	14
A0A3Q1MB94	A0A3Q1MB94	tr|A0A3Q1MB94|A0A3Q1MB94_BOVIN Uncharacterized protein OS=Bos taurus OX=9913 GN=LOC518495 PE=4 SV=1		7	0.25968	0.745438	1	1.07568	0.266093	0.961198	-1.29316	0.0709335	1	1.39103	27141990	31566980	43137012	24013012	20981004	20307010	35533016	31898996	30595002	35921988	13471996	14543997	19386994	20729000	12497004	25552012	15760991	25805986	7	6	21.9	21.9	19.3	38.674	0	76.725	39
E1BM12	E1BM12	tr|E1BM12|E1BM12_BOVIN Spermidine synthase OS=Bos taurus OX=9913 GN=SRM PE=3 SV=2		2	0.260143	0.7596	1	1.09611	0.0930959	1	1.50619	0.201736	1	-1.37412	1.5615e+06	2.9149e+06	1418400	2.2756e+06	1.514e+06	632499	1.378e+06	1.3616e+06	2.5966e+06	1.4487e+06	1.913e+06	600784	1.6126e+06	2.8058e+06	1.7619e+06	2007499	2.7847e+06	2.1252e+06	2	2	10.3	10.3	10.3	33.981	0.0015658	2.5945	6
A7Z024;Q58DV1	A7Z024;Q58DV1	tr|A7Z024|A7Z024_BOVIN Protein XRP2 OS=Bos taurus OX=9913 GN=RP2 PE=2 SV=1;tr|Q58DV1|Q58DV1_BOVIN Protein XRP2 OS=Bos taurus OX=9913 GN=RP2 PE=2 SV=1	RP2	7	0.26019	0.46691	1	-1.23163	0.0902264	1	-1.49702	0.37132	1	1.21548	9078804	9958504	13377998	12405003	7.5414e+06	28621984	17021006	9121201	8267300	26604990	13719009	24129998	10351997	9779600	7.788e+06	8140199	12837993	12188995	7	7	17.4	17.4	17.4	39.459	0	8.6778	21
Q3ZBG1	Q3ZBG1	tr|Q3ZBG1|Q3ZBG1_BOVIN RAB14 protein OS=Bos taurus OX=9913 GN=RAB14 PE=1 SV=2		16	0.260763	0.645971	1	-1.04997	0.139763	1	-1.21768	0.284946	1	1.15972	467990112	361200000	422549984	450910016	566459776	617009728	543330176	638210176	429479712	494420256	497279776	411919808	315689824	367950144	320100160	545920128	404130016	564030336	16	16	86	86	86	23.897	0	306.56	267
Q92176	Q92176	sp|Q92176|COR1A_BOVIN Coronin-1A OS=Bos taurus OX=9913 GN=CORO1A PE=1 SV=3		22	0.26121	0.395097	1	-1.0725	0.409488	0.970925	1.10145	0.122666	1	-1.18131	1056599744	1074299904	869660480	1136300672	958350080	933419776	897479936	942180416	1051499456	1157600256	1042499392	1423199104	1600500736	1027699520	1460200704	1097400192	1162400384	890029888	22	22	54.7	54.7	54.7	50.979	0	323.31	338
F1MRP0	F1MRP0	tr|F1MRP0|F1MRP0_BOVIN GH3 domain containing OS=Bos taurus OX=9913 GN=GHDC PE=4 SV=1		3	0.261331	0.172984	1	-1.32498	0.14098	1	-1.385	0.845579	0.985103	1.0453	5.4719e+06	2.1726e+06	3.064e+06	2957598	3.6987e+06	5438498	5.5829e+06	4.6731e+06	4959201	4601798	2.8394e+06	6935896	2802201	3.3532e+06	2.1658e+06	6691697	4.4064e+06	2.7684e+06	3	3	7.9	7.9	7.9	57.621	0	6.7827	8
E1BFQ0	E1BFQ0	tr|E1BFQ0|E1BFQ0_BOVIN AAA domain-containing protein OS=Bos taurus OX=9913 GN=LOC532875 PE=3 SV=3		1	0.261335	0.165443	1	-1.26972	0.214232	0.960068	-1.23764	0.855961	0.987606	-1.02592	3.1014e+06	4.1777e+06	3.7587e+06	2.3741e+06	3230601	4563200	4354499	3.8878e+06	3072500	5756203	3.4339e+06	6946504	5.7654e+06	3.0822e+06	3.2572e+06	3.271e+06	3362802	3.1214e+06	1	1	1.5	1.5	1.5	84.608	0.00053591	2.8652	3
Q3ZC50;F1MG07	Q3ZC50;F1MG07	sp|Q3ZC50|CCD47_BOVIN Coiled-coil domain-containing protein 47 OS=Bos taurus OX=9913 GN=CCDC47 PE=2 SV=1;tr|F1MG07|F1MG07_BOVIN Coiled-coil domain-containing protein 47 OS=Bos taurus OX=9913 GN=CCDC47 PE=4 SV=3	CCDC47	14	0.261522	0.200785	1	-1.20339	0.113716	1	-1.22308	0.909421	0.995238	1.01637	46152016	67680976	76632952	49684016	48990012	87625048	67685992	75539040	58879968	88527944	61536984	94537968	65513988	65756000	39571984	67588968	59258020	67832992	14	14	33.3	33.3	33.3	55.741	0	76.19	108
F1MLB8;A0A3Q1LZQ9	F1MLB8	tr|F1MLB8|F1MLB8_BOVIN ATP synthase subunit alpha OS=Bos taurus OX=9913 GN=ATP5F1A PE=1 SV=1		39	0.261576	0.42785	1	-1.05522	0.119411	1	-1.14227	0.395285	1	1.0825	4379601408	5026003968	5854703616	4028300288	4862304768	5361906176	5192096768	5377496064	5931899392	4720496640	4805694976	4973297152	4370000384	4133501952	3462701568	4579601920	5274205184	5567792640	39	2	67.5	67.5	4	59.689	0	323.31	883
E1BIJ8	E1BIJ8	tr|E1BIJ8|E1BIJ8_BOVIN Zinc finger and BTB domain containing 7A OS=Bos taurus OX=9913 GN=ZBTB7A PE=4 SV=3		4	0.261595	0.173595	1	-1.83481	0.177386	1	-1.63616	0.764224	0.98085	-1.12141	438609	1.7055e+06	1.5652e+06	1.568e+06	427973	2.6074e+06	1.9892e+06	1.964e+06	683112	3.2936e+06	1.7979e+06	4946197	2.273e+06	554430	1.00647e+06	1.17619e+06	1.6991e+06	1.6074e+06	4	4	12.4	12.4	12.4	62.58	0	6.9269	6
A0A3Q1NMQ8;A0A3Q1M8X9;E1BE06	A0A3Q1NMQ8;A0A3Q1M8X9;E1BE06	tr|A0A3Q1NMQ8|A0A3Q1NMQ8_BOVIN Aftiphilin OS=Bos taurus OX=9913 GN=AFTPH PE=4 SV=1;tr|A0A3Q1M8X9|A0A3Q1M8X9_BOVIN Aftiphilin OS=Bos taurus OX=9913 GN=AFTPH PE=4 SV=1;tr|E1BE06|E1BE06_BOVIN Aftiphilin OS=Bos taurus OX=9913 GN=AFTPH PE=4 SV=2	AFTPH	1	0.261611	0.930681	1	1.01393	0.231507	0.958982	1.54928	0.231878	1	-1.528	1.2764e+06	1261900	782450	1.461e+06	1.0628e+06	971810	1.4291e+06	782990	786657	961500	1.3414e+06	1.5417e+06	4807634	2153500	425347	1777901	1.6139e+06	1.9155e+06	1	1	1.6	1.6	1.6	94.552	0.00053619	2.8754	7
F6QX08	F6QX08	tr|F6QX08|F6QX08_BOVIN Trefoil factor 2 OS=Bos taurus OX=9913 GN=TFF2 PE=1 SV=1		6	0.261619	0.177571	1	2.41045	0.949496	0.995508	-1.04216	0.142111	1	2.51207	39574024	6.9247e+06	13062999	16274996	37201000	3.5157e+06	3.5059e+06	27026010	23230006	3.2735e+06	2096301	2571900	2.7626e+06	30386996	4268301	1.6956e+06	4110000	12142994	6	6	60.2	60.2	60.2	14.706	0	16.775	34
Q08DK7	Q08DK7	sp|Q08DK7|MCATL_BOVIN Mitochondrial basic amino acids transporter OS=Bos taurus OX=9913 GN=SLC25A29 PE=2 SV=1		4	0.262214	0.502689	1	1.12465	0.312235	0.964698	-1.57115	0.186475	1	1.767	8843904	7201696	8064797	5669401	8644095	6832099	7644798	11528002	6.6293e+06	7227602	5.4552e+06	3689600	3.9823e+06	4754702	8980901	7.5973e+06	6.7874e+06	644360	4	4	20.8	20.8	20.8	31.865	0	6.6878	23
Q3ZBT5;A0A3Q1NGJ6	Q3ZBT5;A0A3Q1NGJ6	sp|Q3ZBT5|STX7_BOVIN Syntaxin-7 OS=Bos taurus OX=9913 GN=STX7 PE=2 SV=1;tr|A0A3Q1NGJ6|A0A3Q1NGJ6_BOVIN Syntaxin-7 OS=Bos taurus OX=9913 GN=STX7 PE=3 SV=1	STX7	11	0.262215	0.706867	1	-1.10206	0.150638	1	-1.54115	0.235441	1	1.39842	95238976	122079928	116300000	84478944	233279984	205080112	227720000	141839984	70335000	186909920	216220096	106639952	117200024	63559992	46963012	97702040	106899968	199989872	11	11	65.5	65.5	65.5	29.656	0	111.79	133
Q0V8B6;A0A3Q1LHR9;F1MK08;A0A3Q1N178	Q0V8B6;A0A3Q1LHR9;F1MK08;A0A3Q1N178	sp|Q0V8B6|TPP1_BOVIN Tripeptidyl-peptidase 1 OS=Bos taurus OX=9913 GN=TPP1 PE=2 SV=1;tr|A0A3Q1LHR9|A0A3Q1LHR9_BOVIN Tripeptidyl-peptidase 1 OS=Bos taurus OX=9913 GN=TPP1 PE=4 SV=1;tr|F1MK08|F1MK08_BOVIN Tripeptidyl-peptidase 1 OS=Bos taurus OX=9913 GN=TPP1	TPP1	11	0.262231	0.139578	1	1.15877	0.497749	0.963727	1.05299	0.338665	1	1.10045	56024012	41875000	73963016	54587972	48070996	57335008	44064984	49672984	41787012	55673000	41587004	50921996	47275984	54005020	39020980	52081024	49411968	57335996	11	11	35.3	35.3	35.3	61.351	0	64.584	114
A0A3Q1LW23;A0A3Q1LY56;A0A3Q1LRD6;E1BGC1;A0A3Q1MLC6	A0A3Q1LW23;A0A3Q1LY56;A0A3Q1LRD6;E1BGC1;A0A3Q1MLC6	tr|A0A3Q1LW23|A0A3Q1LW23_BOVIN Methylcrotonoyl-CoA carboxylase 1 OS=Bos taurus OX=9913 GN=MCCC1 PE=1 SV=1;tr|A0A3Q1LY56|A0A3Q1LY56_BOVIN Methylcrotonoyl-CoA carboxylase 1 OS=Bos taurus OX=9913 GN=MCCC1 PE=1 SV=1;tr|A0A3Q1LRD6|A0A3Q1LRD6_BOVIN Methylcrotono	MCCC1	11	0.262406	0.522514	1	1.06584	0.306447	0.957443	-1.18515	0.175286	1	1.26318	20783992	34008992	31460988	28345016	30766010	26628004	31216994	24263010	21802998	23478992	31890984	28486008	32139992	28709984	12041001	23167990	25594986	19293002	11	11	26.8	26.8	26.8	77.873	0	22.771	47
Q17QG2	Q17QG2	sp|Q17QG2|NUDC_BOVIN Nuclear migration protein nudC OS=Bos taurus OX=9913 GN=NUDC PE=2 SV=1		10	0.262565	0.165854	1	-1.45158	0.159639	1	-1.38552	0.853895	0.987913	-1.04768	13676994	28230018	7.1039e+06	21405986	19152008	19649992	17636996	23094992	14099995	31403018	30302990	37821988	22743990	11193003	12206008	16564992	19548006	29041000	10	10	35.8	35.8	35.8	38.242	0	19.147	28
A0A3Q1MKM7;A0A3Q1MKB1	A0A3Q1MKM7;A0A3Q1MKB1	tr|A0A3Q1MKM7|A0A3Q1MKM7_BOVIN Cleavage and polyadenylation-specificity factor subunit 1 OS=Bos taurus OX=9913 GN=CPSF1 PE=4 SV=1;tr|A0A3Q1MKB1|A0A3Q1MKB1_BOVIN Cleavage and polyadenylation-specificity factor subunit 1 OS=Bos taurus OX=9913 GN=CPSF1 PE=4 S	CPSF1	3	0.262605	0.298228	1	1.78465	0.214803	0.959267	2.04189	0.370752	1	-1.14414	13385995	11023006	9418903	11626003	14964009	11084003	15612005	6.7195e+06	515951	10139997	10855002	13922998	12739995	18417002	16679000	17571992	9750694	8965597	3	1	3	3	0.9	154.61	0	3.8667	9
F1MP61;B7T155;A0A3Q1MRP8	F1MP61	tr|F1MP61|F1MP61_BOVIN Uncharacterized protein OS=Bos taurus OX=9913 GN=APOBEC3H PE=4 SV=1		4	0.263269	0.16178	1	1.3021	0.903145	0.987928	-1.02641	0.13396	1	1.33649	12118008	13944994	7966603	12670003	10386997	8.1149e+06	13316995	6.1547e+06	5.9812e+06	6113001	8320701	11830001	13566008	9450698	6726698	6668902	4.7197e+06	9293895	4	4	15.3	15.3	15.3	46.621	0	6.6334	15
Q5E9F2;A0A3Q1LVL2;A0A3Q1NEG9	Q5E9F2;A0A3Q1LVL2;A0A3Q1NEG9	sp|Q5E9F2|HMOX1_BOVIN Heme oxygenase 1 OS=Bos taurus OX=9913 GN=HMOX1 PE=1 SV=1;tr|A0A3Q1LVL2|A0A3Q1LVL2_BOVIN Heme oxygenase 1 OS=Bos taurus OX=9913 GN=HMOX1 PE=4 SV=1;tr|A0A3Q1NEG9|A0A3Q1NEG9_BOVIN Heme oxygenase 1 OS=Bos taurus OX=9913 GN=HMOX1 PE=4 SV=	HMOX1	8	0.263277	0.213526	1	-2.83183	0.156436	1	-3.73949	0.73359	0.980374	1.32052	1.7066e+06	8319304	1.2247e+06	571938	3.3031e+06	15352996	5665999	2.4612e+06	1.74645e+06	42669972	4378699	57157000	2215201	999254	378214	2426099	1.3934e+06	33606996	8	8	33.6	33.6	33.6	32.939	0	20.124	20
G3N0W1;A0A3Q1LQU1;E1BKY4;CON__ENSEMBL:ENSBTAP00000001528	G3N0W1;A0A3Q1LQU1;E1BKY4;CON__ENSEMBL:ENSBTAP00000001528	tr|G3N0W1|G3N0W1_BOVIN Intersectin 1 OS=Bos taurus OX=9913 GN=ITSN1 PE=4 SV=2;tr|A0A3Q1LQU1|A0A3Q1LQU1_BOVIN Intersectin 1 OS=Bos taurus OX=9913 GN=ITSN1 PE=4 SV=1;tr|E1BKY4|E1BKY4_BOVIN Intersectin 1 OS=Bos taurus OX=9913 GN=ITSN1 PE=4 SV=3;	ITSN1	3	0.263418	0.909576	1	-1.02344	0.190124	0.998051	1.30951	0.135628	1	-1.34019	4386701	3.5372e+06	4.4726e+06	6876502	4106198	2.5421e+06	4475201	4.0976e+06	5530298	2.8502e+06	7.0372e+06	2.8142e+06	4736601	6.1648e+06	8961805	6.0055e+06	4.9477e+06	3712200	3	3	5.2	5.2	5.2	122.1	0	6.7738	15
Q3T0G3	Q3T0G3	tr|Q3T0G3|Q3T0G3_BOVIN AHA1, activator of heat shock 90kDa protein ATPase homolog 1 (Yeast) OS=Bos taurus OX=9913 GN=AHSA1 PE=2 SV=1		8	0.263496	0.15048	1	-1.29885	0.965155	0.996704	1.00799	0.190945	1	-1.30922	21817010	31106006	18826004	24735988	12144005	18637990	17457994	21338992	29773000	35038020	28502998	31003980	27839002	33433986	31564018	13299998	31809000	28982010	8	8	33.7	33.7	33.7	38.241	0	78.928	47
F1N4W0	F1N4W0	tr|F1N4W0|F1N4W0_BOVIN Phosphatidylinositol glycan anchor biosynthesis class T OS=Bos taurus OX=9913 GN=PIGT PE=4 SV=2		5	0.263793	0.694225	1	-1.05248	0.224144	0.958868	-1.74094	0.271788	1	1.65413	4159399	7919798	6.6544e+06	6101600	4.7852e+06	7109498	7110899	6439303	5.3757e+06	7443703	7.2317e+06	4667599	4830002	5195799	445224	6636798	5492801	5.4536e+06	5	5	9.9	9.9	9.9	65.337	0	4.7982	10
A0A3Q1LV82;F1MHU9	A0A3Q1LV82;F1MHU9	tr|A0A3Q1LV82|A0A3Q1LV82_BOVIN CCR4-NOT transcription complex subunit 1 OS=Bos taurus OX=9913 GN=CNOT1 PE=4 SV=1;tr|F1MHU9|F1MHU9_BOVIN CCR4-NOT transcription complex subunit 1 OS=Bos taurus OX=9913 GN=CNOT1 PE=4 SV=3	CNOT1	11	0.263954	0.441446	1	-1.15411	0.188047	1	-1.45599	0.300508	1	1.26157	10223995	14821009	13142006	13666999	14534002	14630995	11962996	10802004	13206991	26343988	11629001	26158002	18004002	9522400	17703998	4.6307e+06	9277899	11008995	11	11	5.7	5.7	5.7	251.98	0	13.141	16
A0A3Q1LUB8;E1BGU2	A0A3Q1LUB8;E1BGU2	tr|A0A3Q1LUB8|A0A3Q1LUB8_BOVIN Cytoplasmic linker associated protein 1 OS=Bos taurus OX=9913 GN=CLASP1 PE=4 SV=1;tr|E1BGU2|E1BGU2_BOVIN Cytoplasmic linker associated protein 1 OS=Bos taurus OX=9913 GN=CLASP1 PE=4 SV=3	CLASP1	61	0.264227	0.375529	1	1.133	0.133981	1	1.25136	0.435763	0.98159	-1.10447	372919968	354940000	333419936	377509984	407650208	228379984	273670080	337450144	415980000	253729904	363150240	207150000	313539808	405879872	490589696	470099712	300919936	318790112	61	2	54.1	54.1	3.6	164.8	0	258.27	537
A0A3Q1MXG2;E1BN06	A0A3Q1MXG2;E1BN06	tr|A0A3Q1MXG2|A0A3Q1MXG2_BOVIN Ras association domain family member 5 OS=Bos taurus OX=9913 GN=RASSF5 PE=4 SV=1;tr|E1BN06|E1BN06_BOVIN Ras association domain family member 5 OS=Bos taurus OX=9913 GN=RASSF5 PE=4 SV=2	RASSF5	1	0.264411	0.123614	1	-1.25084	0.91127	0.991538	1.01731	0.222007	1	-1.2725	846278	758350	804430	502890	407150	742890	813240	959115	698683	884390	896130	696390	1.1793e+06	909499	444072	1.02371e+06	912150	749620	1	1	5.7	5.7	5.7	30.211	0.0018093	2.4692	1
Q02370;F1MB80;G3MZ04	Q02370	sp|Q02370|NDUA2_BOVIN NADH dehydrogenase [ubiquinone] 1 alpha subcomplex subunit 2 OS=Bos taurus OX=9913 GN=NDUFA2 PE=1 SV=2		3	0.264447	0.916105	1	-1.03495	0.225198	0.95937	-2.11991	0.221928	1	2.04833	4.3068e+06	6.7641e+06	5165703	3520602	8330200	11798996	8.182e+06	2.9215e+06	2.7618e+06	10852993	7780605	11479000	3644701	310369	2.4927e+06	3.5263e+06	4617802	15355006	3	3	25.3	25.3	25.3	11.08	0	26.02	18
F1MTV0;P81425	F1MTV0;P81425	tr|F1MTV0|F1MTV0_BOVIN Dipeptidyl peptidase 4 OS=Bos taurus OX=9913 GN=DPP4 PE=3 SV=3;sp|P81425|DPP4_BOVIN Dipeptidyl peptidase 4 OS=Bos taurus OX=9913 GN=DPP4 PE=1 SV=3	DPP4	2	0.264697	0.236147	1	1.4836	0.59894	0.975701	-1.21255	0.155081	1	1.79894	3549799	963150	1.48038e+06	627218	960380	1.0145e+06	1.4391e+06	444499	886288	795970	1303500	493104	1.2585e+06	367720	208241	1113622	1.02148e+06	832485	2	2	4.2	4.2	4.2	87.922	0	4.8562	2
A0A3Q1MHZ1;A0A3Q1MP53;A0A3Q1M1L8;Q0IID3	A0A3Q1MHZ1	tr|A0A3Q1MHZ1|A0A3Q1MHZ1_BOVIN GB1/RHD3-type G domain-containing protein OS=Bos taurus OX=9913 GN=LOC512486 PE=4 SV=1		13	0.264897	0.158878	1	-1.65551	0.401239	0.969677	-1.36421	0.303629	1	-1.21353	1983699	3.2249e+06	1.9664e+06	1.74863e+06	2.5194e+06	2.2004e+06	2.2767e+06	2.4575e+06	2.0074e+06	10859998	2.2136e+06	9298000	2.7761e+06	1.8362e+06	2.9724e+06	1.7654e+06	4958598	2.9363e+06	2	1	22.5	3.9	1.9	67.535	0	5.9302	3
P04038;A0A3Q1LXK7;A0A3Q1N0B5;A0A3Q1M1C3	P04038;A0A3Q1LXK7;A0A3Q1N0B5	sp|P04038|COX6C_BOVIN Cytochrome c oxidase subunit 6C OS=Bos taurus OX=9913 GN=COX6C PE=1 SV=2;tr|A0A3Q1LXK7|A0A3Q1LXK7_BOVIN COX6C domain-containing protein OS=Bos taurus OX=9913 PE=4 SV=1;tr|A0A3Q1N0B5|A0A3Q1N0B5_BOVIN COX6C domain-containing protein OS=		5	0.265075	0.526093	1	-1.39757	0.170836	1	-2.96936	0.302188	1	2.12466	14721997	27034016	11921000	10645993	46083000	68825960	46827976	17254008	6274902	84526984	37497020	74287984	13986001	8080005	794036	13911995	16385991	85139016	5	5	51.4	51.4	51.4	8.6101	0	11.636	27
Q3ZBF2;A0A3Q1LR48	Q3ZBF2;A0A3Q1LR48	tr|Q3ZBF2|Q3ZBF2_BOVIN NOP10 ribonucleoprotein OS=Bos taurus OX=9913 GN=NOP10 PE=2 SV=1;tr|A0A3Q1LR48|A0A3Q1LR48_BOVIN Uncharacterized protein OS=Bos taurus OX=9913 PE=4 SV=1		2	0.265452	0.186972	1	-2.34371	0.245848	0.960013	-1.94706	0.66804	0.98148	-1.20372	690970	459807	691010	552320	1.0919e+06	4827397	2.8366e+06	664580	466910	7740601	1.9449e+06	7994204	940580	748360	735041	1.06254e+06	1.04448e+06	3.386e+06	2	2	37.5	37.5	37.5	7.6679	0	3.1254	7
Q3ZBI7;A0A3Q1ML84	Q3ZBI7;A0A3Q1ML84	sp|Q3ZBI7|ATPMD_BOVIN ATP synthase membrane subunit DAPIT, mitochondrial OS=Bos taurus OX=9913 GN=ATP5MD PE=1 SV=1;tr|A0A3Q1ML84|A0A3Q1ML84_BOVIN Uncharacterized protein OS=Bos taurus OX=9913 PE=4 SV=1		2	0.265746	0.52185	1	-1.30166	0.123217	1	-2.05496	0.341286	1	1.57872	13278002	19135000	13140998	13605001	64741988	54952992	41909004	15759991	11997001	52698984	38821996	48487028	11676003	11590996	5.4536e+06	18727008	11303001	66813980	2	2	43.1	43.1	43.1	6.4345	0	7.885	16
Q32L30	Q32L30	tr|Q32L30|Q32L30_BOVIN Testis expressed 264 OS=Bos taurus OX=9913 GN=TEX264 PE=2 SV=1		1	0.265922	0.130043	1	-1.32385	0.687332	0.983091	-1.06414	0.291681	1	-1.24406	1.273e+06	1.4043e+06	1.7031e+06	1.4446e+06	1.6994e+06	3.5161e+06	2.6478e+06	3.0862e+06	2.3698e+06	1.951e+06	1.9657e+06	1.9049e+06	2259199	2.8837e+06	1.2203e+06	2756400	2.2557e+06	1.971e+06	1	1	4.5	4.5	4.5	33.812	0.00053008	2.767	14
A0A3S5ZPE0	A0A3S5ZPE0	tr|A0A3S5ZPE0|A0A3S5ZPE0_BOVIN Importin subunit alpha OS=Bos taurus OX=9913 GN=KPNA4 PE=3 SV=1		10	0.26616	0.0668974	1	-1.27556	0.75097	0.979237	-1.05372	0.282416	1	-1.21054	27020008	47368012	37271004	29583018	26363988	34071008	37670980	35732004	43668996	50329996	34403016	53645020	53248968	33521000	40030988	21722006	52220988	49212996	10	7	33.5	33.5	27.8	56.977	0	43.735	68
[truncated: 3,002 more rows]
