# Supplementary material for: Proteome dataset of peripheral blood mononuclear cells in postpartum dairy cows supplemented with different sources of omega-3 fatty acids
Source: Data Brief. 2022 Jan 4;40:107785. doi: 10.1016/j.dib.2021.107785 (PMC8749213; doi:10.1016/j.dib.2021.107785)
Supplement: Supplementary file 2 — Supplementary Table 2 - The full list of peptides detected in peripheral blood mononuclear in dairy cows supplemented from 257 d of pregnancy with (i) CTL (n = 6) – encapsulated saturated fat, (ii) FLX (n = 6) –encapsulated flaxseed oil providing ALA, or (iii) FO (n = 6) – encapsulated fish oil providing EPA and DHA. [file mmc2.xlsx]

## Sheet: 11602_PBMCs_peptides
Proteins	Leading razor protein	Sequence	Length	Missed cleavages	Mass	Start position	End position	Unique (Groups)	Unique (Proteins)	Charges	PEP	Score	MS/MS Count
A3KN10;Q28165	A3KN10	AAAAAAAAAAGAAGGR	16	0	1197.62	2	17	yes	no	2	1.9429e-49	173.32	6
G3MYE7	G3MYE7	AAAAAAAPSGGGGGGEEER	19	0	1584.71	2	20	yes	yes	2	1.0439e-09	89.548	5
P46196	P46196	AAAAAAGAGPEMVR	14	0	1241.62	2	15	yes	yes	2	1.4781e-09	120.09	19
A0A3Q1LV36;Q3B7N3	A0A3Q1LV36	AAAAAEQQQFYLLLGNLLSPDNVVR	25	0	2700.42	2	26	yes	no	3	3.5718e-71	142.42	14
A6QPI6	A6QPI6	AAAAAGPGAPLSADELLPK	19	0	1718.92	2	20	yes	yes	2	6.2296e-08	66.262	1
F1MK36;Q1LZB0;A0A3Q1LZ83	F1MK36	AAAAAQEPLHNEEVPAAAGR	20	0	1971.98	28	47	yes	no	3	1.1988e-09	60.938	3
A0A3Q1LZ59;A0A3Q1MHG0;A6QLE9	A0A3Q1LZ59	AAAAASAGSSASSGSPQPQEPGLGELLEEFSR	32	0	3058.45	6	37	yes	no	3	0.0014603	20.878	7
E1BIJ4	E1BIJ4	AAAAASAPQQLSDEELFSQLR	21	0	2202.09	2	22	yes	yes	3	5.9595e-11	69.763	7
A0A3S5ZP87	A0A3S5ZP87	AAAAAVSEAWPELDLAER	18	0	1868.93	2	19	yes	yes	2	0.00011917	57.836	1
F1N7H0	F1N7H0	AAAAECDVVMAATEPELLDDEEAKR	25	1	2703.24	2	26	yes	yes	3	2.8644e-06	42.612	1
Q58D08	Q58D08	AAAAEESGWR	10	0	1046.48	2	11	yes	yes	2	0.00025189	99.802	19
Q3SZ15	Q3SZ15	AAAAELTLLEK	11	0	1128.64	2	12	yes	yes	2	0.002417	84.213	0
Q0P5I8	Q0P5I8	AAAAMAEQESAR	12	0	1204.55	2	13	yes	yes	2	0.00063179	66.435	5
A4FUD0;A0A3Q1M478	A4FUD0	AAAAPSSFQLLYDLK	15	0	1593.84	805	819	yes	no	2;3	6.1355e-06	87.001	2
A5D7I1;A0A3Q1NM87	A5D7I1	AAAAQLSLTQLSSGNPLYEK	20	0	2061.07	2	21	yes	no	2;3	2.9664e-38	132.59	15
Q58DA0;A0A452DI44	Q58DA0	AAAASAAEAGIATAGTEDSDDALLK	25	0	2289.1	238	262	yes	no	3	6.3798e-43	116.45	20
E1BEI2	E1BEI2	AAAASQGGR	9	0	787.394	2	10	yes	yes	2	0.001326	80.229	6
Q2KI42;A0A3Q1MDI3	Q2KI42	AAAAVVEFQR	10	0	1060.57	2	11	yes	no	2	0.007907	58.596	0
P31754;A0A140T887	P31754	AAADALLGSLVTGLYDVQAFK	21	0	2122.13	2	22	yes	no	2	3.795e-101	200.13	12
A7MB97	A7MB97	AAADELAFHEFEEATNLLAQTPNETTTR	28	0	3089.46	2	29	yes	yes	3	6.6467e-39	93.397	3
A0A3Q1M1U2;Q32PI5;A5D973;A0A3Q1LW84	A0A3Q1M1U2	AAADGDDSLYPIAVLIDELR	20	0	2116.07	2	21	yes	no	2;3	1.4463e-130	218.31	30
A0A3Q1LMJ2;Q0P5M9;A0A3Q1MB25	A0A3Q1LMJ2	AAADLLSPLALLR	13	0	1322.79	242	254	yes	no	2	1.9114e-05	108.67	9
Q2YDD3	Q2YDD3	AAADSDPNLDPLMNPHIR	18	0	1945.93	291	308	yes	yes	3	0.0015307	31.42	4
Q17QL4	Q17QL4	AAAEAAAEAK	10	0	901.451	479	488	yes	yes	2	0.0020613	74.92	13
A0A3Q1MAP7;A0A3Q1MJE7;E1BKZ5;A0A3Q1M6J0	A0A3Q1MAP7	AAAEAALSMAEEQIR	15	0	1559.76	3081	3095	yes	no	2	0.0081342	51.841	0
A0A3Q1MFU7	A0A3Q1MFU7	AAAEAANCIMEVSCGQAESSEKPNAEDMTSK	31	1	3285.39	2	32	yes	yes	3	1.0671e-07	43.801	1
A7YY24;A6QP46	A7YY24	AAAEDELLLPR	11	0	1196.64	2	12	yes	no	2	1.9764e-05	120.12	3
A0A3Q1MFU0;Q58CP9;G3X721	A0A3Q1MFU0	AAAEEDNGSIGEETDSSPGR	20	0	1990.84	694	713	no	no	2;3	6.4946e-07	59.898	9
A0A3Q1MFU0;Q58CP9;G3X721	A0A3Q1MFU0	AAAEEDNGSIGEETDSSPGRK	21	1	2118.93	694	714	no	no	3	0.00054627	30.767	2
F1N226;A0A3Q1M237;A0A3Q1M7R7;A0A3Q1LEU1;A0A3Q1M9W8	F1N226	AAAEEEITHDIR	12	0	1353.65	300	311	yes	no	3	0.0015409	47.712	2
A0A452DI03;A6QLY7;A0A3Q1M273	A0A452DI03	AAAEESAGTLDGGETVSQNESSK	23	0	2236.99	47	69	yes	no	3	1.7943e-12	63.706	7
A7YWH5	A7YWH5	AAAEKPGAGDSDSTK	15	1	1403.65	478	492	yes	yes	3	0.0080673	32.734	2
Q148D3;A0A3Q1MSL5;A0A3Q1LY08	Q148D3	AAAEVNQDYGLDPK	14	0	1489.7	102	115	yes	no	2	1.0386e-30	167.6	18
A0A3Q1MLQ7;F1MDH3	A0A3Q1MLQ7	AAAFEEQENETVVVK	15	0	1662.81	2486	2500	yes	no	2;3	7.112e-91	217.83	91
Q08E34	Q08E34	AAAFEQLQK	9	0	1004.53	161	169	yes	yes	2	2.4292e-06	154.31	10
E1BFD1;A0A3Q1LKM4	E1BFD1	AAAFGDLGCDILPLEQTELIEASAPTSPHSSR	32	0	3352.62	675	706	yes	no	3	0.0015451	20.312	2
A4IFA7	A4IFA7	AAAGDLGGDHLALSCDVAK	19	0	1839.88	41	59	yes	yes	3	4.6231e-06	52.814	4
A5D7A0	A5D7A0	AAAGELQEDSGLHVLAR	17	0	1735.89	162	178	yes	yes	3	3.3105e-14	113.4	14
Q17R06	Q17R06	AAAGGGGAAAGR	12	0	885.442	2	13	yes	yes	2	0.00019199	66.692	6
F6PRQ6	F6PRQ6	AAAGGLAMLTSMR	13	0	1248.63	837	849	yes	yes	2	3.5353e-05	94.297	14
F6PRQ6	F6PRQ6	AAAGGLAMLTSMRPSLCSR	19	1	1948.96	837	855	yes	yes	3	0.00015919	45.14	1
Q32PA4	Q32PA4	AAAGLAQIPDVDIDSDGVFK	20	0	2001.01	2	21	yes	yes	2;3	6.2711e-26	116.01	23
A0A3Q1MGV9	A0A3Q1MGV9	AAAGLDSSGAQGHLGELQR	19	0	1836.91	716	734	yes	yes	3	8.8166e-10	89.261	7
A0A3Q1M1K1;Q2KJG3;F1MKH6	A0A3Q1M1K1	AAAGMVLAELYVSDR	15	0	1564.79	8	22	yes	no	3	0.038565	17.917	1
Q17QE0	Q17QE0	AAAGTEQESGASPR	14	0	1330.61	32	45	yes	yes	2	3.5572e-06	99.522	2
P42029	P42029	AAAHHYGAQCDKPNK	15	1	1666.76	27	41	yes	yes	4	0.0080423	29.981	5
A0A140T855;Q5EA43;A0A3Q1LHP8	A0A140T855	AAAIGITQVVISR	13	0	1297.77	223	235	yes	no	2	1.028e-05	114.83	1
O46406;Q9TTK6;E1BD43;A0A452DHX8;E1BC09;Q29437;E1BJN3	Q9TTK6	AAALAHLDR	9	0	936.514	107	115	no	no	2	0.0023039	101.54	15
Q3ZBZ8;A0A3Q1LW78;A0A3Q1ML02;A0A3Q1LW53	Q3ZBZ8	AAALEAMK	8	0	803.421	435	442	yes	no	2	0.0091527	79.469	7
Q3ZBZ8;A0A3Q1LW78;A0A3Q1ML02;A0A3Q1LW53;A0A3Q1MJH4	Q3ZBZ8	AAALEFLNR	9	0	1003.55	79	87	yes	no	2	0.00035627	124.08	4
P11024	P11024	AAALEQFK	8	0	876.471	260	267	yes	yes	2	0.0037103	104.45	2
F1N4T1;A0A3Q1LU86;A0A3Q1M5T3;A0A3Q1N5F1;A0A3Q1N5S1	F1N4T1	AAALGTNIIDEDGLLNLIR	19	0	1981.08	352	370	yes	no	2;3	5.5499e-06	51.193	5
F1N7I5	F1N7I5	AAALLTWVNSLR	12	0	1313.75	14	25	yes	yes	2	0.0026378	56.563	9
F1ME65	F1ME65	AAALRPEEDGAFRPSEAFETLQK	23	2	2532.26	372	394	yes	yes	3;4	2.2874e-18	85.737	9
G5E5T3;G3MW11;G5E5W7;G3X810	G3X810	AAALTETAK	9	0	874.476	1095	1103	no	no	2	0.0024002	105.14	1
A0A3Q1M7R4;A0A3Q1MQD5;A0A3Q1LLH4;E1BQ11;A0A3Q1LZ84	A0A3Q1M7R4	AAALVLQTIWGYK	13	0	1432.81	815	827	yes	no	2	0.00070341	66.435	4
A0A3Q1LWZ4;F6QIA5;A0A3Q1M5Y3	A0A3Q1LWZ4	AAAMANNLQK	10	0	1030.52	241	250	yes	no	2	0.0050761	63.21	6
A0A3Q1LNF8;A0A3Q1MWJ8;F6QPP1	A0A3Q1LNF8	AAAMDVDTPSGTNSGAGK	18	0	1648.74	2	19	yes	no	2	2.9969e-14	105.17	8
CON__Q0IIK2;CON__Q29443;Q29443;G3X6N3	CON__Q0IIK2	AAANFFSASCVPCADQSSFPK	21	0	2260.99	167	187	no	no	2;3	1.9583e-47	148.06	19
P00727	P00727	AAANMDLMR	9	0	991.458	295	303	yes	yes	2	0.0038998	85.161	14
Q3SZV3;F1MG05	Q3SZV3	AAAPAPEEELDECEQALAAEPK	22	0	2338.06	257	278	yes	no	2;3	4.8359e-27	109.65	24
A0A3Q1LSP2;A6QLA8;A0A3Q1LQE2;A0A3Q1NE22	A0A3Q1LSP2	AAAPSAAGQVACDHCLQATAVK	22	0	2196.04	97	118	yes	no	3	5.2407e-22	99.86	13
A0A3Q1LZ59;A0A3Q1MHG0;A6QLE9	A0A3Q1LZ59	AAAPSPSGAIGGLLEQFVR	19	0	1839.98	619	637	yes	no	2	0.0034977	34.685	3
F1MMD7;Q3T052;CON__Q3T052;A0A3Q1MGQ6	F1MMD7	AAAQEQYSAAVAR	13	0	1334.66	100	112	no	no	2	3.6688e-13	143.96	5
Q3SZ46	Q3SZ46	AAAQFLNNTWGSQR	14	0	1562.76	223	236	yes	yes	2	2.2672e-05	84.658	0
A2VE99;A0A3Q1MUN6;A0A3Q1LZ10;A0A452DIM2	A2VE99	AAAQLLQSQAQQSGAQQTK	19	0	1956	400	418	yes	no	2;3	2.9031e-30	138.66	32
G3MYE7;A0A3Q1M211	G3MYE7	AAASEGVQVK	10	0	958.508	213	222	yes	no	2	0.0053284	62.464	1
G3MXD0	G3MXD0	AAASLAAVSGAAAAGLGSAQPAEMGAHK	28	0	2435.22	210	237	yes	yes	3	0.00011364	30.026	1
A0A3Q1MI08;A0A452DJH4;A7MB35;Q2T9Y3	A0A3Q1MI08	AAASTDYYK	9	0	988.45	232	240	yes	no	2	0.0059723	71.379	13
E1BLT2	E1BLT2	AAATGAVAPSAASGQAEGK	19	0	1613.8	2	20	yes	yes	2	1.0283e-20	119.69	10
P49410	P49410	AAATLLR	7	0	714.439	2	8	yes	yes	2	0.038643	41.502	1
A0A3Q1MR36;Q9XSW5;F6QPG2;Q9TUQ0	A0A3Q1MR36	AAATLMSER	9	0	948.47	298	306	yes	no	2	0.0024002	105.14	5
F1N153	F1N153	AAATVVVPVEWIK	13	0	1381.8	2	14	yes	yes	2	5.3136e-06	108.67	7
A0A3Q1LXU2;F1MV58	A0A3Q1LXU2	AAAVAAPLAAGGEEAAATTSVPGSPGLPGSR	31	0	2703.38	2	32	yes	no	3	1.133e-11	51.539	1
A0A3Q1MN97;F1N789;A0A3Q1LIB4;A0A3Q1MRN4	A0A3Q1MN97	AAAVGTANKSTVEGIQASVKTAR	23	2	2229.21	647	669	yes	no	4	6.0069e-13	67.866	5
P04394	P04394	AAAVLPVLDLAQR	13	0	1335.79	76	88	yes	yes	2	0.00011372	85.377	16
Q3MHG1	Q3MHG1	AACFAIQK	8	0	907.459	190	197	yes	yes	2	0.0088608	80.294	2
A0A3Q1MUD4;F1MT25;A0A3Q1M9B5	A0A3Q1MUD4	AACLENAQEPAGAWSNK	17	0	1815.82	51	67	yes	no	2	0.0097638	32.498	1
A0A3Q1LSN0;F1MYX5	A0A3Q1LSN0	AACLPLPGYR	10	0	1116.58	40	49	yes	no	2	0.0013928	82.305	9
A6QR07;A0A3Q1MFM9;F6Q508	A6QR07	AACQEAQVFGNQLIPPNAQVK	21	0	2282.15	41	61	yes	no	3	0.0060744	23.447	5
E1BI70	E1BI70	AACSTPDGVPFIIK	14	0	1474.75	761	774	yes	yes	2	0.00034967	76.143	2
F6RA94	F6RA94	AACVSCPAQGGSSVDQA	17	0	1663.69	719	735	yes	yes	2	0.0097638	32.498	1
Q1RMR9;A0A3Q1LY20	Q1RMR9	AADAVEDLR	9	0	958.472	276	284	yes	no	2	0.0032279	103.56	9
F1MZX0;A0A3Q1MRR6	F1MZX0	AADEASQPFCAVK	13	0	1392.63	19	31	yes	no	2	1.7814e-05	109.66	6
F1MWN1;A5D785	F1MWN1	AADEEAFEDNSEEYIR	16	0	1886.78	356	371	yes	no	2	5.4701e-07	95.401	16
O46375;A0A3Q1MRM2	O46375	AADETWEPFASGK	13	0	1407.63	56	68	yes	no	2	7.327e-06	116.77	15
Q9MZ13;F6RQ58;A6H783;A0A3Q1LHM2	Q9MZ13	AADFQLHTHVNDGTEFGGSIYQK	23	0	2534.18	175	197	yes	no	3;4	2.3154e-42	124.86	56
F6R4P6;CON__ENSEMBL:ENSBTAP00000018574;A0A3Q1MAK6	F6R4P6	AADFSDPAFLAHTNR	15	0	1631.77	317	331	yes	no	3	1.2863e-08	102.28	5
F1MRU5;A0A1L6ZA12;Q0V881	F1MRU5	AADGSSCSVLLCSVVPAR	18	0	1847.89	137	154	yes	no	2;3	1.3272e-13	103.75	21
A7MBJ5	A7MBJ5	AADIDQEVK	9	0	987.487	578	586	yes	yes	2	0.0050027	78.516	7
F1N0I3;Q28107;CON__Q28107	F1N0I3	AADIEQQAVFAVFDENK	17	0	1893.91	538	554	yes	no	3	6.0477e-10	101.05	16
P57709;A0A452DIG3	P57709	AADIGVAMGQTGTDVCK	17	0	1692.78	688	704	yes	no	2;3	1.8957e-40	164.11	20
F1MTR3	F1MTR3	AADIIDGLR	9	0	942.513	678	686	yes	yes	2	0.011571	61.962	3
Q2HJ47	Q2HJ47	AADISESGGHDCR	13	0	1373.56	2	14	yes	yes	2	5.8983e-06	107.06	16
A0A3Q1MPE5;A0A3Q1MAA5;F1N3T0;A0A3Q1LSJ2	A0A3Q1MPE5	AADIWSLGCVVIEMVTGKR	19	1	2104.08	1370	1388	yes	no	4	0.070454	8.8192	1
A0A3Q1N375;A7YWE4;A0A3Q1MVR8	A0A3Q1N375	AADLLSGPR	9	0	898.487	130	138	yes	no	2	0.0059299	71.692	1
F1MNS2;A0A3Q1LWI0;A0A3Q1NBC4;A0A3Q1LKL2;A0A3Q1MH41	F1MNS2	AADLLVNPLDPR	12	0	1292.71	506	517	yes	no	2	0.0033274	54.608	4
A0A3Q1LVF9;A0A3Q1N8C9;E1BMW2	A0A3Q1LVF9	AADLLYAMCDR	11	0	1297.58	389	399	yes	no	2	0.00036513	107.15	11
F1MGJ5	F1MGJ5	AADMGNPVGQSGLGMAYLYGR	21	0	2126.99	441	461	yes	yes	2	1.9627e-15	99.531	11
A7MB64	A7MB64	AADPLCAPNSPYLDTMR	17	0	1890.86	287	303	yes	yes	2	0.00090956	45.915	1
E1BPA1	E1BPA1	AADPNQVPDVISSIR	15	0	1580.82	161	175	yes	yes	2	1.7849e-05	89.301	10
P67808;A0A3Q1MU45	P67808	AADPPAENSSAPEAEQGGAE	20	0	1896.8	305	324	yes	no	2;3	1.797e-31	126.1	16
F1MHC2	F1MHC2	AADPVSPLLHELTFQAMAYDLLDIDQDTYR	30	0	3420.65	236	265	yes	yes	3	6.5302e-41	99.871	1
A0A3Q1LZR0;Q05588	A0A3Q1LZR0	AADQIITLSETVCR	14	0	1575.79	72	85	yes	no	2	0.00029032	77.64	2
F1N289	F1N289	AADRTEESLKEFLDFAR	17	2	1996.99	480	496	yes	yes	4	0.014907	25.054	1
F1N7I5	F1N7I5	AADTLAEQQR	10	0	1101.54	730	739	yes	yes	2	5.1939e-05	138.4	1
F1MHB9	F1MHB9	AADTNEVVK	9	0	945.477	257	265	yes	yes	2	0.010575	63.565	3
A0A3Q1N9S1;F1MZT7;A0A3Q1M037	A0A3Q1N9S1	AADTQVSETLKR	12	1	1317.69	2	13	yes	no	2	0.010588	53.327	2
Q148C9	Q148C9	AADYAAQAAQLR	12	0	1247.63	141	152	yes	yes	2	5.8166e-06	122.13	17
E1BGX4	E1BGX4	AAEAAASAYYNPGNPHNVYMPTNQPPPPPYYPPEDK	36	0	3927.78	223	258	yes	yes	4	0.021053	16.362	3
F1N468;A0A3Q1LTP0;A0A3Q1MB39	F1N468	AAEAHVDAHYYEQNEQPTGTCAACITGGNR	30	0	3290.41	103	132	yes	no	4	1.0623e-11	51.963	13
Q28141	Q28141	AAECNIVVTQPR	12	0	1356.68	432	443	yes	yes	2	8.7438e-13	159.83	18
P01252	P01252	AAEDDEDDDVDTK	13	0	1436.54	90	102	yes	yes	2	0.00042923	72.006	3
P01252	P01252	AAEDDEDDDVDTKK	14	1	1564.64	90	103	yes	yes	3	0.00028753	56.482	7
A0A3Q1LUB8;E1BGU2;A0A3Q1MIZ8;A0A3Q1LPZ9;G3N2Y5	A0A3Q1LUB8	AAEEAASTLASSIHPEQCIK	20	0	2112.02	1368	1387	no	no	3	4.9613e-39	139.9	18
E1BNQ9	E1BNQ9	AAEEATAESGGVNGGEEQGTGKGEEDEPEER	31	1	3118.31	131	161	yes	yes	3	0.055734	15.046	1
P08814;A6QPM9	P08814	AAEEEDEADPKR	12	1	1358.6	82	93	yes	no	3	0.0016341	47.288	3
G3X7J5	G3X7J5	AAEEELR	7	0	816.398	318	324	yes	no	2	0.016128	97.071	13
A0A3Q1MG17;Q3SZL5;F1MSF3	A0A3Q1MG17	AAEELSSGHLASAFAASQEAVTSSER	26	0	2605.23	465	490	yes	no	3	1.2478e-43	119.41	8
E1BNQ9	E1BNQ9	AAEEQGDDQDSEK	13	0	1420.56	176	188	yes	yes	2	3.0202e-13	145.34	11
F1N647;A0A3Q1MPB3;A0A3Q1LVA9;Q71SP7	F1N647	AAEEYTPR	8	0	935.435	2433	2440	yes	no	2	0.011349	73.26	3
E1BK07;F1MIU5;O46385	E1BK07	AAEFGEPTSEQTGAAAGK	18	0	1720.79	704	721	yes	no	2	0.0071835	32.062	2
E1BK07;F1MIU5;O46385	E1BK07	AAEFGEPTSEQTGAAAGKPAAPTATPVSWKPQDPSEQPQEK	41	2	4191	704	744	yes	no	4	0.00025814	28.776	1
G3MWH3;F1MYM3	G3MWH3	AAEIASSDSANVSSR	15	0	1463.69	432	446	yes	no	2	0.0047561	57.836	6
Q2KIY3	Q2KIY3	AAEIHSR	7	0	782.404	2	8	yes	yes	2	0.00053462	132.09	5
Q2KIY3	Q2KIY3	AAEIHSRPQSSRPVLLSK	18	2	1975.1	2	19	yes	yes	4	4.2736e-06	58.461	2
A0A3Q1LL70;A4FUD8	A0A3Q1LL70	AAEIYGVTHTR	11	0	1216.62	639	649	yes	no	3	0.0094488	35.677	5
F1N7I5	F1N7I5	AAELDVLQEQLR	12	0	1383.74	619	630	yes	yes	2	1.051e-24	173.32	9
A0A3Q1LQY9;A0A3Q1M8Y4;A0A3Q1LTF4;E1B885;A0A3Q1NLQ2;A0A3Q1MHA1	A0A3Q1LQY9	AAELEPDQLLAWQGLASLYEK	21	0	2344.2	66	86	yes	no	3	1.3847e-06	50.425	3
Q3T165	Q3T165	AAELIANSLATAGDGLIELR	20	0	1997.08	220	239	yes	yes	2;3	4.2441e-114	208.15	36
E1BAK9	E1BAK9	AAEMEHLLER	10	0	1197.58	71	80	yes	yes	3	0.00018706	98.943	15
F1MWY9;A0A3Q1LP28	F1MWY9	AAEMLLFGK	9	0	978.521	295	303	yes	no	2	0.0024429	98.299	13
F1N1G7;A0A3Q1MXL6	F1N1G7	AAEMMASLLK	10	0	1063.54	551	560	yes	no	2	0.002013	87.476	9
G3N214	G3N214	AAEPAASCQALLSVGDLQASLR	22	0	2227.13	796	817	yes	yes	3	2.3515e-08	54.223	9
F1MU79;Q9TRY0	F1MU79	AAESGAQSAPLR	12	0	1156.58	8	19	no	no	2	0.00021949	79.974	15
F1MU79;Q9TRY0	F1MU79	AAESGAQSAPLRLEGVDISPK	21	1	2095.09	8	28	no	no	3	0.00016844	39.657	2
G8JKX8;P35605	G8JKX8	AAESLADPTEYENLFPGLK	19	0	2064.01	776	794	yes	no	2;3	1.4029e-29	138.75	27
G3X696	G3X696	AAESSAEDAQR	11	0	1133.49	562	572	yes	yes	2	0.0015109	65.305	3
Q24JZ7;A0A3Q1LIX4;A0A3Q1LV32;A0A3Q1N4X8	Q24JZ7	AAETTVVEVEEIVDIGSFAPEDIHIPK	27	0	2907.48	237	263	yes	no	3	0.015138	17.907	4
Q148D6	Q148D6	AAEVDGPLKR	10	1	1054.58	2	11	yes	yes	2	0.002365	101.64	7
E1BGH3;A0A3Q1N033	E1BGH3	AAEVGDEFAGDFVVGER	17	0	1766.81	67	83	yes	no	2	0.063997	31.228	1
A7MBK3;A0A3Q1LJT8	A7MBK3	AAEVGRPSLSETLFQR	16	1	1759.92	152	167	yes	no	3	0.00010004	58.09	2
A0A3Q1M986;E1BB48	A0A3Q1M986	AAEVWMDEYK	10	0	1240.54	384	393	yes	no	2	0.0093858	63.816	1
A0A452DJD5;A0A3Q1LK58;Q5E9Q4	Q5E9Q4	AAEWQLDQPSWSGR	14	0	1629.75	32	45	no	no	2	3.6989e-39	176.95	18
F1N365	F1N365	AAEWYNIDFSLQNQLR	16	0	1966.95	386	401	yes	yes	3	0.0015113	37.092	7
A0A3Q1LF81;F1MQY1;A0A3Q1MRR1	A0A3Q1LF81	AAFAITAGDEGSSATGGSSGENEGTSGPAVPHK	33	0	3016.36	838	870	yes	no	3	0.051692	10.276	1
P62261;A0A3Q1M119;A0A3Q1MP67	P62261	AAFDDAIAELDTLSEESYK	19	0	2086.96	197	215	yes	no	2;3	1.0508e-100	208.68	26
A0A3Q1LMV3;E1BKY3	A0A3Q1LMV3	AAFFVTLDETEQGYREEDPETSMDSYAK	28	1	3228.41	414	441	yes	no	3;4	1.1642e-07	46.956	19
Q3SZM1	Q3SZM1	AAFGGPAKPLLSLNPQEDAK	20	1	2023.07	2	21	yes	yes	3	6.2443e-05	45.094	1
E1BKM4	E1BKM4	AAFISVQLK	9	0	975.575	2	10	yes	yes	2	0.0015565	74.127	5
F1N289	F1N289	AAFPLDEAVSYK	12	0	1309.66	317	328	yes	yes	2	0.045062	33.866	1
A0A3Q1MUY3;F1MFY7;A0A3Q1M2M7;A0A3Q1NMM5;A0A3Q1MCR8	A0A3Q1MUY3	AAFPLHDCNFSTPSEDLSCPNER	23	0	2663.14	248	270	yes	no	3	2.1019e-17	77.287	20
A0A3Q1LLZ3;E1B9R3	E1B9R3	AAFQFLSPLQQNLLK	15	0	1716.96	36	50	no	no	2;3	9.1209e-13	131.28	21
P20000	P20000	AAFQLGSPWR	10	0	1131.58	88	97	yes	yes	2	2.7588e-14	171.73	13
P20000	P20000	AAFQLGSPWRR	11	1	1287.68	88	98	yes	yes	3	7.3978e-05	80.763	9
Q3SZ76;F1MUK6	Q3SZ76	AAFQSLLDAQADEAVLDHPDLK	22	0	2366.18	31	52	yes	no	3	6.731e-06	44.953	2
A4FUY8;A0A3Q1MUF3	A4FUY8	AAFQYGIK	8	0	896.476	500	507	yes	no	2	0.023239	60.358	1
F1MMJ2;A0A3Q1MEK3;P31836;A0A3Q1N1J8;A0A3Q1M900;A0A3Q1MGY6	F1MMJ2	AAFSKDESKEPIVEVR	16	2	1803.94	758	773	yes	no	4	0.0024903	36.193	1
E1BM12	E1BM12	AAFVLPEFAR	10	0	1119.61	286	295	yes	yes	2	0.015451	50.04	6
E1BJD1	E1BJD1	AAFYHQPWAQEAVGR	15	0	1729.83	495	509	yes	yes	3	0.0023694	36.928	5
F1N420	F1N420	AAGAAAALTFLDQESR	16	0	1590.8	2	17	yes	yes	2	0.0019644	51.927	0
F1ML12	F1ML12	AAGAAEAAAAVVEVGSAGQFEELLR	25	0	2386.21	2	26	yes	yes	3	2.3072e-131	201.61	7
P06623	P06623	AAGAEEYAQQDVVK	14	0	1477.7	241	254	yes	yes	2	8.1426e-24	153.12	17
P06623	P06623	AAGAEEYAQQDVVKK	15	1	1605.8	241	255	yes	yes	3	3.4302e-09	110.44	4
A0A3Q1MH67;Q5EA90	A0A3Q1MH67	AAGAGFVTCPTCQGSGEIPR	20	0	2034.93	50	69	yes	no	3	0.00078088	30.428	2
P11024	P11024	AAGAQIQGAK	10	0	913.498	108	117	yes	yes	2	8.8964e-05	127.84	9
Q3T114;A0A3Q1MM98	Q3T114	AAGCDFTNVVK	11	0	1180.55	68	78	yes	no	2	7.8227e-06	131.62	3
Q3T0V9;A0A3Q1MHS3	Q3T0V9	AAGCDIPVASVATGFPAAQTHLK	23	0	2281.15	115	137	yes	no	3	0.00014133	35.187	2
A0A3Q1M2E2;A0A3Q1LVS2;F1MLU7;A0A3Q1LVJ8	A0A3Q1M2E2	AAGDTTVIENSDVSQETESSEK	22	0	2296.02	1243	1264	yes	no	3	6.4787e-17	74.698	11
A0A3S5ZPP1	A0A3S5ZPP1	AAGFPVQLLPDVAEPGSVAGR	21	0	2050.08	219	239	yes	yes	2	1.6334e-05	49.929	10
Q59A32	Q59A32	AAGFTDPLLACGTDGVGTK	19	0	1849.89	481	499	yes	yes	2	3.3381e-08	77.912	13
A4FV08;A0A3Q1M338	A4FV08	AAGGIELFVGGIGPDGHIAFNEPGSSLVSR	30	0	2923.48	127	156	yes	no	3	0.052607	10.058	1
A0A3Q1MLQ7;F1MDH3	A0A3Q1MLQ7	AAGHPGDPESQQR	13	0	1348.61	1181	1193	yes	no	2;3	7.214e-14	144.1	18
G5E5C0	G5E5C0	AAGINLDAIHSESSTNLK	18	0	1839.93	108	125	yes	yes	3	1.4663e-05	52.52	2
CON__ENSEMBL:ENSBTAP00000007350;F1MVK1;E1BH06;CON__P01030	CON__ENSEMBL:ENSBTAP00000007350	AAGLAFSDGDHR	12	0	1215.56	648	659	no	no	3	0.00048155	57.225	8
F1MX61	F1MX61	AAGLATMISTMRPDIDNMDEYVR	23	1	2569.2	603	625	yes	yes	3	1.2271e-08	57.496	6
E1BNV7	E1BNV7	AAGLDSSGAQGHLGELQR	18	0	1765.87	716	733	yes	yes	3	7.6239e-08	69.979	5
E1BLQ5	E1BLQ5	AAGLEPVGHYEEVELTESSVNPGPER	26	0	2765.31	36	61	yes	yes	3	5.8251e-05	31.819	2
F1N0J2;F1MAZ1;A0A3Q1M9W4;F1MAZ3;A0A3Q1MYL9;A0A3Q1LJL4;P36225;G3N2G7;A0A3Q1MP69	F1N0J2	AAGPIGNAQKPPTGK	15	1	1405.77	878	892	yes	no	3	4.3906e-05	78.285	10
Q2KHU5;A0A3Q1M2P0	Q2KHU5	AAGPLLTDECR	11	0	1201.58	190	200	yes	no	2	0.00046763	75.294	15
Q2NKY9	Q2NKY9	AAGTDGSDFQHR	12	0	1260.55	9	20	yes	yes	3	4.7924e-05	78.692	9
Q3SZV3;F1MG05	Q3SZV3	AAGTLYTYPENWR	13	0	1540.73	2	14	yes	no	2	2.1026e-96	224.64	18
A0A3Q1MZS1;Q0IIL1	A0A3Q1MZS1	AAGVCLEPYPEEK	13	0	1461.68	89	101	yes	no	2	5.716e-11	134.68	13
A0A3Q1MJD5;F1MY44;A0A3Q1MIF1;F1MYI2	A0A3Q1MJD5	AAGVEAAAEVAATEPK	16	0	1483.75	2	17	yes	no	2	3.2618e-103	220.66	21
Q56K14;E1BCL5	Q56K14	AAGVNVEPFWPGLFAK	16	0	1701.89	34	49	yes	no	2	5.2022e-16	124.1	4
Q2TBU9;A0A3Q1M1D5;F1MSD2;A0A3Q1LTA0	Q2TBU9	AAGVVLEMIR	10	0	1057.6	55	64	yes	no	2	0.0013264	85.161	18
A0A3Q1NK96;A0A3Q1LR45	A0A3Q1NK96	AAGWLELSER	10	0	1130.57	49	58	yes	no	2	0.00214	74.173	6
F1N7I5	F1N7I5	AAHAEQASTLK	11	0	1125.58	1161	1171	yes	yes	3	0.011336	33.87	1
F1N7I5	F1N7I5	AAHEAQDGAQSSLTQAQQEK	20	0	2096.97	631	650	yes	yes	3	7.7654e-12	74.657	10
E1B863	E1B863	AAHLGANPWR	10	0	1091.56	98	107	yes	yes	2	4.3393e-05	139.31	12
CON__ENSEMBL:ENSBTAP00000007350;F1MVK1	CON__ENSEMBL:ENSBTAP00000007350	AAHNNLMAMAK	11	0	1170.56	1210	1220	yes	no	3	0.0033822	43.958	6
A0A3Q1NJB1;F1N076;CON__ENSEMBL:ENSBTAP00000031900	CON__ENSEMBL:ENSBTAP00000031900	AAHPLSIEPIGVR	13	0	1358.77	468	480	no	no	2;3	8.8307e-06	96.229	17
G3MX19	G3MX19	AAHRPLPPLPQTQKPQGR	18	2	1991.12	303	320	yes	yes	4;5	4.8479e-06	58.98	20
F1MHC2	F1MHC2	AAHVFFTDTCPEPLFSELGR	20	0	2293.08	101	120	yes	yes	3	8.3816e-33	130.27	11
Q2TBS9	Q2TBS9	AAIAQALAGEVSVVPPSR	18	0	1734.96	143	160	yes	yes	3	0.036388	16.312	1
A0A140T861;Q28009;E1BGX1	A0A140T861	AAIDWFDGK	9	0	1021.49	335	343	no	no	2	0.0027424	92.439	17
F1MF64;A0A3Q1MIS5;A0A3Q1N0K0	F1MF64	AAIEYGTEEDVVK	13	0	1422.69	2097	2109	yes	no	2	3.1823e-05	98.048	15
A6H7E3;Q5E9E1	A6H7E3	AAIGNLCVGDVITAIDGENTSNMTHLEAQNK	31	0	3255.55	39	69	yes	no	3;4	3.4428e-47	100.06	29
Q3SWX3	Q3SWX3	AAIHPPALAVLSHTPDGATQTIAWVGK	27	0	2721.46	234	260	yes	yes	4	1.5036e-05	36.576	10
Q3T165	Q3T165	AAIISAEGDSK	11	0	1060.54	209	219	yes	yes	2	0.0051009	118.18	0
A0A3Q1LHT7	A0A3Q1LHT7	AAILEAAPK	9	0	882.517	167	175	no	no	2	0.0057184	73.248	12
A0A3Q1MYM6;F1N443;A7YW45	A0A3Q1MYM6	AAILPTSIFLTNK	13	0	1387.81	185	197	yes	no	2	0.0028401	51.927	5
P08760	P08760	AAIMGAPGSGK	11	0	958.491	10	20	yes	yes	2	0.013124	55.235	2
Q0V8C2	Q0V8C2	AAIQSQLDGVR	11	0	1156.62	49	59	yes	yes	2	0.0019409	62.823	2
Q0VCM5;CON__Q0VCM5;A0A3Q1LVM5;A0A3Q1LW96	Q0VCM5	AAISGENAGLVR	12	0	1156.62	121	132	yes	no	2	6.765e-05	116.3	11
Q0VD51	Q0VD51	AAIVHNVDSDDLISMGSNDIEVLK	24	0	2554.26	118	141	yes	yes	3	1.078e-06	42.612	21
F1MX21	F1MX21	AAKPGANSTTDAVLLNK	17	1	1669.9	75	91	no	no	3	1.8935e-06	80.387	18
F1MLW0;A0A3Q1LTX4	F1MLW0	AAKPTKPAASDLPVPAEGVR	20	2	1974.09	433	452	yes	no	3;4	3.9539e-11	80.109	27
A0A3Q1LXY5;A7MBI5	A0A3Q1LXY5	AALAGGTTMIIDHVVPEPESSLTEAYEK	28	0	2928.44	95	122	yes	no	3	0.052647	10.611	1
O02675;A0A3Q1MFI5;A0A3Q1MQ68	O02675	AALAGGTTMIIDHVVPEPGTSLLAAFDQWR	30	0	3136.6	95	124	yes	no	3	0.024879	15.641	2
A0A3Q1LXK9;A0A3Q1M2E4;E1BF59;A0A3Q1MQG2;A0A3Q1M6Q7;A0A3Q1NIP5;A0A3Q1LJL6;A0A3Q1LVA4;A0A3Q1LXH1;A0A3Q1MRS3	A0A3Q1LXK9	AALAHSEEITAAQAAATR	18	0	1780.91	2578	2595	yes	no	2;3	3.1814e-16	111.22	3
F1MX88;A0A3Q1MJF5;A0A3Q1LHX4	F1MX88	AALANEDGQISPGSLLLAGAIAGMPAASLVTPADVIK	37	0	3501.88	476	512	yes	no	3	0.00085768	23.477	1
G3X7B4;G3X7P4	G3X7B4	AALAVGSPGPVVGSFAR	17	0	1554.85	1042	1058	yes	no	2	7.316e-15	121.08	18
A0A452DKP2;A0A3Q1N381;A6QQF5	A0A452DKP2	AALCAELK	8	0	874.458	71	78	yes	no	2	0.0088837	80.229	3
P81125;A0A3Q1M6H3;F6Q334	P81125	AALCHFCIDMLNAK	14	0	1662.77	209	222	yes	no	3	5.5995e-05	77.912	10
A0A3Q1LP77;A0A3Q1LN72;F1N458;A0A3Q1M1P3;A0A3Q1LLI7	A0A3Q1LP77	AALDCSTSHLDEFYSDPHAVAGALK	25	0	2674.23	301	325	yes	no	4	4.6569e-07	42.041	15
F1MX61	F1MX61	AALDEAQGVGLDSTGYYDQEIYGGSDSR	28	0	2936.29	23	50	yes	yes	3	2.7868e-05	32.164	5
Q3T0Z7;A0A3Q1LU13	Q3T0Z7	AALDGTPGMIGYGMAK	16	0	1551.74	137	152	yes	no	2	0.055624	26.118	1
Q3SZM5	Q3SZM5	AALDSGVFQSIWVSTDHDEIENVAK	25	0	2730.31	78	102	yes	yes	3	1.5755e-82	151.94	2
Q3MHH4	Q3MHH4	AALDSLSLFTGLGLSEQK	18	0	1848.98	2	19	yes	yes	2	2.2399e-99	196.38	0
A0A3Q1M104;A0A3Q1MAZ2;F1MJI8;A0A3Q1N3K8	A0A3Q1M104	AALEAIDELDLFGAHGGR	18	0	1853.93	207	224	yes	no	3	0.00019204	42.277	11
Q3SZ20	Q3SZ20	AALEALGSCLNNK	13	0	1359.68	83	95	yes	yes	2	8.8317e-06	119.22	3
A0A3Q1MSG9;A0A3Q1MSL2;E1BIM7	A0A3Q1MSG9	AALEAQNALHNIK	13	0	1391.75	71	83	yes	no	2;3	3.6878e-08	122.51	13
Q17QT5;A0A3Q1LH49	Q17QT5	AALEEVEGDVAELELK	16	0	1713.87	19	34	yes	no	2;3	0.00015075	72.29	8
E1BH78	E1BH78	AALETDENLLLCAPTGAGK	19	0	1942.97	491	509	yes	yes	2;3	2.76e-08	79.633	12
Q3ZBK2	Q3ZBK2	AALEYLEDIDLK	12	0	1391.72	33	44	yes	yes	2	0.00015647	105.2	3
A0A3Q1M2C3;A0A3Q1MNL7;O02811;A0A140T888	A0A3Q1M2C3	AALGAGDAQQYTQAMFK	17	0	1769.84	1180	1196	yes	no	2	2.7494e-05	66.262	2
F1N289	F1N289	AALGPPASQTNR	12	0	1181.62	202	213	yes	yes	2	0.013146	42.336	3
Q5EA53	Q5EA53	AALGPSSQNVTEYVVR	16	0	1689.87	2	17	yes	yes	2	0.00097438	62.408	0
Q3SYW3	Q3SYW3	AALGYDYK	8	0	899.439	171	178	yes	yes	2	0.010695	75.109	15
A0A3Q1LSP4;F1MX87	A0A3Q1LSP4	AALGYNILTQEEAQHVYDAR	20	0	2261.11	148	167	yes	no	3	2.17e-55	151.95	13
E1BFB0;A0A3Q1M8L3;A0A3Q1MT78;A0A3Q1LNC8;A0A3Q1LWG5;A0A3Q1N827;A0A3Q1NKL1	E1BFB0	AALLELWELR	10	0	1212.69	450	459	no	no	2	0.0015012	80.239	10
A0A3Q1ME09	A0A3Q1ME09	AALLEQALSNAR	12	0	1255.69	3479	3490	yes	yes	2	0.070176	37.556	0
A4FUD9	A4FUD9	AALLEVFR	8	0	917.533	749	756	yes	yes	2	0.0021264	116.54	4
Q2KJ21;F1N037;A0A3Q1MRI3	Q2KJ21	AALLGEELASAAGAR	15	0	1398.75	359	373	yes	no	2	0.00028481	69.01	9
P07995	P07995	AALLNAIR	8	0	840.518	81	88	yes	yes	2	0.0018269	117.7	12
G3MYQ1;E1BIN0	G3MYQ1	AALLNFDEFAVSK	13	0	1423.73	726	738	yes	no	2	0.00015486	82.261	18
A0A3Q1LTR8;F1N4E5;A0A3Q1MJM3	A0A3Q1LTR8	AALLQQQPHSPPPPLRPSPVTTR	23	1	2487.37	128	150	yes	no	4	0.00022388	34.346	5
E1BNP8	E1BNP8	AALLTER	7	0	772.444	457	463	yes	yes	2	0.022064	85.359	3
F1N7I5	F1N7I5	AALMESQGQQQEER	14	0	1603.73	981	994	yes	yes	2	0.00015139	81.475	9
A2VDK9	A2VDK9	AALNALQPSDFR	12	0	1301.67	7	18	yes	yes	2	6.5427e-47	202.2	18
F1N036;Q27968;A0A3Q1MFB6	F1N036	AALPDLTK	8	0	827.475	89	96	yes	no	2	0.010997	74.255	5
E1BIU7	E1BIU7	AALPSPALSAEDK	13	0	1268.66	538	550	yes	yes	2	0.0030129	51.092	2
Q0VCP3;A0A452DIF8	Q0VCP3	AALPYFPR	8	0	933.507	360	367	yes	no	2	0.0064235	88.734	12
Q56JX5;A0A0A0MPA4;A0A3Q1MTI8	Q56JX5	AALQELLSK	9	0	971.565	86	94	yes	no	2	0.0019088	114.28	5
A0A3Q1LY55;A4FV55;A0A3Q1NIB3;A0A3Q1LMZ0;A0A3Q1LPJ3;A0A3Q1MM63	A0A3Q1LY55	AALSEMVEYITHNR	14	0	1632.79	47	60	yes	no	3	0.012453	28.283	4
E1BGJ0	E1BGJ0	AALSGANVLTLIEK	14	0	1398.81	2361	2374	yes	yes	2	4.3249e-05	89.403	3
O46629;A0A3Q1MH46	O46629	AALSGLLHR	9	0	936.551	83	91	yes	no	2	0.00035213	138.83	16
A0A3Q1MIW9;A0A3S5ZPM7	A0A3Q1MIW9	AALSLPAK	8	0	769.47	438	445	yes	no	2	0.024984	79.469	1
G3X736	G3X736	AALSSFQK	8	0	850.455	49	56	yes	yes	2	0.041257	50.632	2
F1N3I3	F1N3I3	AALTEAGMPESAGDK	15	0	1446.67	1273	1287	yes	yes	2	0.024853	39.917	0
P34955;CON__P34955	P34955	AALTIDEK	8	0	859.465	358	365	yes	no	2	0.004606	97.093	6
Q3ZBD7;CON__Q3ZBD7	Q3ZBD7	AALTQNPQFK	10	0	1116.59	2	11	yes	no	2	3.5511e-39	197.3	10
Q3ZBD7;CON__Q3ZBD7	Q3ZBD7	AALTQNPQFKK	11	1	1244.69	2	12	yes	no	2	0.01895	51.346	1
Q2HJ81	Q2HJ81	AALVDLEPGTMDSVR	15	0	1572.78	63	77	yes	yes	2	5.6111e-06	93.258	6
F1MVC0	F1MVC0	AALVLEDGSVLR	12	0	1241.7	2	13	yes	yes	2	6.5476e-05	78.934	18
F1MV66	F1MV66	AALVWLDYPCFK	12	0	1481.74	322	333	yes	yes	2	0.00033258	72.643	1
A0A3Q1LN79;A6QQT9;G1K1S1	A0A3Q1LN79	AAMAAAQSGTPGPVFVELPLDVLYPYFMVQK	31	0	3309.68	191	221	yes	no	3	0.049122	10.753	1
A0A3Q1MFE4;F1MXX0;A0A3Q1LYI6	A0A3Q1MFE4	AAMDDSEIAGDKK	13	1	1349.61	247	259	yes	no	3	1.0712e-05	94.122	14
Q28141	Q28141	AAMEALVVEVTK	12	0	1259.68	1102	1113	yes	yes	3	0.00037922	58.674	10
A0A3Q1MLQ7;F1MDH3	A0A3Q1MLQ7	AAMEPIVISAK	11	0	1128.62	1603	1613	yes	no	2	0.00036513	93.111	34
A0A3Q1MLQ7;F1MDH3	A0A3Q1MLQ7	AAMEPIVISAKTMLESAGGLIQTAR	25	1	2557.36	1603	1627	yes	no	3	7.8383e-08	49.902	1
F6QEU6	F6QEU6	AAMGAGISHMNDLTIIQTTQGFCR	24	0	2592.22	54	77	yes	yes	3	1.284e-19	87.326	11
A0A3Q1LMB5;A0A3Q1M481;F1MIF2;A0A3Q1MCX0;Q08DS7;P63009;G3X7G4	Q08DS7	AAMIWIVGEYAER	13	0	1507.75	446	458	no	no	2	3.1949e-05	97.915	15
E1BGH0;A0A3Q1NB13	E1BGH0	AANAAENDFSVSQAEVSSR	19	0	1951.89	270	288	yes	no	2	0.017002	34.685	2
A0A3Q1MN97;F1N789;A0A3Q1LIB4;A0A3Q1MRN4	A0A3Q1MN97	AANFENHSGR	10	0	1101.5	630	639	yes	no	2	9.2723e-05	128.36	5
Q3T0Y5;A0A3Q1LX83	Q3T0Y5	AANGVVLATEK	11	0	1071.59	40	50	yes	no	2	0.014483	45.598	3
A5PKG9	A5PKG9	AANILVGER	9	0	941.529	383	391	yes	yes	2	0.011186	62.582	2
E1BIM8	E1BIM8	AANILVGESLVCK	13	0	1372.74	544	556	yes	yes	2	0.008651	58.699	0
P00125	P00125	AANNGALPPDLSYIVR	16	0	1669.88	187	202	yes	yes	2	0.014587	32.062	1
A0A3Q1MFP2;A4FUE5	A0A3Q1MFP2	AANPGCFLEDFVR	13	0	1494.69	649	661	yes	no	2	0.0092587	57.492	0
A0A3Q1MBP1;A0A3Q1M930;A0A3Q1MJM1;E1B748	A0A3Q1MBP1	AANSLEAFIFETQDK	15	0	1682.82	739	753	no	no	2;3	4.6003e-31	165.58	26
F1N5W5;A0A3Q1MJL8;A0A3Q1N3K3	F1N5W5	AANVLLSEQGDVK	13	0	1342.71	147	159	no	no	2	3.7937e-05	91.549	8
F1N261	F1N261	AANVLVSESLMCK	13	0	1420.71	370	382	yes	yes	2	3.8609e-11	136.96	3
P23709;F1MS25	P23709	AANWYER	7	0	908.414	164	170	yes	no	2	0.066885	55.676	1
A6QQR5	A6QQR5	AANYSSTSNKK	11	1	1169.57	2	12	yes	yes	2	0.038939	45.997	1
F1N4C5	F1N4C5	AAPAALCAFR	10	0	1046.53	205	214	yes	yes	2	0.030655	42.109	3
F1MZP0;A0A3Q1MPG8	F1MZP0	AAPAGLPAEAAGAECSEEALAAALADVPELAR	32	0	3061.5	2	33	yes	no	3	1.4777e-25	76.164	1
F1MQG6;A0A3Q1M5U2;A0A3Q1M6T5;F6QIB4	F1MQG6	AAPCIYWLPLTDSQIVQK	18	0	2102.09	1213	1230	yes	no	2;3	2.5061e-06	59.513	9
A0A3Q1MB14;G3N1Y8	A0A3Q1MB14	AAPDDVQYFLYIR	13	0	1569.78	146	158	yes	no	2	0.0012186	59.757	1
A1A4H6	A1A4H6	AAPDILIATPGR	12	0	1193.68	307	318	yes	yes	2	0.00069827	66.595	4
Q2KHZ9;A0A3Q1LJK2	Q2KHZ9	AAPEMVSLLK	10	0	1057.58	362	371	yes	no	2	0.0034587	67.993	12
P37980	P37980	AAPFTLEYR	9	0	1066.54	10	18	yes	yes	2	0.0025352	96.492	2
F1MMU4	F1MMU4	AAPGAAAPR	9	0	780.424	148	156	yes	yes	2	0.003373	88.029	6
Q2KJ42;G3N361	Q2KJ42	AAPGAEFAPNK	11	0	1071.53	456	466	yes	no	2	0.0087248	49.527	6
Q2KJ42;G3N361	Q2KJ42	AAPGAEFAPNKR	12	1	1227.64	456	467	yes	no	2	0.005599	65.347	2
F6RA94	F6RA94	AAPGAPLGPQPLDSR	15	0	1445.76	228	242	yes	yes	2	0.00021249	71.555	9
Q1JQC5;A0A3Q1NHA2	Q1JQC5	AAPGEAGDAAVLSSLPR	17	0	1580.82	68	84	yes	no	2	6.3251e-11	106.32	12
Q3SZJ9	Q3SZJ9	AAPGPALCLFDVDGTLTAPR	20	0	2041.03	2	21	yes	yes	2	4.776e-07	58.487	1
Q0VCM4;A0A3Q1M168;A0A3Q1M2P3;A0A3Q1NA32	Q0VCM4	AAPGYYMAK	9	0	970.458	610	618	yes	no	2	0.0072517	68.915	11
E1BHU1;A0A3Q1LX56;A0A3Q1LFY9	E1BHU1	AAPKPDASPSVSSTPATR	18	1	1738.88	1198	1215	yes	no	3	3.9461e-07	66.068	7
A0A3Q1N5H7;A0A3Q1LU19;A0A3Q1LZ41;A0A3Q1LXU4;E1BC77;A0A3Q1LNH4	A0A3Q1N5H7	AAPKPEDPCPEGWHSSPSGLSCYK	24	1	2656.17	636	659	yes	no	4	5.9336e-05	37.56	10
A6QLG3;A0A3Q1MR25;A0A3Q1M6U5	A6QLG3	AAPLAGFGYGLPISR	15	0	1488.81	318	332	yes	no	2	3.203e-08	107.85	12
Q3ZBF3	Q3ZBF3	AAPLGPMPNEDIDVSNLER	19	0	2036.98	29	47	yes	yes	2	0.011136	29.328	2
Q3ZCI0	Q3ZCI0	AAPRPAPAAQPPAMAPPSAVGSPAAAPR	28	1	2574.35	24	51	yes	yes	3	0.0030067	23.394	2
A6QPH1	A6QPH1	AAPTAASDQPDSAATTEK	18	0	1730.8	132	149	yes	yes	2	0.00084378	43.382	1
A0A3Q1MGZ4;A0JN77;Q58DK4	A0A3Q1MGZ4	AAPTEPLAAPDSTTAAGEASK	21	0	1954.95	397	417	yes	no	2;3	1.6017e-11	73.386	23
F1N690	F1N690	AAPTPAAAVPPPSPGVAPVPTGVFTDIPISNIR	33	0	3176.72	397	429	yes	yes	3;4	1.2842e-07	41.434	32
G3MZM8	G3MZM8	AAPVLLR	7	0	738.475	2	8	yes	yes	2	0.036194	43	1
F1MYN8	F1MYN8	AAPVTGGMGAVLMR	14	0	1329.69	2135	2148	yes	yes	2	0.0017823	51.092	1
A0A3S5ZPP1	A0A3S5ZPP1	AAQAETAAQSAAAGPQGQEQDVK	23	0	2226.05	41	63	yes	yes	3	0.0077384	19.975	3
A1L5A7;A0A452DI64	A1L5A7	AAQAGVAVGDWVLSIDGENAGGLTHIEAQNK	31	0	3090.54	39	69	no	no	3;4	0.00098251	24.404	7
Q0P5A6	Q0P5A6	AAQALALLR	9	0	925.571	2	10	yes	yes	2	0.00086002	89.55	11
G5E5C8;Q2TBL6	G5E5C8	AAQASDLEK	9	0	931.461	278	286	yes	no	2	0.0023628	111.95	15
A0A3Q1M038;E1BDU0	A0A3Q1M038	AAQDEIFSNTTPR	13	0	1448.69	36	48	yes	no	2	0.00037827	73.781	2
E1BEX4;A0A3Q1LPF4	E1BEX4	AAQDFFSTCR	10	0	1201.52	51	60	yes	no	2	0.00214	74.173	6
Q3ZBT6	Q3ZBT6	AAQDRDQIYR	10	1	1234.61	252	261	yes	yes	3	0.00035574	100.48	1
A6QLL8;A0A3Q1LMG1	A6QLL8	AAQEEYVK	8	0	936.455	323	330	yes	no	2	0.0019641	117.17	33
A6QLL8;A0A3Q1LMG1	A6QLL8	AAQEEYVKR	9	1	1092.56	323	331	yes	no	2	0.037672	75.854	2
F1N365	F1N365	AAQGALQPSLYQIR	14	0	1514.82	1046	1059	yes	yes	2	3.2714e-19	143.4	16
Q3T054;G3MZP2;G5E619	Q3T054	AAQGEPQVQFK	11	0	1201.61	2	12	yes	no	2	1.0858e-05	120.99	3
F1MH31	F1MH31	AAQGSPSPVPSMVQK	15	0	1482.75	645	659	yes	yes	2	0.010353	37.681	1
A0A3Q1MFE4;F1MXX0;A0A3Q1LYI6	A0A3Q1MFE4	AAQGWLK	7	0	772.423	709	715	yes	no	2	0.022819	80.377	7
P00432;A0A3Q1LKF1;A0A3Q1MQP3	P00432	AAQKPDVLTTGGGNPVGDKLNSLTVGPR	28	2	2761.47	20	47	yes	no	4	6.9105e-12	57.803	3
A0A3Q1ML65;A0A3Q1LL65;A0A3Q1M5J6;A0A3Q1LM59;A0A3Q1LPB8;F1MN61	A0A3Q1ML65	AAQLATEIADIK	12	0	1242.68	118	129	yes	no	2	0.011953	43.512	1
A0A3Q1ML59;E1BCS3;A0A3Q1LR63	A0A3Q1ML59	AAQLCAAALAAVLSR	15	0	1484.81	383	397	yes	no	3	0.002305	37.092	1
F1MZV1;A0A3S5ZPF0;A0A3Q1M0F0;E1BME6;A0A3Q1LZ02	F1MZV1	AAQLCGAGMAAVVDK	15	0	1460.71	804	818	no	no	2;3	3.1783e-06	96.745	12
A0A3Q1ML59;E1BCS3;A0A3Q1LR63;F1N3X0;A0A3Q1LNM3	A0A3Q1ML59	AAQLCGAGVAAVVEK	15	0	1442.76	825	839	yes	no	2	3.986e-08	106.49	6
Q5EA36;F1MI47	Q5EA36	AAQMHSGYQR	10	0	1147.52	658	667	yes	no	3	0.014145	34.087	1
A0A3Q1MCX8	A0A3Q1MCX8	AAQPETTEEVTDLKR	15	1	1686.84	394	408	yes	yes	3	8.9957e-05	64.136	1
F1MPQ0;A0A3Q1MZJ3;A0A3Q1NKV3	F1MPQ0	AAQQAVPLGQMEVFQALQR	19	0	2084.08	4	22	yes	no	3	1.4441e-05	49.993	3
A0A3Q1MR04;A0A3Q1LSE5;F1MZU2	A0A3Q1MR04	AAQSTAMNR	9	0	948.445	447	455	yes	no	2	0.0087959	66.429	3
A0A3Q1LQZ3;A0A3Q1MMB2;E3W9A2;A0A3Q1MQQ6;A0A3Q1M8N0;A0A3Q1NN83;A0A3Q1LUW3;A0A3Q1MQY8	A0A3Q1LQZ3	AAQTAEDAMQIMEQMTK	17	0	1895.84	1038	1054	yes	no	2;3	1.9307e-06	73.498	9
P42028;A0A452DIK3	P42028	AAQTLLWTELIR	12	0	1413.8	57	68	yes	no	2;3	0.00013836	92.611	8
A7YW98	A7YW98	AAQTSVAYGCIK	12	0	1267.62	493	504	yes	yes	2	0.00031188	73.985	7
F1MZZ9;A0A3Q1MBX8	F1MZZ9	AAQVAQDEEIAR	12	0	1299.64	196	207	yes	no	2	0.00025515	77.662	8
G3X743	G3X743	AAQVDDVASASNFR	14	0	1449.68	15	28	yes	yes	2	0.0042765	46.706	3
Q7SIH1;CON__ENSEMBL:ENSBTAP00000024146;A0A452DI08;A0A3Q1LMP7	Q7SIH1	AAQVTIQSSGTFSTK	15	0	1524.78	1312	1326	yes	no	2	0.00023556	70.488	1
A0A3Q1M6J3;A5PJM0;A0A3Q1MWU2;A0A3Q1N543;A0A3Q1M5C5;A0A3Q1M0M6	A0A3Q1M6J3	AAQYQVNQAAAAQAAATAAAMGIPQAVLPPLPK	33	0	3201.7	181	213	yes	no	3	0.0009628	23.983	6
F6PTQ9;Q28205;A0A3Q1LIQ9;A0A3Q1M9V2	F6PTQ9	AASAAFQENVGR	12	0	1219.59	516	527	yes	no	2	0.050617	32.637	1
E1BEM3	E1BEM3	AASAASAAGGAGGSSGATGAAGGGAGAGTRPGDSGTAGVGATGPGAATK	49	1	3756.76	28	76	yes	yes	4	0.00015293	26.08	2
Q2HJ65;A0A3Q1LZ47	Q2HJ65	AASADSTTEGTPADGFTVLSTK	22	0	2126	167	188	yes	no	2;3	1.1512e-57	147.35	43
A0A3Q1MB94	A0A3Q1MB94	AASAENLWQR	10	0	1144.56	302	311	yes	yes	2	0.0084241	100.02	0
F6Q5U0;A0A3Q1LYL2;A0A3Q1N7U4;A0A3Q1MI69;A0A3Q1MHE3;A0A3Q1LYE0	F6Q5U0	AASAFFTYVSLSPEGK	16	0	1673.83	274	289	yes	no	2	5.8525e-06	88.441	4
P00515	P00515	AASAYAVGDVK	11	0	1050.53	345	355	yes	yes	2	0.00036513	99.815	12
Q3ZCJ2	Q3ZCJ2	AASCILLHTGQK	12	0	1297.68	2	13	yes	yes	2	8.9199e-26	179.42	11
A0A3Q1MN97;F1N789;A0A3Q1LIB4;A0A3Q1MRN4	A0A3Q1MN97	AASDELSK	8	0	819.397	785	792	yes	no	2	0.00080017	126.28	18
P62261;A0A3Q1M119;A0A3Q1MP67	P62261	AASDIAMTELPPTHPIR	17	0	1818.93	154	170	yes	no	3	2.2655e-11	102.38	24
A0A3Q1LRY3;A0A3Q1LR66;A0A3Q1MIX7;E1BAW6;A0A3Q1MGE7	A0A3Q1LRY3	AASEGPPDALR	11	0	1082.54	398	408	yes	no	2	0.00036913	80.688	12
A6H768	A6H768	AASEQPQAGELLAK	14	0	1411.73	2	15	yes	yes	2	2.1522e-05	86.898	11
A3KN04	A3KN04	AASFLLALEPELEAR	15	0	1628.88	68	82	yes	yes	2;3	1.9425e-62	193.73	24
P13214;A0A3Q1MHG7	P13214	AASGFNAAEDAQTLR	15	0	1520.72	10	24	yes	no	2	5.9758e-51	191.29	5
Q1RMJ1	Q1RMJ1	AASGQGLHVTAL	12	0	1123.6	191	202	yes	yes	2	9.9068e-10	150.62	10
A0A3Q1MNN2;F1MZC0	A0A3Q1MNN2	AASGSPARPATVLGTMEMGR	20	1	1958.97	40	59	yes	no	3	1.3329e-25	113.47	12
A6QLV1	A6QLV1	AASIAASLTR	10	0	959.54	86	95	yes	yes	2	0.00082827	102.07	2
A0A3Q1N3Q6;A0A3Q1N2J5;A0A3Q1MRD9;F1MYS7	A0A3Q1N3Q6	AASIFGGAKPVDTAAR	16	1	1530.82	357	372	yes	no	3	2.8139e-06	87.824	11
F1MHP6;A3KN12	F1MHP6	AASIIHLGATSCYVGDNTDLIILR	24	0	2572.33	108	131	yes	no	3	0.0020184	26.21	2
E1BNP8	E1BNP8	AASITSEVFNK	11	0	1165.6	186	196	yes	yes	2	5.1359e-06	135.79	10
Q08E34	Q08E34	AASKPVEAAMVSAAGPGSGSGMGGGSATSGPGTGSLPR	38	1	3271.56	2	39	yes	yes	3;4	2.6354e-47	89.186	2
Q3ZBU9	Q3ZBU9	AASLETSNLASSSNSEK	17	0	1694.8	446	462	yes	yes	2	1.663e-07	92.925	12
Q3ZBU9	Q3ZBU9	AASLETSNLASSSNSEKR	18	1	1850.9	446	463	yes	yes	3	0.049042	14.041	1
Q95123;V6F7N8	Q95123	AASLHWTGER	10	0	1126.55	60	69	yes	no	2;3	0.00064775	68.657	12
A0A3Q1LQU4;F1N7D7;A0A3Q1MDA4;O18738	A0A3Q1LQU4	AASPDPGEVVSLVCAADEPVTVLTVILDADLTK	33	0	3364.73	169	201	yes	no	3	2.4231e-05	33.293	2
F1MGJ5	F1MGJ5	AASQGYTVAR	10	0	1022.51	621	630	yes	yes	2	0.0012383	88.948	8
F1MPW7	F1MPW7	AASQIVTLVALNEAPDDYTASFR	23	0	2451.23	1025	1047	yes	yes	3	5.6919e-13	66.853	10
A0A3Q1MUH7;F1MQD1	A0A3Q1MUH7	AASSIYINSR	10	0	1080.56	402	411	yes	no	2	0.024804	45.161	3
Q8MII5	Q8MII5	AASSSLVPDR	10	0	1001.51	2	11	yes	yes	2	0.0013131	85.731	10
F6PXE3	F6PXE3	AASSSPVPSSTPSPSLHLGSTEEAIR	26	0	2564.27	6	31	yes	yes	3	5.8451e-26	85.376	19
F1N7I5	F1N7I5	AASSTQSLAR	10	0	990.509	1850	1859	yes	yes	2	0.066899	42.19	0
F1MTZ0;Q3SZX2	F1MTZ0	AASTASHRPIK	11	1	1137.63	2	12	yes	no	3	0.0028959	48.188	3
Q3MHG1	Q3MHG1	AASTISEVAQTVLL	14	0	1401.77	460	473	yes	yes	2	0.00072525	68.016	1
Q29S22	Q29S22	AASVEHDSLESMEAPQTAVEVEETK	25	0	2686.23	2	26	yes	yes	3	6.0871e-07	40.682	1
O77784	O77784	AASVPVEFQEHHLSEVQNMASEEK	24	0	2695.25	73	96	yes	yes	3;4	5.6754e-14	67.413	19
O77784	O77784	AASVPVEFQEHHLSEVQNMASEEKLEQVLSSMK	33	1	3710.79	73	105	yes	yes	5	3.5888e-05	34.054	2
Q3SZM1	Q3SZM1	AASVTPETPEK	11	0	1128.57	219	229	yes	yes	2	0.028269	39.305	1
A0A3Q1N883;A0A3Q1MWG1;A0A3Q1LQR4;A0A3Q1MHF0	A0A3Q1N883	AATAAAAGPGVGGAGAAGTSVTGPCGAVSVFPGAR	35	0	2940.45	2	36	yes	no	3	7.5926e-37	86.145	10
A0A3Q1MLQ7;F1MDH3	A0A3Q1MLQ7	AATAPLLEAVDNLSAFASNPEFSSVPAQISPEGR	34	0	3455.72	1569	1602	yes	no	3;4;5	3.1766e-267	239.87	52
P22292	P22292	AATASPGASGMDGKPR	16	1	1472.7	2	17	yes	yes	2	1.1302e-15	122.33	21
Q2NL22	Q2NL22	AATATMATSGSAR	13	0	1194.57	2	14	yes	yes	2	2.7639e-12	140.49	16
Q3SZN0;A0A3Q1MG56;A0A3Q1MIY9	Q3SZN0	AATDIAR	7	0	716.382	2	8	yes	no	2	0.023376	50.966	2
F1N468;A0A3Q1LTP0;A0A3Q1MB39	F1N468	AATFFGCIGIDK	12	0	1298.63	83	94	yes	no	2	0.013273	50.194	2
Q0P5F2	Q0P5F2	AATFFGEVVR	10	0	1095.57	2	11	yes	yes	2	0.00047307	78.334	7
Q3T165	Q3T165	AATFGLILDDVSLTHLTFGK	20	0	2118.14	158	177	yes	yes	3	2.6671e-07	58.997	3
F1MH07;A0A3Q1M7L4;A0A3Q1M3N2	F1MH07	AATGAVGSQEELLR	14	0	1400.73	503	516	yes	no	2	1.7188e-19	147.37	18
G3N1Q0;A0A3Q1NCP7;A0A3Q1LUM9;E1BPP6;A0A3Q1LW25;A0A3Q1LKL3;A0A3Q1LZ54	G3N1Q0	AATGEEVSAEDLGGADLHCR	20	0	2056.91	208	227	yes	no	3	3.5183e-12	79.511	8
A0A3Q1MJ97;A0A3S5ZPC1	A0A3Q1MJ97	AATGSSIVQELK	12	0	1202.65	161	172	yes	no	2	3.8736e-08	140.16	16
G3N1G1	G3N1G1	AATHGLVLGALR	12	0	1177.69	375	386	yes	yes	3	4.4936e-05	79.659	18
P31322;F6Q9S4	P31322	AATITATSPGALWGLDR	17	0	1699.89	233	249	yes	no	2	7.3785e-06	76.655	16
P11024	P11024	AATITPFR	8	0	875.486	463	470	yes	yes	2	0.00055193	134.85	16
P00515	P00515	AATIVATSEGSLWGLDR	17	0	1745.89	215	231	yes	yes	2	1.1583e-21	132.59	17
O97593	O97593	AATLAQELEK	10	0	1072.58	386	395	yes	yes	2	0.063955	42.869	0
Q03247;CON__Q03247;A0A3Q1LPF0;A0A140T881;A0A3Q1MGI2	Q03247	AATLSTLAGQPLLER	15	0	1539.86	209	223	yes	no	2;3	2.1902e-08	109.6	23
Q2KI86;A0A3Q1MFW6	Q2KI86	AATNIVYK	8	0	878.486	86	93	yes	no	2	0.060063	58.604	0
A0A3Q1M3Q7;Q29RV1;F1MEN8	A0A3Q1M3Q7	AATQFWR	7	0	878.44	421	427	yes	no	2	0.0003841	141.55	17
F6Q8A8	F6Q8A8	AATSDLEHYDK	11	0	1248.56	175	185	yes	yes	2;3	8.4958e-05	114.5	12
E1BDX8;A0A3Q1NEU9	E1BDX8	AATSPALFNR	10	0	1046.55	3078	3087	yes	no	2	0.0058539	63.419	1
A6QLZ5;A0A3Q1LQH2	A6QLZ5	AATSTLSVCDFLGEK	15	0	1597.77	105	119	yes	no	2	6.6512e-09	115.83	14
F1N1H2;A6QQ70	F1N1H2	AATVAGSGAAEVPSSLLLVVGGECGCR	27	0	2587.27	2	28	yes	no	3	1.9485e-07	41.423	1
Q32LE5	Q32LE5	AATVGYNILK	10	0	1048.59	30	39	yes	yes	2	0.00076205	103.83	11
A0A3Q1MNL9;P55906;F1MBS3	A0A3Q1MNL9	AAVAASGLNTLLEGDGQYTLLAPTNEAFEK	30	0	3063.54	217	246	yes	no	3	1.3982e-05	35.215	10
Q3SX47;A0A3Q1M2E6	Q3SX47	AAVAGEDGR	9	0	844.404	65	73	yes	no	2	0.038835	45.081	1
Q0IIL6;A0A3Q1NK91	Q0IIL6	AAVAIPNRPPDAVLTDTTSLNQAALYR	27	1	2837.5	480	506	yes	no	3;4	3.8526e-25	77.693	19
Q17QI3;A0A3Q1MUM9	Q17QI3	AAVAPEEVSEVIFGHVLAAGCGQNPVR	27	0	2776.4	45	71	yes	no	3;4	5.4415e-13	60.464	11
Q863B3;A0A3Q1MBN7	Q863B3	AAVAQPDAK	9	0	869.461	63	71	yes	no	2	0.0048726	79.474	5
A5D7H6;A0A3Q1LG54	A5D7H6	AAVATATGQEEASAK	15	0	1403.69	620	634	yes	no	2	0.023088	31.185	1
A3KMV5;A0A3Q1LKR8	A3KMV5	AAVATLLQSVQVPEFTPK	18	0	1898.05	785	802	yes	no	2;3	8.8428e-61	156.49	23
Q3ZC42	Q3ZC42	AAVAWEAGKPLSIEEVEVAPPK	22	1	2290.22	10	31	yes	yes	3	1.8734e-21	98.816	18
F1MWR3	F1MWR3	AAVDAGFVPNDLQVGQTGK	19	0	1885.95	250	268	yes	yes	2;3	1.0997e-10	97.297	30
Q0II26	Q0II26	AAVDGLSK	8	0	759.413	71	78	yes	yes	2	0.045531	58.782	1
F1N3F6	F1N3F6	AAVDLTPIVVEDKEEK	16	1	1754.93	1648	1663	yes	yes	3	2.9178e-07	93.51	10
A0A3S5ZP75	A0A3S5ZP75	AAVDLVAEFPQPAGAAR	17	0	1681.88	2	18	yes	yes	2	1.6536e-06	78.653	1
A5PJF6	A5PJF6	AAVDSFYLLYR	11	0	1316.68	2	12	yes	yes	2	0.0009129	83.005	6
F1MJU5	F1MJU5	AAVDTYCR	8	0	954.423	102	109	yes	yes	2	0.027441	73.324	0
A0A3Q1N7R1;Q0VCP4;A0A3Q1LNH8	A0A3Q1N7R1	AAVEALQSQALHATSQQPLR	20	0	2118.12	403	422	yes	no	3	2.0674e-38	134.37	15
A0A3Q1N7R1;Q0VCP4;A0A3Q1LNH8	A0A3Q1N7R1	AAVEALQSQALHATSQQPLRK	21	1	2246.21	403	423	yes	no	4	7.8034e-11	69.122	14
G3N3R5;E1BAB5	G3N3R5	AAVEDINPADDPNNQGEDEFEEAGQVR	27	0	2928.26	514	540	yes	no	3	1.7524e-07	41.087	1
A0A3Q1LTZ5;P11179;A0A3Q1MHE5;F1MEQ3	A0A3Q1LTZ5	AAVEDPR	7	0	756.377	437	443	yes	no	2	0.022129	83.614	3
F1MUZ9	F1MUZ9	AAVEEGIVLGGGCALLR	17	0	1683.9	430	446	yes	yes	2;3	2.9948e-22	139.31	37
F1MH07;A0A3Q1M7L4;A0A3Q1M3N2	F1MH07	AAVELAMLGAR	11	0	1100.6	99	109	yes	no	2	0.01034	78.334	1
E1BFV0	E1BFV0	AAVENLPTFLVELSR	15	0	1657.9	28	42	yes	yes	2;3	4.252e-20	148.18	21
Q2HJ26	Q2HJ26	AAVEVLK	7	0	728.443	2	8	yes	yes	1;2	0.0030769	83.614	14
A0A3S5ZPJ4;A0A3Q1MFQ7;A0A3Q1MK72	A0A3S5ZPJ4	AAVEWFDGKDFQGSK	15	1	1683.79	430	444	yes	no	3	0.00027727	56.514	3
E1BEA2	E1BEA2	AAVFEEIDTYER	12	0	1441.67	216	227	yes	yes	2	0.00030915	74.162	6
F1MF00	F1MF00	AAVGAEPEDAWK	12	0	1242.59	132	143	yes	yes	2	0.0013896	60.102	3
F1MFG9;A0A3Q1LLG5;A0A3Q1MRH5	F1MFG9	AAVGALLEQHGLQGDVAFGHSK	22	0	2204.13	664	685	yes	no	3;4	9.0611e-17	72.145	9
A0A3Q1MN97;F1N789;A0A3Q1LIB4;A0A3Q1MRN4	A0A3Q1MN97	AAVHLEGK	8	0	823.455	489	496	yes	no	2	0.0029144	113.5	15
A0A3Q1MBW4;A0A3Q1LK90;A4FUC8;A0A3Q1N855	A0A3Q1MBW4	AAVHQALCDNIDTR	14	0	1582.75	583	596	yes	no	3	0.027303	22.327	2
F1MC31	F1MC31	AAVLLEQER	9	0	1027.57	188	196	yes	yes	2	0.028967	60.59	1
A7Z025	A7Z025	AAVMHDILDMMPEGIK	16	0	1769.85	687	702	yes	yes	3	2.0743e-05	67.605	5
Q148G5;G3N3Y2	Q148G5	AAVMVASHNEDTVR	14	0	1498.72	484	497	yes	no	3	0.00036072	54.898	1
A0A3Q1LY87;F1N214	A0A3Q1LY87	AAVMVYDDANK	11	0	1195.55	11	21	yes	no	2	0.0042081	57.59	5
A0A3Q1LY87;F1N214	A0A3Q1LY87	AAVMVYDDANKK	12	1	1323.65	11	22	yes	no	2;3	2.6708e-05	91.313	14
Q9XSJ4;F1MB08;A0A3Q1MXQ0;A0A3Q1LGA6;A0A3Q1LMT0;A0A3Q1MIY8;A6QR19;Q3ZC09;A0A452DI31;A0A3Q1M0V5	Q9XSJ4	AAVPSGASTGIYEALELR	18	0	1803.94	33	50	no	no	2;3	7.4898e-43	154.1	80
Q9XSJ4;F1MB08;A0A3Q1MXQ0;A0A3Q1LGA6	Q9XSJ4	AAVPSGASTGIYEALELRDNDKTR	24	2	2533.28	33	56	yes	no	4	2.7751e-09	52.061	8
Q0VC97;Q3T0T9	Q0VC97	AAVQQLQAEGLSPR	14	0	1466.78	45	58	yes	no	2	0.011611	57.836	0
A0A3Q1MJL7;F1MM93	A0A3Q1MJL7	AAVQSPEGDPQEQELQSVELGLR	23	0	2479.22	399	421	yes	no	3	0.00013504	35.436	3
A0A3Q1MGJ9;F1MX79	A0A3Q1MGJ9	AAVSDVYEEVEPSLLEILPR	20	0	2228.16	491	510	yes	no	2;3	1.0943e-07	60.034	8
A0A3Q1LIR5;F1N5H8;A0A3Q1LL06	A0A3Q1LIR5	AAVSGVLPQVPEPR	14	0	1418.79	2	15	yes	no	2	7.1708e-09	114.83	9
F1MDM4;Q29RM3	F1MDM4	AAVSLLGEEK	10	0	1015.55	177	186	yes	no	2	3.9651e-10	161.79	12
F1MDM4;Q29RM3	F1MDM4	AAVSLLGEEKK	11	1	1143.65	177	187	yes	no	3	0.0079518	37.144	6
E1BKG4;A0A3Q1MP68	E1BKG4	AAVSQESPGGLEAGNAK	17	0	1584.77	1299	1315	yes	no	2	0.00069803	47.288	3
CON__P02070;P02070	CON__P02070	AAVTAFWGK	9	0	949.502	8	16	yes	no	2	0.0022981	112.17	17
A6QQS0;A0A3Q1MJM0	A6QQS0	AAVVENVVK	9	0	927.539	2	10	yes	no	2	0.005368	54.611	2
Q3ZBT8	Q3ZBT8	AAVVPLGTWR	10	0	1068.61	53	62	yes	yes	2	0.013953	51.066	1
A0A3Q1LF81;F1MQY1	A0A3Q1LF81	AAVWEITGAEFSK	13	0	1407.7	781	793	yes	no	2	0.00042923	72.006	1
Q2UVX4;CON__Q2UVX4;A0A3Q1M2B2;A0A3Q1MGT0;A0A3Q1MHV6	Q2UVX4	AAVYNHFISDGVK	13	0	1419.71	913	925	yes	no	2;3	5.0794e-06	103.88	17
Q2UVX4;CON__Q2UVX4;A0A3Q1M2B2;A0A3Q1MGT0;A0A3Q1MHV6	Q2UVX4	AAVYNHFISDGVKK	14	1	1547.81	913	926	yes	no	4	0.063492	13.418	1
P31754;A0A140T887	P31754	AAWEAYLSR	9	0	1065.52	469	477	yes	no	2	0.061217	39.022	1
Q3SZB4;A0A3Q1MKZ2	Q3SZB4	AAWEVDSGRR	10	1	1145.56	340	349	yes	no	3	0.00032507	79.148	12
E1BEX4	E1BEX4	AAWGEETDYTPVWCMR	16	0	1970.83	22	37	yes	yes	2;3	4.7594e-10	103.35	16
P01966;CON__P01966;A0A452DIQ5	P01966	AAWGKVGGHAAEYGAEALER	20	1	2042	13	32	yes	no	3;4	5.6297e-13	89.846	16
Q08DN8	Q08DN8	AAYDIEVNTR	10	0	1150.56	221	230	yes	yes	2	0.0094951	56.432	1
F1MHC2	F1MHC2	AAYEVTR	7	0	808.408	549	555	yes	yes	2	0.012603	94.407	6
P32007;A0A3Q1MP50;A0A3Q1LTX1;Q8SQH5;A0A3Q1MF55;A0A3Q1MWD4	P32007	AAYFGIYDTAK	11	0	1218.59	189	199	no	no	2	0.00036792	83.647	2
P02722;A0A3Q1ME66	P02722	AAYFGVYDTAK	11	0	1204.58	189	199	yes	no	2	0.00036792	91.867	6
P25708;A0A3Q1MG52	P25708	AAYIYIR	7	0	868.481	153	159	yes	no	2	0.0058214	120.06	10
F1N3F6	F1N3F6	AAYLNMSEDPSHPSMALNTR	20	0	2204	1802	1821	yes	yes	3	4.3938e-05	45.369	9
P46193;F1N650	P46193	AAYLQEK	7	0	821.428	82	88	yes	no	2	0.021965	88.029	9
E1B9H3	E1B9H3	AAYNPGQAVPWNAVK	15	0	1584.8	98	112	yes	yes	2	0.00047562	63.283	8
P23004;A0A3Q1M7H9;A0A3Q1MCJ8	P23004	AAYNQVK	7	0	792.413	353	359	yes	no	2	0.0085252	114.67	2
A7YW98	A7YW98	AAYPVLENPPLIVTPSQQPK	20	0	2161.18	90	109	yes	yes	3	1.0943e-07	60.034	16
Q2TBV6	Q2TBV6	AAYTAFEEAQLPR	13	0	1465.72	171	183	yes	yes	2	0.0068322	55.314	1
Q2HJE4;A0A3Q1M4Y9;A0A452DK49;A0A3Q1MCE1;A0A3Q1N7X1;A6QR55;A1L506;A5PKF9	Q2HJE4	AAYVLFYQR	9	0	1129.59	895	903	no	no	2	0.0075582	68.422	5
P62871;A0A3Q1LJU0	P62871	ACADATLSQITNNIDPVGR	19	0	2014.97	24	42	yes	no	2;3	3.0112e-197	257.8	18
Q3T0P6;G3X7N4;A0A3Q1MPQ0	Q3T0P6	ACADPAAGSVILLENLR	17	0	1768.91	107	123	yes	no	2;3	4.1264e-22	138.42	33
A0A3Q1ML89	A0A3Q1ML89	ACALEEDLQLLEEGDLTEIGER	22	0	2502.18	510	531	yes	yes	3	2.5112e-08	53.779	2
G3MY67;A0A3Q1MCH3;G5E6M7;P31039	G3MY67	ACALSIAESCRPGDK	15	1	1633.76	467	481	yes	no	3	0.033658	32.702	0
A0A493UA87;P16116;A0A3Q1MBL5;A0A3Q1M9Q1	A0A493UA87	ACALVSCASHR	11	0	1230.56	298	308	yes	no	3	0.035701	24.071	1
F1MMQ8	F1MMQ8	ACDGNEESVKDQVEELEK	18	1	2077.91	1561	1578	yes	yes	3	0.028319	20.65	2
A0A3Q1M2A8;A0A3Q1MIF4;CON__Q32PI4;A0A3Q1MF14;A0A3Q1LGM4;A0A3Q1N461;F1N4M7	A0A3Q1M2A8	ACDGVNDCVDKSDELCCK	18	1	2143.83	275	292	yes	no	3	0.00032238	43.791	12
A0A3Q1LNU8;F1MN29;A0A3Q1ME37;A0A3Q1M4B7;A0A3Q1M8Q7	A0A3Q1LNU8	ACDLPAWVHFPDTER	15	0	1812.83	98	112	yes	no	3	0.0001013	62.378	15
A0A3Q1MLQ7;F1MDH3	A0A3Q1MLQ7	ACEFAGFQCQIQFGPHNEQK	20	0	2395.05	244	263	yes	no	2;3	5.1699e-15	93.269	13
A0A3Q1MD00;F1MU42;A0A3Q1MIH6	A0A3Q1MD00	ACEHTVLADEVAHVYQSNLPR	21	0	2408.15	49	69	yes	no	4	0.0002049	37.4	1
Q2UVX4;CON__Q2UVX4;A0A3Q1M2B2;A0A3Q1MGT0;A0A3Q1MHV6	Q2UVX4	ACEPGVDYVYK	11	0	1299.58	1534	1544	yes	no	2	0.00036943	82.645	18
A0A3Q1LL67;E1BDY3;A0A3Q1LJT3;G3N2K4	A0A3Q1LL67	ACEPIIQNFCHDVADNQIDSGDLMECLIQNK	31	0	3646.62	701	731	yes	no	4	0.00073624	25.955	2
A0A3Q1LRY3;A0A3Q1LR66;A0A3Q1MIX7;E1BAW6	A0A3Q1LRY3	ACEVNGEECAEDLR	14	0	1650.66	70	83	yes	no	2	4.5193e-12	123.8	8
E1BFQ6;A0A3Q1M8K4	E1BFQ6	ACFEYTAKPTGYNPSITIVGTLEAEKER	28	2	3144.54	501	528	yes	no	4	0.0025591	21.882	2
F1N7U2	F1N7U2	ACGAPNVVEDEIDQYLSR	18	0	2034.93	99	116	yes	yes	3	1.4502e-05	52.612	8
G3X709;O46522;A0A3Q1LFX6	G3X709	ACGCDKQEFQDAWK	14	1	1741.72	603	616	yes	no	3	4.6598e-11	121.76	10
P11017	P11017	ACGDSTLTQITAGLDPVGR	19	0	1930.94	24	42	yes	yes	2;3	1.8441e-86	196.11	17
F1MUP9	F1MUP9	ACGLNFADLMAR	12	0	1337.62	94	105	yes	yes	2	2.6831e-08	140.75	16
P11116	P11116	ACGLVASNLNLKPGECLR	18	1	1971	2	19	yes	yes	2;3	3.8074e-143	206.69	16
A0A3Q1MP40;Q29RQ1;CON__Q29RQ1;A0A3Q1LI40;F1N045	A0A3Q1MP40	ACGVCPLWEK	10	0	1218.55	745	754	yes	no	2	0.051508	45.738	0
P32120;G3X811	P32120	ACGVDFEIR	9	0	1065.49	140	148	yes	no	2	0.04554	42.599	1
A0A3Q1MK99;P17870;A0A3Q1M6P7;A0A452DJU4;A0A3Q1LPK1	A0A3Q1MK99	ACGVDYEVK	9	0	1039.46	138	146	yes	no	2	0.032036	47.599	1
G3MZH3;F1MHT3;A0A3Q1LUB6	G3MZH3	ACGVLETIR	9	0	1017.53	683	691	no	no	2	0.0059558	72.485	4
A0A3Q1NJB4;F1MZA2;A0A3Q1MN47	A0A3Q1NJB4	ACHPVEAQMPFR	12	0	1441.66	1269	1280	yes	no	3	0.01338	30.004	5
F1N261	F1N261	ACISPKPQKPWDK	13	2	1553.8	225	237	yes	yes	4	0.0019377	45.79	1
Q5E9F9	Q5E9F9	ACLIFFDEIDAIGGAR	16	0	1766.87	269	284	yes	yes	2	0.015981	39.917	0
Q3B7N2	Q3B7N2	ACLISLGYDIGNDPQGEAEFAR	22	0	2395.11	773	794	yes	yes	2	0.0013207	38.366	3
A0A3Q1MPS4;A0A3Q1MBS5	A0A3Q1MPS4	ACLISMGYNMGEAEFAR	17	0	1918.84	800	816	yes	no	2;3	6.0156e-18	131.13	42
F1MJI7	F1MJI7	ACLQIEMGK	9	0	1048.5	119	127	yes	yes	2	0.00080021	119.29	10
E1BFQ6;A0A3Q1M8K4	E1BFQ6	ACMEETLWLQENIR	14	0	1791.83	561	574	yes	no	2;3	9.1198e-24	152.07	20
A0A3Q1LJS5;Q1JQD2	A0A3Q1LJS5	ACMLTTATAHDGDVNVINWSHR	22	0	2468.13	257	278	yes	no	4	0.029673	16.409	1
A5PKD6	A5PKD6	ACNDATLVQITSNMDSVGR	19	0	2050.94	24	42	yes	yes	3	0.00094301	32.156	7
A0A3Q1LVF9;A0A3Q1N8C9;E1BMW2;Q0VCK5;A0A3Q1LIW3;G5E675;A0A3Q1MS92	A0A3Q1LVF9	ACNQLGQFLQHR	12	0	1470.71	330	341	no	no	3	0.0022493	54.776	0
A0A3Q1M5Q6;A0A3Q1MCW2;A0A3S5ZPB5	A0A3Q1M5Q6	ACPSHQPGISLGPELPFPPGLPTVDNIK	28	0	2937.51	312	339	yes	no	3;4	2.251e-45	104.14	41
A6QNS6	A6QNS6	ACQDVDECQPSR	12	0	1463.58	796	807	yes	yes	2	0.00096089	63.283	4
F1N1W3;Q95116	F1N1W3	ACQGPPCPVDGR	12	0	1312.57	483	494	yes	no	2	0.00016368	86.624	11
Q56JV9	Q56JV9	ACQSIYPLHDVFVR	14	0	1703.85	200	213	yes	yes	3	0.00062781	48.527	12
F1N365	F1N365	ACSAIHAVNLR	11	0	1210.62	559	569	yes	yes	3	0.00023666	67.207	1
A7Z071	A7Z071	ACSALGGLVPSEKPPMAPQAQPSIPR	26	1	2658.36	259	284	yes	yes	3	0.0033658	25.021	4
A6QPZ6;F1MVY8	A6QPZ6	ACSGSPVPR	9	0	929.439	2	10	yes	no	2	0.015993	57.047	0
Q3T0K2	Q3T0K2	ACTILLR	7	0	845.479	371	377	yes	yes	2	0.038363	67.035	1
A0A452DKP2;A0A3Q1N381;A6QQF5	A0A452DKP2	ACTQPGETVLVTAAAGATGLAVIDVATNILQAK	33	0	3223.71	201	233	yes	no	3;4	1.5461e-101	149.4	23
A0A452DJA8;P55859;G3X8C8	A0A452DJA8	ACVMMQGR	8	0	951.409	118	125	yes	no	2	0.020511	62.714	2
A4IFE3;G3N132	A4IFE3	ACYLSINPQKDEALETEK	18	1	2108.01	221	238	yes	no	3	0.0091026	28.166	3
F2Z4F0;A0A3Q1MF86	F2Z4F0	ACYLSINPQKDETLETEK	18	1	2138.02	221	238	yes	no	3	4.7436e-10	91.475	18
A0A3S5ZPB1;A0A3Q1M143;Q9N285	A0A3S5ZPB1	ADAASQVLLGSGLTILSQPLMYVK	24	0	2474.35	2	25	yes	no	2;3	2.8217e-165	229.54	46
A0A3Q1LLS4;F1MXS1	A0A3Q1LLS4	ADACADLEKDDDAYKTEDSDDIHFEPVVQMPEK	33	2	3795.64	1805	1837	yes	no	5	0.0086808	19.375	1
Q24K14	Q24K14	ADADLTLLWAEWQGR	15	0	1743.86	28	42	yes	yes	2;3	0.0003001	68.551	10
Q0III3;F1N7H7	Q0III3	ADAEEEAATR	10	0	1061.46	600	609	yes	no	2	0.047673	38.086	1
A0A3Q1MLQ7;F1MDH3	A0A3Q1MLQ7	ADAEGESDLENSR	13	0	1391.58	851	863	yes	no	2	1.5052e-52	192.5	48
A0A3Q1MLQ7;F1MDH3	A0A3Q1MLQ7	ADAEGESDLENSRK	14	1	1519.67	851	864	yes	no	3	6.9409e-16	134.21	22
A0A3Q1MU33;F6QVC9;P81287	P81287	ADAETLR	7	0	774.387	19	25	no	no	2	0.021992	87.284	3
A7YWH5	A7YWH5	ADAEVLILPK	10	0	1067.62	2	11	yes	yes	2	0.00021466	103.56	16
P63026;Q2KJD2	Q2KJD2	ADALQAGASQFETSAAK	17	0	1664.8	54	70	no	no	2;3	2.9457e-11	109	35
A0A3Q1MR26;Q2KID6	A0A3Q1MR26	ADANRPVPAGGEYR	14	1	1471.72	94	107	yes	no	3	0.014472	41.967	0
A0A3Q1LH60;A0A3Q1M0C9;F1N6K7	A0A3Q1LH60	ADASPFPGAPMPSASHGPETTR	22	0	2180	119	140	yes	no	3	8.229e-05	45.696	0
P49410	P49410	ADAVQDSEMVELVELEIR	18	0	2045	183	200	yes	yes	3	2.087e-08	80.638	9
G3MZH4;F1MF68;A0A3Q1M952	G3MZH4	ADCASGIFLAAEK	13	0	1351.64	398	410	yes	no	2	2.1141e-05	107.11	17
A0A3Q1LLU1;F1N0R5;P80012	A0A3Q1LLU1	ADCEDLQEQPSDPCSLNPR	19	0	2229.93	556	574	no	no	2;3	1.9731e-37	150.21	53
P07857;F1MV74	P07857	ADCTITMADSDLLALMTGK	19	0	2025.94	489	507	yes	no	2;3	3.415e-05	50.563	8
Q863B3;A0A3Q1MBN7	Q863B3	ADDADEFGYSR	11	0	1244.49	900	910	yes	no	2	0.00038476	94.297	5
E1BKX1;A0A3Q1NM28	E1BKX1	ADDGIQLDPYFGLK	14	0	1550.76	128	141	yes	no	2	2.2652e-07	101.38	19
A6QLL8;A0A3Q1LMG1	A6QLL8	ADDGRPFPQVIK	12	1	1341.7	88	99	yes	no	2;3	0.00029142	87.298	31
Q0VCA5	Q0VCA5	ADDHIEITGSAGR	13	0	1340.63	382	394	yes	yes	2;3	0.00013484	66.989	5
A0A3Q1LWZ4;F6QIA5	A0A3Q1LWZ4	ADDIDIEAMLEAPYK	15	0	1692.79	2	16	yes	no	2	2.0182e-06	90.653	1
A0A452DK75	A0A452DK75	ADDKDSLPK	9	1	987.487	2	10	yes	yes	2	0.037637	52.716	1
Q0VCA3;A0A3Q1MMS8;F1N3R4;A0A3Q1MIY6	Q0VCA3	ADDKLIAEEGVDSLNVK	17	1	1814.93	343	359	yes	no	3	1.6404e-05	62.438	3
A0A3Q1NJB1;F1N076;A0A3Q1LQ81;A0A3Q1MI22;CON__ENSEMBL:ENSBTAP00000031900	CON__ENSEMBL:ENSBTAP00000031900	ADDKVQPGEQCMYILHANPEQGPGQEDSNCVTR	33	1	3742.64	145	177	no	no	4	8.4269e-18	63.516	13
Q6EWQ7	Q6EWQ7	ADDLDFETGDAGASATFPMQCSALR	25	0	2645.14	2	26	yes	yes	3	2.2363e-25	81.922	15
Q6EWQ7	Q6EWQ7	ADDLDFETGDAGASATFPMQCSALRK	26	1	2773.23	2	27	yes	yes	3	2.2948e-06	40.937	1
F1MZ21	F1MZ21	ADDLLPLGDQTQDGDFGSR	19	0	2018.92	420	438	yes	yes	2	3.6954e-07	62.258	2
Q8MJJ7;G5E535	Q8MJJ7	ADDPLLALLQEAQR	14	0	1551.83	323	336	yes	no	2	0.00066715	69.01	6
P49951;F1MPU0	P49951	ADDPSSYMEVVQAANTSGNWEELVK	25	0	2739.23	1131	1155	yes	no	2;3	9.4815e-43	114.04	11
P61420;A0A3Q1LUK6	P61420	ADDYEQVK	8	0	966.429	258	265	yes	no	2	0.010997	86.794	6
Q3SZ32;E1BJ20	Q3SZ32	ADEAFEALR	9	0	1020.49	81	89	yes	no	2	0.0066865	69.825	4
Q32KP9	Q32KP9	ADEDPIMGFHQMFLLK	16	0	1890.9	91	106	yes	yes	3	2.8159e-05	65.219	13
Q5BIN5	Q5BIN5	ADEEKLPPGWEK	12	1	1397.68	2	13	yes	yes	2	0.0079661	43.512	1
Q5E947	Q5E947	ADEGISFR	8	0	893.424	121	128	yes	yes	2	0.0096996	77.923	12
A0A3Q1MDX1;E1B7F2	A0A3Q1MDX1	ADEHILELEAEELASSGGGAPGPPK	25	0	2473.2	190	214	yes	no	3	2.9163e-29	93.006	10
A0A3Q1LLJ6;A0A3Q1M148;A0A3Q1M822;A0A3Q1MYA7;A0A3Q1MH77	A0A3Q1LLJ6	ADEIEMIMTDLER	13	0	1564.71	351	363	no	no	2	0.0067094	45.973	1
E1BN63;A0A3Q1MSW8;A0A3Q1MDE3;A0A3Q1MEB9;A0A3Q1LPW7;A0A3Q1LYB8;A0A3Q1LZH6;A0A3Q1LP73;A0A3Q1MJ80;A0A3Q1MBK9	E1BN63	ADEMLSEDVSVEPEGDQSLESLHGK	25	0	2700.21	1200	1224	yes	no	3	0.048141	12.196	1
A0A3Q1MU19;F6R9I4;E1BNG8;A0A3Q1LV21;A0A3Q1M026;A0A3Q1ML09;A0A3Q1NGS3;A0A3Q1NHQ0;A0A3Q1N5F9;A0A3Q1M808	A0A3Q1MU19	ADETKDEQFEQCVQNFNK	18	1	2228.96	36	53	yes	no	3	0.00045996	40.52	1
A0A3S5ZPQ3;A0A3Q1NGF0;A0A3Q1MVI3	A0A3S5ZPQ3	ADETLAGLDEGALR	14	0	1429.7	2	15	yes	no	2	2.4482e-11	124.1	18
Q3SZA4	Q3SZA4	ADEVKPISPLK	11	1	1195.68	2	12	yes	yes	2	7.2543e-12	143.89	3
F1MQ37;Q27991;A0A452DIZ9	F1MQ37	ADEWLMK	7	0	891.416	581	587	no	no	2	0.010345	110.61	37
F1MQ37;Q27991;A0A452DIZ9	F1MQ37	ADFCIIHYAGK	11	0	1293.62	566	576	no	no	2;3	3.7955e-14	166.33	36
Q1JPH6	Q1JPH6	ADFDTYDDR	9	0	1116.44	2	10	yes	yes	2	0.0044257	57.59	2
G5E6P3	G5E6P3	ADFLPSR	7	0	804.413	2	8	yes	yes	2	0.010246	67.981	15
G3MX19;G3N1G3	G3MX19	ADFPIVTVTAAHSGIYR	17	0	1816.95	161	177	yes	no	3	1.2514e-06	78.234	17
Q5E9C2	Q5E9C2	ADFQGISPER	10	0	1118.54	83	92	yes	yes	2	0.0001094	130.66	4
A0A3Q1MJK1;O02739	A0A3Q1MJK1	ADFSGMSSGR	10	0	1013.42	301	310	no	no	2	0.00037968	113.66	13
A0A3Q1LK42	A0A3Q1LK42	ADFVLAANSYDLAIK	15	0	1609.84	290	304	no	no	2	1.7736e-16	140.39	10
F1MVL2;Q3ZBF6;A0A3Q1LHA3	F1MVL2	ADGDSWVLSGTK	12	0	1234.58	172	183	yes	no	2	0.00075803	65.842	3
Q3SWW9	Q3SWW9	ADGELNVDSLITR	13	0	1401.71	2	14	yes	yes	2	1.5725e-11	134.75	13
A0A3Q1NJR8;F1MSZ6;P41361;CON__P41361;A0A3Q1MS55	A0A3Q1NJR8	ADGESCSVLMMYQESK	16	0	1833.76	340	355	yes	no	2	2.4549e-21	137.59	12
Q3SYS0	Q3SYS0	ADGIVPETWIDGPK	14	0	1496.75	162	175	yes	yes	2	0.035317	30.55	1
A0A3Q1MGH1	A0A3Q1MGH1	ADGLALGGSHLR	12	0	1165.62	299	310	no	no	3	0.0080917	34.898	4
A0A3Q1LW48;A0A3Q1LYL0;A0A3Q1LXC8;A0A3Q1M901;A0A3Q1LTV9;A0A3Q1N3J2;E1BBT8	A0A3Q1LW48	ADGLLGMFLK	10	0	1063.57	447	456	no	no	2	0.030655	42.109	1
A7MBD4;A0A3Q1MAU9	A7MBD4	ADGPVAEVLLR	11	0	1138.63	2	12	yes	no	2	0.016072	43.308	0
CON__Q1RMN8;F1MLW7;A0A3Q1M4Z1;F1MLW8	CON__Q1RMN8	ADGSTITR	8	0	819.409	172	179	no	no	2	7.8975e-05	147.52	18
F1N206	F1N206	ADGSTQVIDTK	11	0	1133.56	167	177	yes	yes	2	7.6527e-08	151.22	20
A0A3Q1MDR0;A0A3Q1LLS1;Q1RMS2;A0A3Q1LZG6;A0A3Q1MBX5	A0A3Q1MDR0	ADGVLVPGGFGIR	13	0	1256.69	364	376	yes	no	2	0.025298	45.137	0
Q0VD18	Q0VD18	ADGYVDNLAEAVDLLLQHADK	21	0	2269.12	250	270	yes	yes	3	5.8028e-20	103.92	7
Q5E958;A0A3Q1LPB5	Q5E958	ADGYVLEGK	9	0	950.471	185	193	yes	no	1;2	0.0024873	97.431	12
E1B9K3	E1B9K3	ADHAHCCVEMGVDMIEAISLVR	22	0	2512.13	439	460	yes	yes	4	0.061513	10.838	1
A0A3Q1MKQ7;P26452;A0A3Q1MFG3	A0A3Q1MKQ7	ADHQPLTEASYVNLPTIALCNTDSPLR	27	0	2995.47	129	155	yes	no	3;4	2.6791e-34	86.732	23
Q1LZF6	Q1LZF6	ADIAMVICDTPQK	13	0	1460.7	178	190	yes	yes	2	0.011625	52.79	0
A0A3Q1M6K6;P20004	A0A3Q1M6K6	ADIANLADEFK	11	0	1205.59	309	319	yes	no	2	0.00039093	89.171	2
F1MX70;A0A3Q1MM97	F1MX70	ADIDATLYEQVVLEK	15	0	1705.88	472	486	yes	no	2;3	4.3344e-09	117.79	24
A0A3Q1NE82;F1MCK2;A0A3Q1MHT0	A0A3Q1NE82	ADIDISGPK	9	0	914.471	1283	1291	yes	no	2	0.0031295	89.355	16
A0A3Q1MLW0;P61287	A0A3Q1MLW0	ADIDKLNIDSIIQR	14	1	1612.88	2	15	yes	no	2;3	1.7398e-19	149.23	6
A0A3Q1NE82;F1MCK2;A0A3Q1MHT0	A0A3Q1NE82	ADIDVSAPK	9	0	914.471	2845	2853	yes	no	2	0.017238	56.432	6
A0A3Q1NE82;F1MCK2;A0A3Q1MHT0	A0A3Q1NE82	ADIDVSGPK	9	0	900.455	1155	1163	yes	no	2	0.0076812	68.224	12
F6Q8A8	F6Q8A8	ADIEEIK	7	0	816.423	92	98	yes	yes	2	0.041911	64.803	3
P68102	P68102	ADIEVACYGYEGIDAVK	17	0	1871.86	193	209	yes	yes	2	9.8878e-17	124.86	3
A4IFE6	A4IFE6	ADIFMFDEPSSYLDVK	16	0	1875.86	235	250	yes	yes	2	0.0086493	36.303	1
A0A3Q1LL67;E1BDY3;A0A3Q1LJT3	A0A3Q1LL67	ADIFVDPVLHTACALDIK	18	0	1997.03	1065	1082	yes	no	3	1.9969e-10	92.977	16
Q2UVX4;CON__Q2UVX4;A0A3Q1M2B2;A0A3Q1MGT0;A0A3Q1MHV6	Q2UVX4	ADIGCTPGSGR	11	0	1089.49	621	631	yes	no	2	0.00039416	93.111	15
A0A3Q1MDM5;Q08DA1;A0A3Q1MFY4;F1MI32;A0A3Q1LUJ8;A0A3Q1N346;F1MR06	A0A3Q1MDM5	ADIGVAMGIAGSDVSK	16	0	1489.74	700	715	yes	no	2	4.7659e-05	72.496	3
Q3SWY2	Q3SWY2	ADINAVNEHGNVPLHYACFWGQDQVAEDLVANGALVSICNK	41	0	4508.13	91	131	yes	yes	4	5.7886e-06	35.083	4
A0A3Q1NE82;F1MCK2;A0A3Q1MHT0	A0A3Q1NE82	ADINISGPK	9	0	913.487	2589	2597	yes	no	2	0.0064186	74.464	7
E1B9X8;F1N7U9	E1B9X8	ADINVETSK	9	0	975.487	121	129	yes	no	2	0.005429	75.378	14
O97681	O97681	ADIPLPEGDTSPPAPPLK	18	0	1813.95	75	92	yes	yes	2	0.0071835	32.062	5
Q3T0V4	Q3T0V4	ADIQTER	7	0	831.409	2	8	yes	yes	2	0.0059308	91.626	11
A0A3Q1LT42;A0A3Q1LP14;F1MH24;H2XJE8;F1MUI8;A0A3Q1M6N5;A0A3Q1MBL6;A0A3Q1MB88;A0A3Q1MBV0;A0A3Q1MG95;A0A3Q1N8X2	A0A3Q1MBL6	ADIWALGCLLYK	12	0	1421.74	244	255	no	no	2	0.00021541	80.239	3
A2VE07;F1N5S6;A0A3Q1M0C2;A0A3Q1M6B2;F1N5W5;A0A3Q1MJL8;A0A3Q1N3K3	A2VE07	ADIWSLGITAIELAK	15	0	1599.89	200	214	no	no	2	3.2509e-06	96.64	3
F1MXP8;A0A3Q1MI01;A0A140T8C6;P26779	F1MXP8	ADIYCEVCEFVVK	13	0	1630.74	312	324	no	no	2;3	0.018321	48.004	2
A0A3Q1LNU8;F1MN29;A0A3Q1ME37;A0A3Q1M4B7;A0A3Q1M8Q7	A0A3Q1LNU8	ADKDQANDGLSSSLLILYLDSAR	23	1	2464.24	442	464	yes	no	3	0.065053	26.13	0
Q3T0I4	Q3T0I4	ADKMDMSLDDIIK	13	1	1493.71	2	14	yes	yes	2	2.0835e-05	100.93	2
Q2T9L8;F1MDW1;A0A3Q1LLF2	Q2T9L8	ADKNQIAAEVAK	12	1	1256.67	862	873	yes	no	3	0.017886	36.679	1
P21752;CON__P21752	P21752	ADKPDLGEINSFDK	14	1	1547.75	2	15	yes	no	2;3	5.5162e-31	170.66	19
P21752;CON__P21752	P21752	ADKPDLGEINSFDKAK	16	2	1746.88	2	17	yes	no	2	0.0024454	41.052	1
F1MKF8	F1MKF8	ADKQEAVFENLDKPGETQVISYEMLHVTPPMSPPDVLK	38	2	4252.11	268	305	yes	yes	4;5	1.6321e-06	39.887	12
Q3MHP1;A0A3Q1MK32	Q3MHP1	ADLAEEYSK	9	0	1024.47	123	131	yes	no	2	0.0022273	112.84	8
A0A3Q1LX08;A0A3Q1M009	A0A3Q1LX08	ADLANEEKPAIAPPVFVFQK	20	1	2183.16	2	21	yes	no	3	1.5068e-09	61.648	2
F1N137;A0A3Q1N7P8;Q8WN96	F1N137	ADLDQLR	7	0	829.429	1114	1120	yes	no	2	0.026329	76.847	4
Q3ZBG1	Q3ZBG1	ADLEAQR	7	0	801.398	126	132	yes	yes	2	0.022064	85.357	13
P21146;P26818	P21146	ADLEAVLADVSYLMAMEK	18	0	1967.96	2	19	yes	no	2	2.3876e-08	82.362	4
Q5E997	Q5E997	ADLEEQLSDEEK	12	0	1404.63	2	13	yes	yes	2	4.0032e-05	107.83	1
CON__P02533	CON__P02533	ADLEMQIESLKEELAYLK	18	1	2122.09	233	250	yes	yes	3	1.2066e-05	57.499	2
CON__P13645	CON__P13645	ADLEMQIESLTEELAYLK	18	0	2095.04	267	284	yes	yes	2;3	1.6169e-248	279.77	31
CON__P13645	CON__P13645	ADLEMQIESLTEELAYLKK	19	1	2223.13	267	285	yes	yes	3	4.8183e-24	124.84	12
F1N137;A0A3Q1N7P8;Q8WN96	F1N137	ADLEVLTYYR	10	0	1241.63	722	731	yes	no	2	0.00074952	104.17	7
F1MKS5	F1MKS5	ADLFYDVEASDLETPKDIVTNCEVFNLK	28	1	3244.55	223	250	yes	yes	3	0.0031487	23.054	2
A0A3Q1M409;E1B7Q7	A0A3Q1M409	ADLGLWR	7	0	829.445	1620	1626	yes	no	2	0.038363	67.035	2
Q76LV2;A0A452DI85	Q76LV2	ADLINNLGTIAK	12	0	1241.7	101	112	yes	no	2	7.2173e-09	143.4	18
Q2KJB7;F1N1M7	Q2KJB7	ADLLEPEVFHLNPAK	15	0	1691.89	168	182	yes	no	3	0.00012853	58.071	18
Q3ZC32	Q3ZC32	ADLLGIVSELQLK	13	0	1397.81	155	167	yes	yes	2	0.00098043	61.353	5
E1B876	E1B876	ADLMASLLPQLTGADNVLK	19	0	1969.06	888	906	yes	yes	3	0.0086797	23.1	1
A5D7A0	A5D7A0	ADLNQGIGEPQSPSR	15	0	1567.76	65	79	yes	yes	2	0.00011976	77.593	6
F1MRT9	F1MRT9	ADLNSITESSAALR	14	0	1446.73	1599	1612	yes	yes	2	0.0008275	66.267	4
Q8HZJ5	Q8HZJ5	ADLPDQR	7	0	813.398	135	141	yes	yes	2	0.022197	81.784	16
Q5E9M9	Q5E9M9	ADLPGGVPLPGLSPAEFCR	19	0	1951.98	526	544	yes	yes	3	0.032792	16.487	1
A0A3Q1ML65;A0A3Q1LL65;A0A3Q1M5J6;A0A3Q1LM59;A0A3Q1LPB8;F1MN61	A0A3Q1ML65	ADLQNHLDTAQNALQDK	17	0	1893.92	616	632	yes	no	3	0.0058843	28.112	1
P34955;CON__P34955	P34955	ADLSGITK	8	0	803.439	338	345	yes	no	2	0.00059555	98.458	15
Q1JPB0;A0A3Q1LN63	Q1JPB0	ADLSGMSGAK	10	0	935.438	300	309	yes	no	2	2.3216e-05	141.48	18
A0A3Q1MVU0;F1MCG4	A0A3Q1MVU0	ADLSIPDLHEIVTEELEER	19	0	2207.1	1040	1058	yes	no	3	0.0071324	25.198	5
F1N0J2;F1MAZ1;A0A3Q1M9W4;F1MAZ3;A0A3Q1LSK2;A0A3Q1MYL9;A0A3Q1LJL4;P36225;G3N2G7;G3MY44;A0A3Q1MP69	F1N0J2	ADLSLADALTEPSPEIEEEIKR	22	1	2425.22	2	23	yes	no	3	3.1999e-12	69.122	2
F1N365	F1N365	ADLTALFLPR	10	0	1115.63	875	884	yes	yes	2	0.00011235	131.06	2
G1K1X0;P31800	G1K1X0	ADLTEYLSR	9	0	1066.53	214	222	yes	no	2	4.2992e-24	182.69	18
Q76LV1;G5E507;G3N2V5	Q76LV1	ADLVNNLGTIAK	12	0	1227.68	96	107	yes	no	2	3.461e-09	147.75	18
P46195	P46195	ADMESSKEPGLFDLIIVNDSLDK	23	1	2535.24	154	176	yes	yes	3	0.005501	26.005	6
P02721;A0A452DJ42	P02721	ADMNTFPNFTFEDPK	15	0	1772.77	85	99	yes	no	2	0.023702	30.872	1
Q3SZ00;A0A3Q1NDR1	Q3SZ00	ADMVIEAVFEDLNLK	15	0	1705.86	441	455	yes	no	2;3	6.6294e-12	122.34	15
A0A3Q1LLZ3;E1B9R3	E1B9R3	ADMVNEDLLSDGTNENESGFWDSFK	25	0	2819.19	1058	1082	no	no	3	4.155e-07	42.806	11
A0A3Q1MUB7;E1BPL3;A0A3Q1MAA0	A0A3Q1MUB7	ADNDAGNAAIDSLLNYETVK	20	0	2092.99	326	345	yes	no	3	0.00011898	43.955	1
P00432;A0A3Q1LKF1;A0A3Q1MQP3	P00432	ADNRDPASDQMK	12	1	1346.59	2	13	yes	no	2	0.00073704	70.1	3
Q2TA40;A0A3Q1M1N7	Q2TA40	ADNSFSDGVPSDSLEAAK	18	0	1808.81	2	19	yes	no	2	5.3755e-08	74.46	12
A0A3Q1MGP0;A0A452DJ88;P05126	A0A452DJ88	ADPAAGPPPSEGEESTVR	18	0	1765.81	2	19	no	no	2	7.7368e-10	90.926	25
A0A3Q1LVW2;F1N4N6;A0A3Q1MX25;A0A3Q1LWF7	A0A3Q1LVW2	ADPAFGLESSGIAGTTSDEPERIEESGTDEAR	32	1	3293.48	760	791	yes	no	3	1.8126e-17	63.901	6
A2VE07;F1N5S6;A0A3Q1M0C2	A2VE07	ADPEELFTK	9	0	1048.51	18	26	yes	no	2	0.04689	53.775	0
Q56JW4	Q56JW4	ADPELQLVAR	10	0	1110.6	2	11	yes	yes	2	0.00026288	98.582	16
Q2TA40;A0A3Q1M1N7;A0A3Q1ME14;F1N7X3	Q2TA40	ADPFSFEGPEIVDCDGCTIDWK	22	0	2557.08	234	255	yes	no	3	1.1228e-05	41.136	6
P14769;A0A3Q1LXS8	P14769	ADPNDFTYER	10	0	1226.52	253	262	yes	no	2	0.010213	55.567	13
Q2UVX4;CON__Q2UVX4;A0A3Q1M2B2;A0A3Q1MGT0;A0A3Q1MHV6	Q2UVX4	ADPQCPQPATR	11	0	1239.57	656	666	yes	no	2	0.015159	45.137	1
P81125;A0A3Q1M6H3;F6Q334	P81125	ADPQEAINCLMR	12	0	1416.65	95	106	yes	no	2	0.026594	44.318	1
A0A3Q1M0H8;A4IFF4;A0A3Q1LK61;A0A3Q1LNM0;A0A3Q1MLN6	A0A3Q1M0H8	ADPSHFELLK	10	0	1155.59	42	51	yes	no	3	0.036429	25.045	2
Q1RMR9;A0A3Q1LY20	Q1RMR9	ADPSLNPEQLK	11	0	1210.62	178	188	yes	no	2	0.0013809	66.056	15
F1MVK6	F1MVK6	ADPVAGIAGSAAK	13	0	1126.6	2	14	yes	yes	2	0.00071558	53.211	2
A7MBD5;A0A3Q1N9Y0	A7MBD5	ADPWYEGIVNSLCPTIHK	18	0	2099.01	471	488	yes	no	3	0.0002297	40.515	9
P35541;E1BJF9;A0A452DJ43;A0A3Q1M5X4	P35541	ADQAANEWGR	10	0	1116.49	104	113	no	no	2	0.00011519	119.75	1
Q92176	Q92176	ADQCYEDVR	9	0	1154.47	21	29	yes	yes	2	0.0003531	141.2	19
A0A3Q1MLQ7;F1MDH3	A0A3Q1MLQ7	ADQDSEAMK	9	0	993.407	2455	2463	yes	no	2	0.0060349	70.919	5
A0A3Q1MLQ7;F1MDH3	A0A3Q1MLQ7	ADQDSEAMKR	10	1	1149.51	2455	2464	yes	no	2;3	0.00024345	105.4	5
A5PKD6	A5PKD6	ADQELLLYSHDNIICGITSVAFSK	24	0	2693.34	257	280	yes	yes	3	0.00012027	32.081	1
P11017	P11017	ADQELLMYSHDNIICGITSVAFSR	24	0	2739.3	257	280	yes	yes	3	1.371e-13	66.383	14
P62871;A0A3Q1LJU0	P62871	ADQELMTYSHDNIICGITSVSFSK	24	0	2715.25	257	280	yes	no	3;4	1.6227e-50	135.58	37
F2Z4H3	F2Z4H3	ADQFEYVMYGK	11	0	1349.6	85	95	yes	yes	2	0.0056195	53.756	1
A0A3Q1MVV4;A0A3Q1MVG1;A0A3Q1LLV8;A0A3Q1M8S2;F1N1R8	A0A3Q1MVV4	ADQFLVGTSR	10	0	1092.56	516	525	yes	no	2	0.008285	57.888	1
A5D7E1;F1N6N3;Q5E9R3	A5D7E1	ADQIETQQLMR	11	0	1331.65	221	231	no	no	2	3.9695e-14	166.07	3
P62157;A0A3Q1MR28	P62157	ADQLTEEQIAEFK	13	0	1520.74	2	14	yes	no	2	4.2313e-97	231.05	19
Q3ZCK2	Q3ZCK2	ADQWNVNYVETSAK	14	0	1623.75	146	159	yes	yes	2	7.9366e-24	153.34	16
A0A3Q1MCJ7;Q3T076;A0A3Q1MWP9	A0A3Q1MCJ7	ADRDESSPYAAMLAAQDVAQR	21	1	2264.05	64	84	yes	no	3	1.0245e-38	136.68	21
F1N6Y7;A0A3Q1MS04	F1N6Y7	ADREPAAVKPTENNEDEPISK	21	2	2309.11	74	94	yes	no	3;4	0.00055555	33.676	11
A0A3Q1MC13;Q05B70;A0A3Q1LPH6;F6Q9M2	A0A3Q1MC13	ADRPSSLPLDFNDEFSDLDGVVR	23	1	2563.22	237	259	yes	no	3	0.00032359	34.405	1
A0A3Q1MBY4;P00514	A0A3Q1MBY4	ADSREDEISPPPPNPVVK	18	1	1945.97	74	91	yes	no	3	0.00038133	42.382	4
A0A3Q1LQX2;G3X6M2;G5E685;G3X6M3	A0A3Q1LQX2	ADSVICENNK	10	0	1148.51	76	85	yes	no	2	1.4151e-05	145.16	1
E1B9H3	E1B9H3	ADSWVEKEEPAPSN	14	1	1557.69	903	916	yes	yes	2	0.025499	54.471	2
A0A3Q1M980;F1MSB5;A0A3Q1MS08	A0A3Q1M980	ADTASALTVDVTPPPPK	17	0	1678.88	376	392	yes	no	2	0.00076097	55.452	2
A0A3Q1M8R6	A0A3Q1M8R6	ADTEEFIR	8	0	979.461	273	280	no	no	2	0.0034911	111.01	7
A0A3Q1N7X1;A6QR55	A0A3Q1N7X1	ADTIATIEK	9	0	960.513	159	167	yes	no	2	0.022093	64.485	1
Q2HJE4;A0A3Q1M4Y9;A0A452DK49	Q2HJE4	ADTIDTIEK	9	0	1004.5	155	163	yes	no	2	0.0024768	97.635	7
Q3T030;A0A3Q1M1W9	Q3T030	ADTLDPALLRPGR	13	1	1393.77	314	326	yes	no	3	0.041706	26.359	1
A5PJP2;E1BDE7	A5PJP2	ADTLLAVVK	9	0	928.559	286	294	no	no	2	0.00034206	122.74	4
E1BM89	E1BM89	ADTLSTSNIK	10	0	1048.54	432	441	yes	yes	2	0.036308	40.067	1
CON__P48668;CON__P02538	CON__P48668	ADTLTDEINFLR	12	0	1406.7	288	299	no	no	2	0.00027363	76.465	1
F1N6U4;A0A3Q1LHE1;A0A3Q1MH57;A0A3Q1MGL4;A0A3Q1MB56	F1N6U4	ADTLTLEER	9	0	1046.52	423	431	no	no	2	1.2891e-06	157.86	15
F1MIH2;F1MBT8;Q6Q137;A0A3Q1M3S4	F1MIH2	ADTLTPEECQQFK	13	0	1565.7	176	188	yes	no	2	2.872e-06	119.68	13
F1MHC2	F1MHC2	ADTPNLGEGPEK	12	0	1226.58	214	225	yes	yes	2	0.00019487	82.261	4
Q3SZC0;A0A3Q1MJM9;A0A3Q1M4L4	Q3SZC0	ADTQTYQPYNK	11	0	1327.6	74	84	yes	no	2	1.1935e-06	142.92	1
F1MYW4	F1MYW4	ADVDVQPYAFTTK	13	0	1453.71	191	203	yes	yes	2	2.7907e-05	101.93	4
E1BJK2;CON__ENSEMBL:ENSBTAP00000025008;A0A3Q1M442	E1BJK2	ADVEEEEIGGEAEVEPADK	19	0	2014.89	430	448	yes	no	2;3	1.6287e-51	167.32	32
E1BJK2;CON__ENSEMBL:ENSBTAP00000025008;A0A3Q1M442	E1BJK2	ADVEEEEIGGEAEVEPADKEH	21	1	2280.99	430	450	yes	no	2;3	1.5018e-100	196.31	223
A7MBJ5	A7MBJ5	ADVFHAYLSLLK	12	0	1375.75	392	403	yes	yes	3	0.021221	27.409	2
A6QQT5	A6QQT5	ADVIQATGDAICIFR	15	0	1648.82	189	203	yes	yes	2	0.00019564	72.652	1
Q3ZCE8	Q3ZCE8	ADVLDLHEAGGEDFAMDEDGDESIHK	26	0	2814.19	2	27	yes	yes	3	1.2618e-35	107.9	8
A0A3Q1MDC6	A0A3Q1MDC6	ADVLFITPR	9	0	1030.58	750	758	yes	yes	2	0.0078247	67.993	2
E1BJG5	E1BJG5	ADVQSIIGLQR	11	0	1198.67	757	767	yes	yes	2	0.00037346	87.258	9
Q0VCM5;CON__Q0VCM5;A0A3Q1LVM5;A0A3Q1LW96	Q0VCM5	ADVRAHGEGQEFMTTCLVDKEEMK	24	2	2780.26	520	543	yes	no	4	0.061125	26.417	0
F1MMQ8	F1MMQ8	ADVVEAWIAEK	11	0	1229.63	1929	1939	yes	yes	2	0.035392	44.309	0
E1BFB0;A0A3Q1M8L3;A0A3Q1MT78;A0A3Q1LNC8;A0A3Q1LWG5;A0A3Q1N827;A0A3Q1NKL1	E1BFB0	ADVVESWIGEK	11	0	1231.61	1985	1995	no	no	2	0.0005083	73.067	10
Q1LZA3	Q1LZA3	ADWLPHYWMPR	11	0	1470.69	530	540	yes	yes	3	0.0031454	44.765	2
A6QPH6	A6QPH6	ADWMFSSGEPAKEEIVLR	18	1	2064	168	185	yes	yes	3	0.00044073	40.962	1
Q0II87;E1BA21	Q0II87	ADWQVYKEEINR	12	1	1549.75	105	116	yes	no	3	0.00014234	71.268	1
P31404;A0A452DJG1	P31404	ADYAQLLEDMQNAFR	15	0	1783.82	599	613	yes	no	2;3	1.6363e-05	89.548	16
A0A3Q1LZT3	A0A3Q1LZT3	AEAAGIIR	8	0	799.455	271	278	yes	yes	2	0.00077204	128.48	3
E1BGA6	E1BGA6	AEAALLLSLPEAAAER	16	0	1623.88	2	17	yes	yes	2	3.0739e-05	67.153	1
F1MUP9	F1MUP9	AEAASDAQPSAASEGPAAPSPPPPLLR	27	0	2554.27	32	58	yes	yes	3	2.3826e-05	34.106	10
A0A3Q1MYR8;G3MXL3;Q148H8;A7YWK3;G3N0V2;CON__ENSEMBL:ENSBTAP00000038253;CON__P12035;CON__Q32MB2;CON__Q3SY84;Q148H5;CON__Q7RTS7;A0A452DIF0;CON__Q7RTT2;CON__Q8N1N4-2	A0A3Q1MYR8	AEAEALYQTK	10	0	1122.56	372	381	no	no	2	0.040469	48.283	0
F1MQK9	F1MQK9	AEAEGASVATVPGSGADGSGQLPAVEGEGFGAR	33	0	3000.41	6	38	yes	yes	3	0.0034704	19.903	1
E1BBW7	E1BBW7	AEAEGVAEAPGPASGQTFK	19	0	1815.86	2	20	yes	yes	2	1.1017e-14	101.6	9
A0A3Q1LXK9;A0A3Q1M2E4;E1BF59;A0A3Q1MQG2;A0A3Q1M6Q7;A0A3Q1NIP5;A0A3Q1LJL6;A0A3Q1LVA4;A0A3Q1LXH1;A0A3Q1MRS3	A0A3Q1LXK9	AEAELLQQQK	10	0	1156.61	2298	2307	yes	no	2	0.0040412	66.27	1
A1A4I4;A0A3Q1LSW8;F1MFG6	A1A4I4	AEAENTNEVSTVLK	14	0	1503.74	384	397	yes	no	2	2.162e-07	101.93	6
F1MN55	F1MN55	AEAEQLGGGGHGPPPAPQHTETLGFYESDR	30	0	3104.42	24	53	yes	yes	4	1.5701e-17	63.901	12
F1MSK3;Q08DN7	F1MSK3	AEAEQNWWEGR	11	0	1374.6	627	637	yes	no	2	0.064674	32.32	1
E1BNA9	E1BNA9	AEAEQSIVCAHCR	13	0	1529.67	708	720	yes	yes	3	0.035705	20.953	2
CON__P04264	CON__P04264	AEAESLYQSK	10	0	1124.54	367	376	yes	yes	2	1.0672e-05	146.79	18
CON__P04264	CON__P04264	AEAESLYQSKYEELQITAGR	20	1	2285.12	367	386	yes	yes	3	9.8089e-10	66.874	2
CON__P48668;CON__P02538;CON__Q8BGZ7	CON__P48668	AEAESWYQTK	10	0	1211.55	350	359	no	no	2	0.00047538	111.46	6
A0A3Q1LTZ5;P11179;A0A3Q1MHE5;F1MEQ3	A0A3Q1LTZ5	AEAGAGVGLR	10	0	899.482	207	216	yes	no	2	0.00010624	130.22	17
F1MHU2;A0A3Q1LWB8	F1MHU2	AEAGDGALSVAEWLR	15	0	1543.76	2	16	yes	no	2	7.9246e-07	97.214	1
P49410	P49410	AEAGDNLGALVR	12	0	1184.61	316	327	yes	yes	2	3.9391e-09	147.2	18
Q2KIX7	Q2KIX7	AEAGDSHEQASGSSVLELEK	20	0	2042.94	161	180	yes	yes	3	1.3668e-46	142.43	15
E1BGX4;A0A3Q1LZT9;A0A3Q1LMJ1	E1BGX4	AEAGGGWEGSASYK	14	0	1368.59	98	111	yes	no	2	8.811e-05	86.114	17
A0A3Q1MMC0;A1L570	A0A3Q1MMC0	AEAGRPYEYYK	11	1	1345.63	67	77	yes	no	3	0.014778	37.681	2
Q58DD3;A0A3Q1MZJ6	Q58DD3	AEAGSGGPGFTFTFR	15	0	1500.7	83	97	yes	no	2	0.0091587	57.802	1
A0A3Q1M057;A0A3Q1LMA3;F1N169	F1N169	AEAGVPAEFSIWTR	14	0	1532.76	2251	2264	no	no	2;3	5.4186e-16	135.81	45
F1N0J2;F1MAZ1;A0A3Q1M9W4;F1MAZ3;A0A3Q1LSK2;A0A3Q1MYL9;A0A3Q1LJL4;P36225;G3N2G7;G3MY44;A0A3Q1MP69	F1N0J2	AEALEMMMK	9	0	1052.47	191	199	yes	no	2	0.029238	60.436	0
A0A3Q1MF36;F1MDU9	A0A3Q1MF36	AEALMVPLVDQLENR	15	0	1696.88	1950	1964	yes	no	2	0.058988	34.887	0
Q08DC7;A0A3Q1MIQ4	Q08DC7	AEANQHVVDEK	11	0	1238.59	134	144	yes	no	3	0.0012267	52.693	5
Q0P5E0	Q0P5E0	AEAPGHPGSEER	12	0	1235.55	2	13	yes	yes	2	7.2146e-05	77.379	6
Q0P5E0	Q0P5E0	AEAPGHPGSEERR	13	1	1391.65	2	14	yes	yes	3	0.010453	44.616	1
F1N2F1	F1N2F1	AEASGVELGEFPDAQPTCGGLSEGAR	26	0	2604.18	786	811	yes	yes	3	5.1225e-17	69.704	17
A0A3Q1MLQ7	A0A3Q1MLQ7	AEASQLGHKVSQMAQYFEPLTLAAVGAASK	30	1	3102.58	1731	1760	yes	yes	4	1.765e-05	35.66	10
E1BH89;Q2KIZ8;A0A3Q1MEK7	E1BH89	AEAVESAQAGDKCDFTGTLIVVPDVSK	27	1	2806.37	230	256	yes	no	3	0.036473	17.341	1
A0A3Q1M339;A6QLC6	A0A3Q1M339	AEAVESPGDPGTTTPR	16	0	1583.74	2	17	yes	no	2	0.0002718	48.004	1
F1ME38	F1ME38	AEAVLQHIAELNPYVHVTSSSIPLNETTDLSFLDK	35	0	3850.96	119	153	yes	yes	4	0.00064871	25.846	1
F1N647;A0A3Q1MPB3;A0A3Q1LVA9	F1N647	AEAVMAILLTK	11	0	1158.67	225	235	yes	no	2	0.00042956	78.655	6
F1N3Q4	F1N3Q4	AEAVPNSQQTPVGTPK	16	0	1622.83	133	148	yes	yes	2	0.00011058	67.153	2
E1B7K5	E1B7K5	AECLEELGCLVESYGMNVCQPTPGK	25	0	2840.25	1342	1366	yes	yes	3	0.039748	13.73	9
A6QNS6	A6QNS6	AECLKPGQSSR	11	1	1231.6	1127	1137	yes	yes	3	0.02662	32.034	1
A0A3Q1LSN0;F1MYX5	A0A3Q1LSN0	AECMLQQAER	10	0	1234.54	334	343	yes	no	2	0.0014281	82.287	4
A0A3Q1LW07;A0A3Q1MNG5;A0A3Q1M522;A0A3Q1N570	A0A3Q1LW07	AECSATYTTYQDK	13	0	1536.64	317	329	yes	no	2	5.8677e-05	89.548	13
A0A3Q1MGJ7;A0A3Q1MSR4	A0A3Q1MGJ7	AEDADGNCVSVGITALALK	19	0	1902.94	4092	4110	yes	no	2	4.1545e-15	110.29	6
Q3MHX3	Q3MHX3	AEDAVEAIR	9	0	972.488	121	129	no	no	2	0.02526	56.729	1
Q27975;Q27965	Q27975	AEDEVQR	7	0	845.388	527	533	no	no	2	0.00065002	139.92	10
P12624	P12624	AEDGATPSPSNETPK	15	0	1499.67	137	151	yes	yes	2	0.0042098	42.001	3
P04272	P04272	AEDGSVIDYELIDQDAR	17	0	1907.87	180	196	yes	yes	2;3	1.4815e-182	257.52	22
F1N3I4	F1N3I4	AEDIPQMDDAFSQTVK	16	0	1793.81	366	381	yes	yes	2	0.0045015	39.266	1
P00429	P00429	AEDIQAK	7	0	773.392	2	8	yes	yes	2	0.0052564	94.163	16
O18789;A0A452DIA7;A0A3Q1MAT9;A0A3Q1NLL5;A0A3Q1M656	O18789	AEDKEWLPVTK	11	1	1314.68	55	65	yes	no	2	0.0070531	96.113	5
Q0VCA5	Q0VCA5	AEDLIVDVINMDYGMEDKNPIDHVR	25	1	2900.37	484	508	yes	yes	4	2.966e-07	46.578	8
A2VDW4;A0A3Q1LXI8	A2VDW4	AEDLNSR	7	0	803.377	173	179	yes	no	2	0.011885	102.71	1
A0JN43	A0JN43	AEDLPLR	7	0	812.439	810	816	yes	yes	2	0.00035582	141.98	11
Q3ZBW4	Q3ZBW4	AEDNADTLALVFEAPNQEK	19	0	2073.99	92	110	yes	yes	2;3	4.4122e-11	93.381	25
A0A3Q1MBK2;E1B9T1;A0A3Q1MI51;A0A3Q1MXZ6;A0A3Q1MA54	A0A3Q1MBK2	AEDPGDGQFVAANTLGVPTVGLVVSGPDR	29	0	2837.42	148	176	yes	no	3	2.9295e-05	39.737	0
A0A3Q1M359;A0A3Q1LL79;F6RM11;A0A3Q1MKX4;A0A3Q1LXC3	A0A3Q1M359	AEDSGEYHCVYQFLSAPK	18	0	2099.93	167	184	yes	no	3	5.3211e-20	118.53	23
P53712;A0A452DIS2;A0A140T8D2	P53712	AEDYPIDLYYLMDLSYSMK	19	0	2329.05	138	156	yes	no	2;3	5.1214e-09	85.837	5
P53712;A0A452DIS2;A0A140T8D2	P53712	AEDYPIDLYYLMDLSYSMKDDLENVK	26	1	3142.44	138	163	yes	no	3	8.2905e-36	110.03	2
F1MCP7;A0A3Q1M5T6;A0A3Q1MA68	F1MCP7	AEEAPAQQPPK	11	0	1164.58	136	146	yes	no	2	0.021178	41.029	2
A7Z066;A0A3Q1LFC5	A7Z066	AEEDEILNR	9	0	1087.51	575	583	yes	no	2	9.6004e-17	179.21	27
A7Z066;A0A3Q1LFC5	A7Z066	AEEDEILNRSPR	12	1	1427.7	575	586	yes	no	3	0.0011092	56.225	4
A5D977	A5D977	AEEDKIPLLVVGNK	14	1	1523.86	116	129	yes	yes	3	0.0001645	74.649	14
O97593	O97593	AEEDTQFNYHR	11	0	1408.6	178	188	yes	yes	3	0.029816	33.87	0
A6H7G2;A0A452DIT4	A6H7G2	AEEDVEPECIMQK	13	0	1576.67	119	131	yes	no	2	4.2017e-13	142.83	15
E1B9K5	E1B9K5	AEEEAHPEPPADGDFLR	17	0	1878.84	223	239	yes	yes	3	5.8869e-06	65.716	3
A0A3S5ZP74;A4FUG5;A0A3Q1LRI6;A0A3Q1LYI3	A0A3S5ZP74	AEEEFNK	7	0	865.382	159	165	yes	no	2	0.022129	83.614	1
A0A3Q1LWN4;A0A3Q1N7L1;E1BME9	A0A3Q1LWN4	AEEEILEDQLPMQNLKPAPVQNK	23	1	2633.34	367	389	yes	no	3	1.1721e-05	41.615	4
E1BI70	E1BI70	AEEEQANIGPGAGGAASK	18	0	1655.78	421	438	yes	yes	2;3	2.9094e-06	59.281	3
A0A3Q1M124;A0A452DJ01;Q27970	Q27970	AEEFITPVYCTGVSAQVQK	19	0	2126.04	2	20	no	no	2;3	5.0791e-12	100.55	9
Q76I81;A0A3Q1M0C0	Q76I81	AEEGIAAGGVMDVNTALQEVLK	22	0	2214.12	2	23	yes	no	2;3	2.1259e-33	114.02	13
Q3T087;A0A3Q1N8F8;A0A452DIZ2	Q3T087	AEEILEK	7	0	830.439	79	85	yes	no	2	0.002455	98.418	6
Q5E9M9	Q5E9M9	AEEITIPADVTPEK	14	0	1511.77	37	50	yes	yes	2	1.5989e-05	93.258	15
Q2HJF8;A0A3Q1MKH9;A0A3Q1M400;A0A3Q1MEL1;A0A3Q1M503;A0A3Q1M715	Q2HJF8	AEEITIPADVTPER	14	0	1539.78	50	63	yes	no	2	2.1572e-07	101.95	10
F1MCZ7	F1MCZ7	AEEIWQQSVIGDYLAR	16	0	1876.93	481	496	yes	yes	3	0.0015113	37.092	5
Q3ZC41	Q3ZC41	AEELGLPILGVLR	13	0	1378.82	293	305	yes	yes	2	0.0020863	55.567	7
F1N7I5	F1N7I5	AEELGQELK	9	0	1015.52	1328	1336	yes	yes	2	0.0057184	73.248	6
F1MG82	F1MG82	AEELIENEEPVVLTDTNLVYPALK	24	0	2698.4	52	75	yes	yes	3	0.0023758	32.391	1
Q2KIA5;A0A3Q1M7W9	Q2KIA5	AEELLAEEK	9	0	1030.52	611	619	yes	no	2	0.00033561	135.79	6
Q29RY9;A0A3Q1NL14	Q29RY9	AEELLDGIQDK	11	0	1229.61	155	165	yes	no	2	0.0054725	54.066	1
Q5BIM7	Q5BIM7	AEELLLLPGNHGGAFLIR	18	0	1919.06	104	121	yes	yes	3	8.3603e-07	60.474	4
Q1JQC5;A0A3Q1NHA2	Q1JQC5	AEELQPGFSK	10	0	1104.55	410	419	yes	no	2	3.6548e-13	141.48	10
F1MGI9;F1N6K5	F1MGI9	AEELSAQLGFQVEPDQVILSHSPMK	25	0	2752.37	60	84	yes	no	3	0.048775	12.08	3
Q3T0F9	Q3T0F9	AEEMLSK	7	0	806.384	70	76	yes	yes	2	0.023723	79.469	1
Q3T0B6	Q3T0B6	AEEQEPELTSTPNFVVEVTK	20	0	2246.1	153	172	yes	yes	2;3	2.342e-31	124.45	36
Q3T0B6	Q3T0B6	AEEQEPELTSTPNFVVEVTKDGSSK	25	1	2720.3	153	177	yes	yes	3	0.033941	17.907	1
A0A3Q1LQZ3;A0A3Q1MMB2;E3W9A2;A0A3Q1MQQ6;A0A3Q1M8N0;A0A3Q1NN83;A0A3Q1LUW3;A0A3Q1MQY8	A0A3Q1LQZ3	AEEQHLVEMEDTLNK	15	0	1784.83	674	688	yes	no	3	0.00096927	40.493	3
Q5E9B7	Q5E9B7	AEEQPQVELFVK	12	0	1415.73	2	13	yes	yes	2	3.9045e-05	99.788	13
F1ME65	F1ME65	AEESAAHLPEEIR	13	0	1450.71	349	361	yes	yes	3	0.00054279	52.555	7
F1MN93	F1MN93	AEEVATFFAK	10	0	1111.56	245	254	yes	yes	2	0.0012383	88.948	13
F1MT65	F1MT65	AEEVLAGEEAPTER	14	0	1499.71	575	588	yes	yes	2	0.0001419	82.171	6
E1B9I1	E1B9I1	AEEVVPNAVYQFSQYVCEQTGLK	23	0	2658.26	44	66	yes	yes	3	1.1643e-12	62.663	11
E1B9I1	E1B9I1	AEEVVPNAVYQFSQYVCEQTGLKLPQLPAPPK	32	1	3599.83	44	75	yes	yes	4	0.010062	19.144	1
Q8MJN0	Q8MJN0	AEEVVSFVK	9	0	1006.53	163	171	yes	yes	2	0.0047416	80.438	1
A5D977	A5D977	AEEWGVQYVETSAK	14	0	1595.75	147	160	yes	yes	3	0.00075282	47.532	12
A0A452DJ82;P19803	A0A452DJ82	AEEYEFLTPMEEAPK	15	0	1782.8	248	262	yes	no	2;3	4.4616e-31	165.78	39
A0A3Q1M6K6;P20004	A0A3Q1M6K6	AEFDPGQDTYQHPPK	15	0	1728.77	531	545	yes	no	3	2.0696e-09	112.72	18
A0A3Q1MBP1;A0A3Q1M930;A0A3Q1MJM1;E1B748	A0A3Q1MBP1	AEFEELCADLFER	13	0	1627.72	346	358	no	no	2;3	7.8128e-18	160.36	29
Q0VD27	Q0VD27	AEFFEDVVPAVR	12	0	1377.69	129	140	yes	yes	2	0.00079727	65.347	1
A0A3Q1LL34;Q3MHM0	A0A3Q1LL34	AEFNYSVGFK	10	0	1160.55	41	50	yes	no	2	0.0094951	56.432	3
CON__ENSEMBL:ENSBTAP00000007350;F1MVK1;E1BH06;CON__P01030	CON__ENSEMBL:ENSBTAP00000007350	AEFQGVLEK	9	0	1019.53	317	325	no	no	2	0.0057184	73.248	10
A0A3Q1M057;A0A3Q1LMA3;F1N169	F1N169	AEFTVETR	8	0	951.466	302	309	no	no	2	1.4292e-05	151.27	33
P02769;CON__P02769;A0A140T897;A0A3Q1LNN7	P02769	AEFVEVTK	8	0	921.481	249	256	yes	no	1;2	0.0043444	122.52	32
P02769;CON__P02769;A0A140T897;A0A3Q1LNN7	P02769	AEFVEVTKLVTDLTK	15	1	1691.93	249	263	yes	no	3	0.00029356	55.186	5
P80724	P80724	AEGAGTEEEGTPKENEAQAAAETPEVK	27	1	2742.25	26	52	yes	yes	3	0.040801	16.938	1
A0A3Q1LP31;E1BE28	A0A3Q1LP31	AEGDEVTR	8	0	875.398	2	9	yes	no	2	0.010664	53.968	1
E1BJD1	E1BJD1	AEGDTAGTTGTPGGTPAGDK	20	0	1759.79	207	226	yes	yes	2	0.010289	28.976	3
F6QQ60	F6QQ60	AEGDVAALNR	10	0	1014.51	45	54	yes	yes	2	1.8966e-13	170.24	4
Q2HJE4;A0A3Q1M4Y9	Q2HJE4	AEGGAADLDIQR	12	0	1214.59	2	13	yes	no	2	1.4244e-05	117.67	5
G3MYE7;A0A3Q1M211	G3MYE7	AEGGGATTSAQVMVIK	16	0	1518.77	246	261	yes	no	2	2.2188e-26	142.07	2
A6QLB3;F1MGZ4	A6QLB3	AEGGQCISLPFDLYDETR	18	0	2069.94	91	108	yes	no	2;3	3.2777e-101	212.17	49
F1N153;G3MZE5	F1N153	AEGGYFGQIR	10	0	1096.53	711	720	yes	no	2	0.021158	53.166	1
A0A3Q1MK12;E1BPA0;A0A3Q1LI10	A0A3Q1MK12	AEGILDVFQTVK	12	0	1318.71	744	755	yes	no	2	0.00029169	75.294	12
A8E657	A8E657	AEGIMYTTQSTIK	13	0	1441.71	913	925	yes	yes	2	0.00092868	62.303	4
A0A3Q1MGZ4;A0JN77;Q58DK4	A0A3Q1MGZ4	AEGIPVEMVVVGDDSAFTVLK	21	0	2175.11	174	194	yes	no	2;3	1.3419e-10	67.866	23
Q148K7;A0A3Q1MD85	Q148K7	AEGLDEDGEEEAK	13	0	1390.57	102	114	yes	no	2	0.025742	42.743	1
A0A3Q1LLU1;F1N0R5;P80012	A0A3Q1LLU1	AEGLECTK	8	0	906.412	782	789	no	no	2	0.0011126	120.46	28
A0A3Q1MSA8;A0A3Q1NJ06;A0A3Q1N846;A0A3Q1LLI1	A0A3Q1MSA8	AEGLMAADVTGK	12	0	1161.57	365	376	yes	no	2	0.0077936	57.348	4
A0A3Q1NE82;F1MCK2;A0A3Q1MHT0	A0A3Q1NE82	AEGPDMDVNLPK	12	0	1284.6	2705	2716	yes	no	2	0.00053481	68.657	1
A0A3Q1NE82;A0A3Q1MHT0	A0A3Q1NE82	AEGPEVNVNLPKPDVDISGPK	21	1	2174.12	766	786	yes	no	3	0.00021564	39.203	15
A0A3Q1M057;A0A3Q1LMA3;F1N169	F1N169	AEGPGLSR	8	0	785.403	877	884	no	no	2	6.0976e-06	106.04	30
Q3SZ90;A0A3Q1MLJ9	Q3SZ90	AEGQVLVLDGR	11	0	1155.62	2	12	yes	no	2	0.0001457	106.4	9
A5D984	A5D984	AEGSDVANAVLDGADCIMLSGETAK	25	0	2493.14	343	367	yes	yes	2;3;4	9.3649e-104	175.57	46
F6Q9Q9;P05307;A0A3Q1LPQ0	F6Q9Q9	AEGSEIR	7	0	760.372	129	135	yes	no	2	0.018675	94.407	10
A7YWC4;A0A3Q1NLH8	A7YWC4	AEGSQPPTLR	10	0	1054.54	573	582	yes	no	2	0.00084415	101.64	11
A6H7H1;A0A3Q1MFI2	A6H7H1	AEGSSTASSGSQLAEGK	17	0	1565.72	499	515	no	no	2	4.6095e-06	80.522	5
P00429;A0A3Q1N4F8;A0A3Q1MB49;F1N2E5	P00429	AEGTFPGK	8	0	805.397	78	85	yes	no	2	0.0072505	85.813	3
E1BHT5	E1BHT5	AEHAGSLLELASSK	14	0	1411.73	1065	1078	yes	yes	3	0.00062781	61.409	1
A7YY47;A0A3Q1LNG7;E1B8N6	A7YY47	AEHDQLLLNYAK	12	0	1413.73	112	123	yes	no	2;3	5.349e-10	151.15	21
F1MNF9;A0A3Q1LUN1;A0A3Q1NK54;A0A3Q1N4A4;A0A3Q1MSD7;A0A3Q1LSA5	F1MNF9	AEHMETNLSTGPSASSDTR	19	0	1989.87	285	303	yes	no	3	0.020003	18.784	1
O62664;A0A3Q1M5D3;A0A3Q1N853;A0A452DI94;A0A3Q1MBB7	O62664	AEHPTWGDEQLFQTAR	16	0	1884.88	318	333	yes	no	3	5.4247e-29	151.07	15
A0A140T878;Q9TUM3;Q95115;F1MER9	A0A140T878	AEHQVGEDGFLLK	13	0	1441.72	72	84	no	no	3	0.0043095	37.613	2
F1MPV3;A0A3Q1MRG4	F1MPV3	AEIAEIQSR	9	0	1015.53	519	527	yes	no	2	0.053358	51.346	0
Q0VCR7	Q0VCR7	AEIDLVCELAK	11	0	1259.64	805	815	yes	yes	2	0.016359	44.318	1
P13214;A0A3Q1MHG7	P13214	AEIDMLDIR	9	0	1074.54	276	284	yes	no	2	0.0023661	110.87	6
F1N672	F1N672	AEIELFVNR	9	0	1089.58	56	64	yes	yes	2	1.6945e-10	166.96	12
A0A3Q1M4P7;F1N005	A0A3Q1M4P7	AEIGEGPGTVPEHER	15	0	1576.75	2	16	yes	no	2	0.0026317	49.5	1
A0A3Q1MU86;A0A3Q1N127;E1BMQ6;A0A3Q1MTP9;Q0VCY0	A0A3Q1MU86	AEIGIAMGSGTAVAK	15	0	1374.72	714	728	no	no	2	4.1178e-09	117.98	19
F1MZP2;A0A3Q1M750	F1MZP2	AEIGSSPFFER	11	0	1238.59	183	193	yes	no	2	0.00173	64.04	9
F6RSR1	F6RSR1	AEIIADK	7	0	758.417	127	133	yes	yes	2	0.025277	73.616	1
E1BNV4	E1BNV4	AEIPCEDEQEQEHNGPLDNK	20	0	2351	441	460	yes	yes	3	0.0091337	21.045	2
A0A3Q1N9Y5	A0A3Q1N9Y5	AEIPVGSGIK	10	0	969.549	623	632	yes	yes	2	0.010228	55.549	1
A0A3Q1M057;A0A3Q1LMA3;F1N169	F1N169	AEISCTDNQDGTCSVSYLPVLPGDYSILVK	30	0	3300.55	1908	1937	no	no	3;4;5	2.379e-65	126.04	52
A0A3Q1M057;A0A3Q1LMA3;F1N169	F1N169	AEISFEDR	8	0	965.445	2281	2288	no	no	2	1.3002e-09	166.96	31
A0A3Q1M057;A0A3Q1LMA3;F1N169	F1N169	AEISFEDRK	9	1	1093.54	2281	2289	no	no	2	0.01656	103.56	6
Q0VCK0;A0A3Q1LXU9	Q0VCK0	AEISNAIDQYVTGTIGEGEDLIK	23	0	2435.21	485	507	yes	no	2;3	2.1839e-08	58.904	8
A0A3Q1LQT4;F1MIC9;A0A3Q1LJA4;A0A3Q1M3Y3	A0A3Q1LQT4	AEITDAEGLGLK	12	0	1215.63	832	843	yes	no	2	0.0010813	61.765	5
Q0VCQ6;A0A3Q1MBJ7	Q0VCQ6	AEKENPGLTQDIIMK	15	1	1685.87	51	65	yes	no	3	0.00026165	57.788	2
Q3T173	Q3T173	AEKFDCHYCR	10	1	1384.57	2	11	yes	yes	3	0.002579	56.404	3
F1N3A1;CON__Q28194;A0A3Q1MQV3;Q28178	F1N3A1	AEKGFLLLASLR	12	1	1316.78	84	95	no	no	3	0.0017264	51.875	12
CON__ENSEMBL:ENSBTAP00000007350;F1MVK1;E1BH06;CON__P01030	CON__ENSEMBL:ENSBTAP00000007350	AELADQAASWLTR	13	0	1430.72	1277	1289	no	no	2;3	5.5284e-31	174.77	5
Q2HJG5	Q2HJG5	AELAELPLR	9	0	1010.58	574	582	yes	yes	2	0.0054515	75.213	11
A0A3Q1LFQ2	A0A3Q1LFQ2	AELAESR	7	0	774.387	147	153	yes	yes	2	0.010987	107.32	5
A0A3Q1MIA4;P56701	A0A3Q1MIA4	AELATEEFLPVTPILEGFVILR	22	0	2456.36	870	891	yes	no	3	0.0085375	20.075	1
E1BQ37;A0A3Q1LXA1	E1BQ37	AELDDTPMR	9	0	1046.47	350	358	yes	no	2	0.0078249	91.853	3
A0A3Q1M1Q3;Q1LZD9	A0A3Q1M1Q3	AELDGTILK	9	0	958.534	132	140	yes	no	2	0.0059558	71.501	2
E1BFE8;A0A3Q1NEL1;A0A3Q1MDI4;A0A3Q1M305;A0A3Q1LY64;A0A3Q1MHF4;A0A3Q1LJV3;A0A3Q1LWU4;A0A3Q1MGZ2	E1BFE8	AELDQLLSGFGLEDSGSPLK	20	0	2075.04	423	442	yes	no	3	5.1884e-05	44.382	1
F1MJI7	F1MJI7	AELEEATK	8	0	889.439	130	137	yes	yes	2	0.0059606	90.37	1
A0A3Q1MAI0;F6QX85	A0A3Q1MAI0	AELEGVAVTGPR	12	0	1197.64	45	56	yes	no	2	0.00060866	67.726	9
A0A3Q1LXK9;A0A3Q1M2E4;E1BF59;A0A3Q1MQG2;A0A3Q1M6Q7;A0A3Q1NIP5;A0A3Q1LJL6;A0A3Q1LVA4;A0A3Q1LXH1;A0A3Q1MRS3	A0A3Q1LXK9	AELELELGR	9	0	1028.55	1913	1921	yes	no	2	0.015494	68.224	1
F1N091	F1N091	AELEQHLEQEQEFQVNK	17	0	2098	160	176	yes	yes	3	0.0057315	28.212	1
A0A3Q1MXU7;F1MYC9;A0A3Q1LUF1	A0A3Q1MXU7	AELFTQSCADLDK	13	0	1496.68	1369	1381	yes	no	2	0.00010606	85.958	5
Q1LZ95;A0A140T853	Q1LZ95	AELGIPMEEVPPEEINYLTR	20	0	2299.14	114	133	yes	no	3	0.072098	8.2879	1
E1BKA6	E1BKA6	AELGSQEGYVPK	12	0	1276.63	37	48	yes	yes	2	0.00013394	103.7	16
G3N365;A7Z065;O97594	G3N365	AELGTDLLSQLSLEDQK	17	0	1858.95	740	756	yes	no	2;3	0.00047131	39.91	2
G3N365;A7Z065;O97594	G3N365	AELGTDLLSQLSLEDQKR	18	1	2015.05	740	757	yes	no	3	7.2028e-05	48.053	8
F1MVK6	F1MVK6	AELGVPEVLMFETEDLVLR	19	0	2159.12	112	130	yes	yes	3	0.068096	22.635	0
A0A3Q1MR22;E1BKT9	A0A3Q1MR22	AELIVQPELK	10	0	1138.66	95	104	yes	no	2	0.0092477	56.729	1
G3X7J5	G3X7J5	AELLAAQLSYYR	12	0	1396.74	374	385	yes	yes	2;3	2.8981e-05	119.53	8
F1MDR7	F1MDR7	AELLEFLESQQESMIK	16	0	1893.94	1650	1665	yes	yes	3	1.0548e-05	70.98	11
Q2T9L8;F1MDW1;A0A3Q1LLF2	Q2T9L8	AELLISTVGPEECVVPFLTRPK	22	1	2454.32	26	47	yes	no	3	0.0031901	28.65	1
A0A3Q1NNQ4;F1N353;A0A3Q1M736	A0A3Q1NNQ4	AELLQGGDLFR	11	0	1217.64	23	33	yes	no	2	0.037346	43.651	0
E1BKJ5	E1BKJ5	AELMQALWRTLRNPADSISHVAYR	24	2	2797.44	871	894	yes	yes	4	0.06614	12.677	1
Q3T169	Q3T169	AELNEFLTR	9	0	1091.56	19	27	yes	yes	2	1.2545e-10	168.27	14
Q3ZBV8	Q3ZBV8	AELNPWPEYINTR	13	0	1601.78	45	57	yes	yes	2	2.5322e-05	103.91	6
P31754;A0A140T887	P31754	AELPGTHPVAAK	12	0	1189.65	231	242	yes	no	3	0.0023877	43.544	16
Q3SZ48	Q3SZ48	AELPPPYTAIVSPDASGIPVINCR	24	0	2536.3	36	59	yes	yes	3	0.0023923	32.337	1
A0A3Q1M7Y8;G8JKV7;O77588	A0A3Q1M7Y8	AELQETDLFHHSK	13	0	1553.75	448	460	yes	no	4	0.00085535	49.243	10
Q2KI42;A0A3Q1MDI3	Q2KI42	AELRDDPIISTHLAK	15	1	1677.9	311	325	yes	no	3;4	0.00090953	47.037	10
F1N3P2	F1N3P2	AELSEEALLSVLPTIR	16	0	1739.97	2	17	yes	yes	2	1.5163e-102	213.73	15
F1MN55	F1MN55	AELSLFR	7	0	834.46	62	68	yes	yes	2	0.0036481	126.24	18
Q3T168	Q3T168	AELTENEKPAAVVAPITTGYTVK	23	1	2401.27	54	76	yes	yes	3	1.2534e-12	66.467	6
A5D7I1;A0A3Q1NM87;A0A3Q1M4C3	A5D7I1	AELTSQESQISTYEEELAK	19	0	2155.02	431	449	yes	no	2	7.4766e-20	117.92	19
A7YWF1;A0A3Q1MB37	A7YWF1	AELVTGDSPSQSPPIK	16	0	1624.83	256	271	yes	no	2;3	4.302e-07	96.64	17
A0A3Q1LZ96;F1MYA5;F1MH42;A0A3Q1MJT9;A0A3Q1MFI4;A0A3Q1LJB9;Q9N1F0;A0A3Q1MGG5	A0A3Q1LZ96	AELWPPTSRPPLLR	14	1	1631.91	310	323	yes	no	3	0.0038263	40.025	6
A0A3Q1LN22;Q07536;F1N7K8	A0A3Q1LN22	AEMDAAVSSCK	11	0	1167.49	79	89	yes	no	2	0.00036513	81.338	16
F1N0W1;A0A3Q1LUD9	F1N0W1	AEMDEVER	8	0	977.412	278	285	yes	no	2	0.011971	71.501	7
Q3SZJ0;A0A3Q1MI98	Q3SZJ0	AEMDQILHGLDK	12	0	1368.67	58	69	yes	no	3	0.0021699	44.616	8
F1MZV1;A0A3S5ZPF0;A0A3Q1M0F0	F1MZV1	AEMELGLGK	9	0	946.479	467	475	yes	no	2	0.002527	109.86	2
A0A3Q1N886;F1N4X8	F1N4X8	AEMLGAINQESR	12	0	1317.63	193	204	no	no	2	1.6714e-07	133.81	18
A0A3Q1M2L5;A6QPT0	A0A3Q1M2L5	AEMPNQLR	8	0	957.47	545	552	yes	no	2	0.045021	63.148	0
A0A3Q1LZ96;F1MYA5;F1MH42;A0A3Q1MJT9;A0A3Q1MFI4;A0A3Q1LJB9;Q9N1F0;A0A3Q1MGG5	A0A3Q1LZ96	AEMVGAVR	8	0	831.427	549	556	yes	no	2	0.0085289	81.297	2
F1MYA8	F1MYA8	AEMVVPDFSELFK	13	0	1510.74	222	234	yes	yes	2	0.0022849	54.608	13
Q2HJ74	Q2HJ74	AENACVPPFTVEVK	14	0	1559.77	83	96	yes	yes	2	1.9153e-08	116.54	47
Q3T147	Q3T147	AENDVDNELLDYEDDEVETAAGGDGAEAPAKK	32	1	3349.46	2	33	yes	yes	3	2.4729e-07	47.757	2
Q5E9F1	Q5E9F1	AENEALAMR	9	0	1003.48	204	212	yes	yes	2	1.5995e-10	167.24	18
Q148J6;A0A452DIB6	Q148J6	AENFFILR	8	0	1008.54	98	105	yes	no	2	0.00030979	139.28	17
G5E580	G5E580	AENIMASLER	10	0	1132.55	300	309	yes	yes	2	0.011067	54.539	1
A5D7E2;A0A3Q1M445	A5D7E2	AENLGEVLR	9	0	999.535	73	81	yes	no	2	0.0076812	68.224	10
A0A3Q1LXL0;A6QNL2;G5E5D4;A0A3Q1MIZ0;A0A3Q1LM65;A0A3Q1LWF1;A0A3Q1LPS6;F1MAZ8;A0A3Q1M888	A0A3Q1LXL0	AENLLLDADMNIK	13	0	1458.74	139	151	yes	no	2	0.00098043	61.353	4
Q0X0C4	Q0X0C4	AENLQLLTENELHR	14	0	1678.86	295	308	yes	yes	3	0.00028476	56.599	9
F1MC48;A0A3Q1MIB0	F1MC48	AENNEFITWNDIQASVDHVNR	21	0	2471.15	462	482	yes	no	3	7.9536e-65	168.99	18
Q5E9C0;A0A3Q1M5B4	Q5E9C0	AENNPWVTPIADQFQLGVSHVFEYIR	26	0	3029.5	213	238	yes	no	3;4	4.3553e-147	212.07	17
F1N1A3	F1N1A3	AENSESGGPPSSQDNAAAAEGAGAPAATASTEPK	34	0	3097.37	2	35	yes	yes	3	6.1249e-08	46.772	2
A0A3Q1MR04;A0A3Q1LSE5;F1MZU2	A0A3Q1MR04	AENSSLNLIGK	11	0	1144.61	188	198	yes	no	2	0.00014263	118.18	16
A3KMV5;A0A3Q1LKR8	A3KMV5	AENYDIPPADR	11	0	1259.58	870	880	yes	no	2	0.0061786	52.579	6
Q3ZBB0	Q3ZBB0	AEPAETSPTWQALK	14	0	1527.76	99	112	yes	yes	2	0.039437	39.917	1
E1BKX3	E1BKX3	AEPASMEVTEPLAPGEAQK	19	0	1953.94	2	20	yes	yes	2	7.689e-06	51.211	1
Q0P5K3;A0A3Q1MW26;A0A3Q1N9B4	Q0P5K3	AEPDESNAR	9	0	987.426	25	33	yes	no	2	0.049778	41.029	2
P61157;F1N049;A0A3Q1MXB7	P61157	AEPEDHYFLLTEPPLNTPENR	21	0	2481.18	103	123	yes	no	3	1.498e-12	78.794	5
P80724	P80724	AEPEPTEGAEGKPEPPKDAEQEPAAASGPSTGGDAPK	37	2	3598.65	88	124	yes	yes	4	0.061184	11.644	1
A0A3Q1MGV9;E1BNV7	A0A3Q1MGV9	AEPFFIR	7	0	878.465	850	856	no	no	2	0.022819	80.377	3
A7MB16	A7MB16	AEPGPEQAAAEPSPGAEVAR	20	0	1932.92	17	36	yes	yes	2	1.718e-06	58.487	1
A0A3Q1LJ78;A4IFP8	A0A3Q1LJ78	AEPIDIQTWILGYR	14	0	1673.88	230	243	yes	no	2	0.0015002	55.401	3
F1MMA0;A0A3Q1LQQ5	F1MMA0	AEPPQAMNALMR	12	0	1327.64	397	408	yes	no	2	0.00033314	72.607	8
P63243;A0A3Q1M0K2	P63243	AEPPQCTSLAWSADGQTLFAGYTDNLVR	28	0	3067.43	281	308	yes	no	3	2.2129e-17	61.732	16
Q08D83	Q08D83	AEPSAATQSPSVSSSSSGAESSAPGGGSGSPGACPALGTK	40	0	3532.59	2	41	yes	yes	3;4	2.6581e-53	97.605	3
G3MW09;G3MW10	G3MW09	AEPSPGPGTLTLISESSVQSQPSSR	25	0	2511.25	631	655	yes	no	3	0.0021548	24.831	1
A0A3Q1LRR7;Q0V8S0	A0A3Q1LRR7	AEPTPVASSAPPASSLYSSPVNSSAPLAEDIDPELAR	37	0	3692.81	292	328	yes	no	3	0.060823	7.8688	1
A0A3Q1LTZ5;P11179;A0A3Q1MHE5;F1MEQ3	A0A3Q1LTZ5	AEPTVSAVPPPPAAPIPTQMPPVPSPSQPLTSK	33	0	3285.73	161	193	yes	no	3	0.054631	9.6067	1
G3MYQ1;E1BIN0	G3MYQ1	AEPVWELPAR	10	0	1166.61	534	543	yes	no	2	0.0028391	69.825	15
E1B828	E1B828	AEPWLSPAASGPVYATPGAYGDIGDPAASWSGSR	34	0	3360.57	80	113	yes	yes	3	0.038001	12.991	3
F1MP70;A0A3Q1MDJ8;A0A3Q1M3S5;A0A3Q1MF05;A0A3Q1M2C7;A0A3Q1ND84;E1BBW0;Q2T9W6	F1MP70	AEQDITTLEQSISR	14	0	1589.79	319	332	yes	no	2;3	2.0011e-12	131.37	36
A0A3Q1LHT7	A0A3Q1LHT7	AEQDPAELK	9	0	999.487	1425	1433	yes	yes	2	0.010141	64.265	4
A0A3Q1MRW2;F1MQ65;F1MMC7	F1MMC7	AEQEEYVQEGIR	12	0	1449.67	421	432	no	no	2	0.00013466	107.24	13
Q148N0;A0A3Q1NKS6;A0A3Q1MVL5	Q148N0	AEQFYCGDTEGK	12	0	1403.57	390	401	yes	no	2	0.0001726	85.377	17
A5PJA6;Q32LL2	A5PJA6	AEQINQAAGEASAVLAK	17	0	1669.86	234	250	yes	no	2;3	9.464e-07	80.361	12
A0A3Q1MS42;E1BFF0	E1BFF0	AEQLEELATSFSSLLAYGLSLIR	23	0	2510.33	389	411	no	no	3	4.3046e-09	58.457	2
A0A3Q1MFU0;Q58CP9;G3X721;A0A3Q1M3V5	A0A3Q1MFU0	AEQSLHDLQER	11	0	1324.64	265	275	no	no	2;3	7.6415e-05	108.47	36
F1N3H6	F1N3H6	AESAAPPAGGGLGGR	15	0	1266.63	60	74	yes	yes	2	4.3493e-08	105.86	3
A0A3S5ZPS2	A0A3S5ZPS2	AESDFDQLPDDIAISANIADIEEK	24	0	2618.22	9	32	yes	yes	3	0.063157	9.4587	1
F1N7U2	F1N7U2	AESIIIR	7	0	800.476	2	8	yes	yes	2	0.0061516	83.614	10
Q3MHF7	Q3MHF7	AESIMFQTWGADVINMTTVPEVVLAK	26	0	2849.43	181	206	yes	yes	3	1.3276e-71	143.48	9
A7MBK3;A0A3Q1LJT8	A7MBK3	AESLGIPQK	9	0	941.518	305	313	yes	no	2	0.021824	52.403	1
O97593	O97593	AESLIGVYPEQGDCVISK	18	0	1963.96	1197	1214	yes	yes	2	1.5916e-06	62.088	1
A0A3Q1LQT4;F1MIC9;A0A3Q1LJA4;A0A3Q1M3Y3	A0A3Q1LQT4	AESLQQEAEVLR	12	0	1371.7	217	228	yes	no	2	4.8549e-06	123.75	18
A0A3Q1MR04;A0A3Q1LSE5	A0A3Q1MR04	AESLQVTR	8	0	902.482	470	477	yes	no	2	0.0011126	120.46	7
A5PJP2;A0A3Q1MU58	A5PJP2	AESLSGLGDSGAAGAAALSSASSETGTR	28	0	2480.16	2	29	yes	no	3	1.692e-45	106.63	13
A0A3Q1MNN6;F1MJK3;F1MI18;A0A3Q1M8I5;A0A3Q1NGH3;A0A3Q1MCP0;A0A3Q1M2P2;A0A3Q1M4S0;CON__ENSEMBL:ENSBTAP00000037665	F1MJK3	AESLVFVQTDKPIYKPGQTVQFR	23	2	2650.41	120	142	no	no	4	1.551e-17	79.347	5
Q28156;A0A3Q1MRK8;A0A3Q1MI00	Q28156	AESSVPGTPTR	11	0	1100.55	79	89	yes	no	2	0.00173	64.04	10
Q28156;A0A3Q1MRK8;A0A3Q1MI00	Q28156	AESSVPGTPTRK	12	1	1228.64	79	90	yes	no	3	0.0058292	37.426	5
A0A3Q1ME43;A0A3Q1MLK2	A0A3Q1ME43	AESTPEIAEQR	11	0	1229.59	221	231	yes	no	2	0.041879	36.693	1
Q9N0F3	Q9N0F3	AETDTGKEPWGLYR	14	1	1621.77	331	344	yes	yes	3	0.023865	38.189	0
CON__P13645	CON__P13645	AETECQNTEYQQLLDIK	17	0	2081.96	423	439	yes	yes	2;3	6.5138e-29	147.83	18
Q3SZN2;A0A452DIU9;F1MVW5;A2VDL8	Q3SZN2	AETEEGPDVLR	11	0	1214.58	536	546	no	no	2	0.00021163	116.3	8
G3MYQ1;E1BIN0	G3MYQ1	AETLAGAMPDDMDGCPDTR	19	0	2021.81	471	489	yes	no	2;3	7.441e-20	117.93	24
A6QQT5	A6QQT5	AETLEFNDVYQEVK	14	0	1683.8	2	15	yes	yes	2	1.5369e-39	174.4	7
A0A3Q1MFL9;A7YY75	A0A3Q1MFL9	AETLLTVTDPVHDIAFAPNLGR	22	0	2349.23	210	231	yes	no	3	1.5781e-27	110.77	5
A0A3Q1MCS3;F6R2A8	A0A3Q1MCS3	AETNDSYHIILK	12	0	1402.71	439	450	yes	no	3	0.034189	23.118	1
G3MYE7;A0A3Q1M211	G3MYE7	AETSEGSGSAPAVPEASASPK	21	0	1928.9	74	94	yes	no	2;3	1.3977e-11	74.678	17
F1N189;A0A3Q1LU94;Q2T9N1;A0A3Q1N814	F1N189	AETSLGIPSPSEISTEVQYATGETSAK	27	0	2752.33	120	146	yes	no	3	0.051981	11.003	1
Q762I5;A0A3Q1MBE3	Q762I5	AETTCHCQCAGMDWTGAR	18	0	2110.81	85	102	yes	no	3	1.8129e-14	106.16	3
F6Q4D3;A0A3Q1MP05	F6Q4D3	AEVAAEATR	9	0	916.461	539	547	yes	no	2	0.039721	44.753	1
F1N7U2	F1N7U2	AEVAAIYEPPQIGTQNSLELLEDPKAEVVDEIAAK	35	1	3749.93	268	302	yes	yes	4	0.0015415	22.197	4
Q3ZC32	Q3ZC32	AEVEQEVEQLK	11	0	1300.65	134	144	yes	yes	2	0.00014263	118.18	5
Q2KIS5	Q2KIS5	AEVGDVSILVNNAGVVYTSDLFATQDPQIEK	31	0	3291.65	125	155	yes	yes	3	0.029448	14.704	1
Q56JW4;A0A452DIE3	Q56JW4	AEVLECVSLVELTSLK	16	0	1788.95	148	163	yes	no	2;3	0.0018857	35.757	1
F1N137;A0A3Q1N7P8;Q8WN96	F1N137	AEVLQAFK	8	0	904.502	1088	1095	yes	no	2	6.5357e-06	105.39	16
CON__Q1RMK2;G5E513;A0A3Q1M032	CON__Q1RMK2	AEVLSPVVSVFVPPR	15	0	1594.91	252	266	yes	no	2;3	4.808e-20	147.72	68
A0A452DJ90;Q2KJJ0	A0A452DJ90	AEVLWLMGAK	10	0	1116.6	600	609	yes	no	2	0.011542	53.968	2
H2XJF0;E1BK52;A0A3Q1M334	H2XJF0	AEVMEEIEDGRDEGDEEDAVEAASPLENHTR	31	1	3441.47	312	342	yes	no	4	1.4686e-11	50.757	11
A0A3S5ZPB0	A0A3S5ZPB0	AEVNGLAAQGK	11	0	1056.56	478	488	yes	yes	2	0.00051964	101.54	1
E1BJH1;A0A3Q1M752	E1BJH1	AEVQHQLHVAVGSLQEAILAQVQR	24	0	2623.42	1197	1220	yes	no	4	9.1548e-05	34.254	1
F6QQ60;A0A3Q1MLV0	F6QQ60	AEVSELK	7	0	774.412	147	153	yes	no	2	0.022105	84.244	8
F6QQ60;A0A3Q1MLV0	F6QQ60	AEVSELKCGDLEEELKNVTNNLK	23	2	2631.31	147	169	yes	no	4	0.044539	15.699	1
A5D7A2	A5D7A2	AEVSELPSVVR	11	0	1184.64	697	707	yes	yes	2	0.00038197	79.986	4
A3KMV5;A0A3Q1LKR8	A3KMV5	AEVSQPR	7	0	785.403	128	134	yes	no	2	0.022129	83.614	8
G3X696	G3X696	AEVTEEVEDGKEEDDDEETENSLPIPASK	29	1	3203.4	309	337	yes	yes	3	1.5651e-05	37.934	1
P57709;A0A452DIG3	P57709	AEVTGVGYNPFGEVIVDGDVVHGFYNPSVSR	31	0	3279.58	407	437	yes	no	3;4	7.9948e-12	53.259	9
A0A3Q1LXK9;A0A3Q1M2E4;E1BF59;A0A3Q1MQG2;A0A3Q1M6Q7;A0A3Q1NIP5;A0A3Q1LJL6;A0A3Q1LVA4;A0A3Q1LXH1;A0A3Q1MRS3	A0A3Q1LXK9	AEVVETTR	8	0	903.466	3518	3525	yes	no	2	0.039928	51.346	2
Q3SZK3	Q3SZK3	AEVVPMYGVQK	11	0	1219.63	302	312	yes	yes	2	0.0031393	58.981	5
F1MVU7	F1MVU7	AEWGLGVCQDTVSR	14	0	1576.73	351	364	yes	yes	2	1.0343e-05	96.103	14
A0A3Q1MDX0;A0A3Q1MDN4;A0A3Q1NNP9;E1BA62;A0A3Q1M0E8;A0A3Q1MIC9;A0A3Q1LM79	A0A3Q1MDX0	AEYAEFLHCK	10	0	1266.57	78	87	yes	no	3	0.0011224	61.65	18
Q2HJ26;F1MN04	Q2HJ26	AEYEGDGIPTVFVAVAGR	18	0	1849.92	314	331	yes	no	3	0.0082435	31.801	0
A1A4K8;A0A3Q1M895;Q3T127	A1A4K8	AEYLASIFGTEK	12	0	1327.67	2	13	yes	no	2	7.7448e-05	76.143	8
F1MWD3	F1MWD3	AFADALEVIPMALAENSGMNPIQTMTEVR	29	0	3118.51	450	478	yes	yes	3	4.2875e-164	209.16	18
F1N0E5;Q2T9X2	F1N0E5	AFADAMEVIPSTLAENAGLNPISTVTELR	29	0	3029.54	456	484	yes	no	4	0.024233	16.014	3
P24627	P24627	AFALECIR	8	0	978.496	59	66	yes	yes	2	0.0070638	86.472	3
A0A3Q1LXA8;Q2KIV7;A0A3Q1LQV8	A0A3Q1LXA8	AFALEVIK	8	0	889.527	270	277	yes	no	2	0.012027	71.342	4
Q5E9A3;A0A452DKH0	Q5E9A3	AFAMIIDKLEEDINSSMTNSTAASRPPVTLR	31	2	3377.7	71	101	yes	no	4	1.3999e-17	65.275	1
A0A3Q1M0T4;A0A3Q1LX34;A0A3Q1MU31;A0A3Q1MDS1;A0A3Q1LPY4;Q3SYT9	A0A3Q1M0T4	AFAMIIDKLEEDISSSMTNSTAASRPPVTLR	31	2	3350.68	71	101	no	no	4	0.001764	22.56	2
Q5E9D3	Q5E9D3	AFANEQLTR	9	0	1048.53	96	104	yes	yes	2	0.00035035	141.52	11
E1BGE5	E1BGE5	AFAVGVQQVLLK	12	0	1271.76	295	306	yes	yes	2	0.0025814	72.547	0
A0A3Q1MK99;P17870;A0A3Q1M6P7;A0A452DJU4;A0A3Q1LPK1	A0A3Q1MK99	AFCAENLEEK	10	0	1209.53	147	156	yes	no	2	0.0011178	93.267	9
A0A3Q1LXK9;A0A3Q1M2E4;E1BF59;A0A3Q1MQG2;A0A3Q1M6Q7;A0A3Q1NIP5;A0A3Q1LJL6;A0A3Q1LVA4;A0A3Q1LXH1;A0A3Q1MRS3	A0A3Q1LXK9	AFCGFEDPR	9	0	1097.46	4324	4332	yes	no	2	0.049524	52.786	0
A0A3Q1LUB8;E1BGU2;A0A3Q1MIZ8;A0A3Q1LPZ9;G3N2Y5	A0A3Q1LUB8	AFDDVPVVQIYSSR	14	0	1594.8	305	318	no	no	2;3	1.8946e-07	103.35	29
P02769;CON__P02769;A0A140T897;A0A3Q1LNN7	P02769	AFDEKLFTFHADICTLPDTEK	21	1	2497.18	524	544	yes	no	4	2.8409e-05	45.369	1
P02769;CON__P02769;A0A140T897;A0A3Q1LNN7	P02769	AFDEKLFTFHADICTLPDTEKQIK	24	2	2866.42	524	547	yes	no	4	0.026395	17.762	1
A0A3Q1LP94;A0A3Q1NAH5;F1MZ69	A0A3Q1LP94	AFDFLSEETEASLASR	16	0	1771.83	592	607	yes	no	2	0.027688	38.634	1
F6QEU6	F6QEU6	AFDFVPPEAVSEQKDPDPEFPTVK	24	1	2688.3	259	282	yes	yes	3	3.1665e-09	53.779	5
A5PJZ5;A0A3Q1NL81	A5PJZ5	AFDIIDR	7	0	848.439	710	716	yes	no	2	0.022177	82.305	2
A0A3Q1LSE7;A0A3Q1MG97;F1N1Q8;A0A3Q1MAQ4	A0A3Q1LSE7	AFDLIDYLR	9	0	1124.59	750	758	yes	no	2	0.0058222	72.485	13
Q02373	Q02373	AFDLLVDRPVTLVR	14	1	1612.93	36	49	yes	yes	3	2.9604e-05	87.18	9
P00130	P00130	AFDQGADAIYEHINEGK	17	0	1876.86	35	51	yes	yes	3	4.5447e-06	67.646	1
Q9N2I8	Q9N2I8	AFDQQMASLVTEHMAGHGTR	20	0	2186	242	261	yes	yes	4	0.0075049	33.676	1
A0A3Q1MFE4;F1MXX0;A0A3Q1LYI6	A0A3Q1MFE4	AFDSAVAK	8	0	807.413	433	440	yes	no	2	0.0078337	83.753	5
A0A3Q1LSB6;A0A3Q1MQZ2;Q32PF2	A0A3Q1LSB6	AFDSGIIPMEFVNK	14	0	1566.78	949	962	yes	no	2	2.5371e-19	145.28	12
F1MGJ5	F1MGJ5	AFDYFNLAANAGNSHAMAFLGK	22	0	2329.09	397	418	yes	yes	3	9.8744e-13	67.251	12
A0A3Q1LW57;E1B8X1;A0A3Q1M2M6	A0A3Q1LW57	AFEALLSNIVKPVASDIQAR	20	1	2141.18	261	280	yes	no	3	0.0013754	31.818	4
Q2TBK5	Q2TBK5	AFEARDRNLQEGNLER	16	2	1916.95	177	192	yes	yes	4	0.016376	25.866	1
Q2HJ33	Q2HJ33	AFEDDDITHVEGSVDPVR	18	0	1999.91	126	143	yes	yes	3	2.1828e-10	92.211	16
G3X757;Q3ZBT1;A0A3Q1M0U9	G3X757	AFEEAEK	7	0	822.376	289	295	yes	no	2	0.01562	97.602	11
A0A3Q1MDU6;A0A3Q1M0N7;P42891;A0A3Q1MWP2;A0A3Q1NG29;G3N1D0	A0A3Q1MDU6	AFEESLSTLK	10	0	1123.58	466	475	yes	no	2	0.019875	57.96	0
A0A3S5ZPM3	A0A3S5ZPM3	AFEEWNK	7	0	922.418	295	301	yes	yes	2	0.01735	95.793	8
P58352;A2VDL2	P58352	AFEGQTQTGTR	11	0	1194.56	464	474	yes	no	2;3	2.7436e-29	186.16	39
A0A3Q1LPE3;Q2TBR0;A0A452DIR0;A0A3Q1MAQ6;A0A3Q1MEF0	A0A3Q1LPE3	AFENDVDALCNLR	13	0	1535.7	260	272	yes	no	2	1.1814e-07	125.75	13
A5D788;A0A3Q1LM94	A5D788	AFEPYFEILEVYSTK	15	0	1834.9	11	25	yes	no	2	0.020303	32.606	1
A0A3Q1MJ12;A0A3Q1NJS7;A0A3Q1LY05;F1MBN2;A0A3Q1MEH9;A0A3Q1MPV5;F1MTP9;A0A3Q1LLN4	A0A3Q1MJ12	AFEVMDEFDGR	11	0	1314.56	172	182	yes	no	2	0.02562	47.603	0
A0A3Q1LZU8;F1N6Y1;A0A3Q1N1T6	A0A3Q1LZU8	AFFAGSQR	8	0	882.435	603	610	no	no	2	0.00082164	124.59	13
E1BNX9	E1BNX9	AFFAQDGVQSLLTQK	15	0	1651.86	656	670	yes	yes	2;3	2.9873e-05	87.298	12
E1BP91	E1BP91	AFFESHPAPSAER	13	0	1444.67	872	884	yes	yes	3	0.00059854	51.211	15
G3X743	G3X743	AFFPCFDTPAVK	12	0	1398.66	175	186	yes	yes	2	0.002989	55.567	1
Q3ZBH5	Q3ZBH5	AFFSEVER	8	0	983.471	264	271	yes	yes	2	0.0043748	98.299	18
A0A3Q1LPT5;A0A3Q1LWX5;F1N3K0;A0A3Q1MI02;A0A3Q1N476;A0A3Q1LY92;A0A3Q1LMH6;A0A3Q1LWQ3	A0A3Q1LPT5	AFFTEEYTR	9	0	1162.53	1548	1556	yes	no	2	0.0044291	82.279	5
A0A3Q1MS42;E1BFF0	E1BFF0	AFGELCPNSDPLPSLVSEALR	21	0	2271.12	443	463	no	no	2;3	3.7586e-39	137.99	34
Q3T0Y1	Q3T0Y1	AFGFSHLEALLDDSK	15	0	1648.81	95	109	yes	yes	3	0.0055163	30.133	2
G3MY67;A0A3Q1MCH3;G5E6M7;P31039	G3MY67	AFGGQSLK	8	0	806.429	173	180	yes	no	2	0.010106	76.774	7
P48734;A0A3Q1MU67	P48734	AFGIPIR	7	0	772.46	152	158	yes	no	2	0.054775	64.563	1
F1MMQ8	F1MMQ8	AFGNSMQALR	10	0	1093.53	941	950	yes	yes	2	0.021684	56.81	0
A0A3Q1M057;A0A3Q1LMA3;F1N169	F1N169	AFGPGLQGGSAGSPAR	16	0	1428.71	1072	1087	no	no	2;3	3.7825e-27	142.08	54
A0A3Q1M057;A0A3Q1LMA3;F1N169	F1N169	AFGPGLQGGSAGSPARFTIDTK	22	1	2134.08	1072	1093	no	no	3	2.6975e-12	65.951	9
F1MYQ7	F1MYQ7	AFGPLWCHEDITPK	14	0	1669.79	1803	1816	yes	yes	3	0.0026671	57.136	0
F6PZE4;A0A3Q1MFE9	F6PZE4	AFGSSVMVAK	10	0	995.511	234	243	yes	no	2	0.0058539	60.91	1
Q3SZR8	Q3SZR8	AFGYYGPLR	9	0	1042.52	29	37	yes	yes	2	6.2882e-05	150.02	13
P57709;A0A452DIG3	P57709	AFHGWNEFDISEDEPLWK	18	0	2219	90	107	yes	no	3	2.4169e-14	104.44	11
Q3ZBE9	Q3ZBE9	AFHITNDEPIPFWTFLSR	18	0	2190.09	247	264	yes	yes	3	0.0015172	31.514	7
G5E531;Q32L40	G5E531	AFHNEAQVNPER	12	0	1410.66	469	480	yes	no	2;3	0.035675	35.944	4
E1BI70	E1BI70	AFHYECNNESDKQEFEK	17	1	2173.9	189	205	yes	yes	4	0.00014561	48.391	4
A0A3Q1NB40;A0A3Q1MSE0;A0A3Q1LFQ5;E1BG38	A0A3Q1NB40	AFIDFYHSFLDK	12	0	1501.72	75	86	yes	no	3	0.0017684	46.592	4
A0A452DJD5;A0A3Q1LK58;Q5E9Q4	Q5E9Q4	AFIGIGFGDR	10	0	1051.55	103	112	no	no	2	0.0062468	69.423	0
F1MMK0	F1MMK0	AFIGWNEFIMKPIR	14	1	1720.91	198	211	yes	yes	3	0.00018084	73.624	7
Q3MHH4	Q3MHH4	AFIHWVSQPLTCEIR	15	0	1855.94	676	690	yes	yes	3	5.7424e-06	87.498	7
F1MHP6;A3KN12	F1MHP6	AFIITGQTYTR	11	0	1269.67	241	251	yes	no	2	0.024966	47.823	0
A0A3Q1LJQ0;Q2KJB6	A0A3Q1LJQ0	AFIITLNSFGTELSK	15	0	1639.88	194	208	yes	no	2	9.9575e-05	78.908	6
F1N6D5;A4FUD3;A0A3Q1MII4	F1N6D5	AFIPAIDSFGFETDLR	16	0	1797.89	873	888	yes	no	2;3	1.2747e-05	84.718	13
A5D7S2;A0A3Q1MJA4;A0A3Q1LRP7;A0A3Q1LU49	A5D7S2	AFIPEMLK	8	0	947.515	207	214	yes	no	2	0.033996	54.549	4
Q24K02	Q24K02	AFIPQLLSR	9	0	1043.61	714	722	yes	yes	2	0.021117	65.038	0
A0A3Q1LU26;F1MZ75	A0A3Q1LU26	AFIPTLHENFEIK	13	0	1557.82	254	266	yes	no	3	1.2407e-05	89.301	5
A0A3Q1MJD5;F1MY44;A0A3Q1MIF1;F1MYI2	A0A3Q1MJD5	AFITNIPFDVK	11	0	1263.69	73	83	yes	no	2	0.00040702	91.867	7
Q95140	Q95140	AFLADPSAFVAAAPVAAAPAAAPAATTAAPAK	32	0	2848.51	267	298	yes	yes	2;3;4	4.1073e-35	84.665	28
F1MDN4	F1MDN4	AFLADPSAFVAAAPVAAAPTAAPAATTAAPAK	32	0	2878.52	267	298	yes	yes	3;4	1.0065e-25	77.276	15
A5PKG9	A5PKG9	AFLAEAQIMK	10	0	1120.6	300	309	yes	yes	2	0.0010843	94.302	8
A0A3Q1ME09;F1N6H4	F1N6H4	AFLAELEQNSPK	12	0	1345.69	4420	4431	no	no	2	9.6175e-05	113.93	18
A0A452DHY4	A0A452DHY4	AFLASPEHVNRPIFGSR	17	1	1897	173	189	yes	yes	4	0.00011767	49.049	4
Q0II48	Q0II48	AFLAVSVK	8	0	833.501	110	117	yes	yes	2	0.031909	55.676	1
G3MWS4;A0A3Q1N6M1;A5D7T8	G3MWS4	AFLCSLK	7	0	837.442	56	62	no	no	2	0.021942	88.643	4
Q2TBI4;A0A3Q1MT00	Q2TBI4	AFLDALQNQAEAGSK	15	0	1561.77	181	195	yes	no	2	5.3245e-25	159.99	18
Q2UVX4;CON__Q2UVX4;A0A3Q1M2B2;A0A3Q1MGT0;A0A3Q1MHV6	Q2UVX4	AFLDCCEYITQLR	13	0	1687.77	721	733	yes	no	2;3	1.5871e-17	158.79	16
A0A452DIP7;Q66LN0;A0A3Q1LFK5	A0A452DIP7	AFLDFHALPYQVVEVNPVR	19	0	2213.16	109	127	yes	no	3	0.0035201	28.083	3
A7Z054	A7Z054	AFLDRPSQPTQETK	14	1	1616.82	127	140	yes	yes	3	0.00051318	58.831	9
A0A3S5ZPK0;A0A3Q1LZC7	A0A3S5ZPK0	AFLDSLPDVK	10	0	1103.59	743	752	yes	no	2	0.0071575	60.59	2
A6H768	A6H768	AFLEEFGAEPELAVSAPGR	19	0	1988.98	19	37	yes	yes	2;3	1.8021e-21	123.64	22
F1N719	F1N719	AFLEENKLDYIIR	13	1	1622.87	413	425	yes	yes	3	1.151e-05	101.39	13
A0A3Q1NJR8;P41361;CON__P41361	A0A3Q1NJR8	AFLEVNEEGSEAAASTVISIAGR	23	0	2320.15	469	491	yes	no	3	1.0043e-18	87.772	18
Q0VD29;E1BK97;A0A3Q1MVT8	Q0VD29	AFLFDVVSK	9	0	1024.56	259	267	yes	no	2	0.010666	63.419	5
Q08DL0;A0A3Q1MQ59;F1N2B5	Q08DL0	AFLGQEAGNLADLK	14	0	1445.75	173	186	yes	no	2	2.6255e-15	135.99	18
F1ML72	F1ML72	AFLIEEQK	8	0	976.523	94	101	yes	yes	2	5.5098e-07	160.91	17
F1N3F6;A0A3Q1M5B6;F1MFF9;A0A3Q1M7P5	F1N3F6	AFLNAIMR	8	0	934.506	1423	1430	yes	no	2	0.0061577	89.673	2
G5E580;A0A3Q1M186;A0A3Q1N8N5	G5E580	AFLNDSQASK	10	0	1079.52	1965	1974	yes	no	2	0.0052885	62.582	1
Q2KIS5	Q2KIS5	AFLPEMMK	8	0	965.471	170	177	yes	yes	2	0.0037681	102.72	18
P0C7W1;A4FUH1	P0C7W1	AFLQDPAPTKPLVLSLHGWTGTGK	24	1	2533.37	76	99	yes	no	4	0.065426	12.554	1
A0A3Q1LQT4;F1MIC9;A0A3Q1LJA4;A0A3Q1M3Y3	A0A3Q1LQT4	AFLQGGQEASDIALLLR	17	0	1800.97	668	684	yes	no	3	2.7908e-05	53.828	9
Q02369	Q02369	AFLSSGAYLTHQQK	14	0	1549.79	2	15	yes	yes	2	3.2967e-76	205.53	18
A5PK80	A5PK80	AFLSTHPNTETVFEAFLK	18	0	2051.04	206	223	yes	yes	3	0.037424	16.123	1
A6QLS9	A6QLS9	AFLTLAEDILR	11	0	1260.71	162	172	yes	yes	2;3	6.5629e-06	133.57	28
A0A3Q1NEA4;A0A3Q1MNF0;Q2TA22;A0A3Q1LPX2;A0A3Q1ND65;A0A3Q1MT90	A0A3Q1NEA4	AFLVGIVVPDAEVMPSWAQK	20	0	2156.13	595	614	yes	no	2;3	4.6194e-11	72.958	7
P39872;A0A3Q1LRW8	P39872	AFMGPLK	7	0	762.41	387	393	yes	no	2	0.046373	61.997	8
F1MXD2;G3N093	F1MXD2	AFMIIQEQR	9	0	1134.59	546	554	yes	no	2	0.0054656	75.109	2
P50448;CON__P50448;E1BMJ0	E1BMJ0	AFMSEGFTSFSQIFHSSDLTIK	22	0	2479.17	186	207	no	no	3	5.8561e-06	45.696	3
P49951;F1MPU0	P49951	AFMTADLPNELIELLEK	17	0	1946.01	994	1010	yes	no	2;3	2.6449e-103	220.53	37
Q0IIM3	Q0IIM3	AFNDPFIQK	9	0	1078.54	74	82	yes	yes	2	0.0026287	94.662	4
A0A3Q1LQY7;F1MYP9;A0A3Q1LPT9	A0A3Q1LQY7	AFNVISAWTLQSGPR	15	0	1645.86	141	155	yes	no	2;3	0.00035104	67.022	7
P16068	P16068	AFPFHIIFDR	10	0	1261.66	216	225	yes	yes	3	0.014387	33.875	2
Q32KX8	Q32KX8	AFPHAEWQPSDVDQR	15	0	1781.81	48	62	yes	yes	3	0.022353	22.214	1
A0A3S5ZPP1	A0A3S5ZPP1	AFPLPVSYGQDVDAAVGAALVMLQR	25	0	2587.35	447	471	yes	yes	3	0.00065157	37.458	0
Q3SZ20	Q3SZ20	AFPMPGFDDH	10	0	1132.46	495	504	yes	yes	2	0.0017642	77.741	13
A6QPT7;A0A3Q1MFD6	A6QPT7	AFPVATNGEIFPWHELR	17	0	1983	46	62	yes	no	3	0.01154	26.365	2
F1MHK2;Q28036	F1MHK2	AFPVLGIDYQHVR	13	0	1513.8	88	100	yes	no	3	0.031449	22.493	4
A0A3Q1LXT4;E1BKM0	A0A3Q1LXT4	AFPYGNVAFPHLPGSTPSWPSLVDTSK	27	0	2871.42	359	385	yes	no	3	0.050893	11.207	1
A0A3Q1MGQ2;F1MJH8;A6QQF8	A0A3Q1MGQ2	AFQAVQNLPTR	11	0	1243.67	375	385	no	no	2	0.0040433	93.111	0
F1MI92	F1MI92	AFQEQGEAGCASTPR	15	0	1607.7	616	630	yes	yes	2	0.0027089	45.879	2
P35705	P35705	AFQFVEAHGEVCPANWTPESPTIKPHPTASR	31	1	3460.66	219	249	yes	yes	4;5	3.8787e-25	74.13	18
A0A3Q1LUU0;A0A3Q1M7C9;E1BB73;A0A3Q1N6J3;A0A3Q1MAI3;A0A3Q1MRB5	A0A3Q1LUU0	AFQTLYAYDQLR	12	0	1487.74	308	319	yes	no	2	0.0029808	73.499	0
E1BBY7	E1BBY7	AFSDPFVEAEK	11	0	1238.58	74	84	yes	yes	2	0.0032209	81.338	1
A6N9I4;F1MJ35	A6N9I4	AFSFSLPR	8	0	923.486	573	580	yes	no	2	0.0063081	89.142	8
A6N9I4;F1MJ35	A6N9I4	AFSFSLPRPGR	11	1	1233.66	573	583	yes	no	3	0.0079474	42.001	5
A0A3Q1ME09;F1N6H4	F1N6H4	AFSIDIIR	8	0	933.528	5624	5631	no	no	2	0.03129	56.011	10
A0A3Q1M913;F1N4K1	A0A3Q1M913	AFSITQGLLK	10	0	1076.62	891	900	yes	no	2	0.0018972	76.478	15
Q5EA68;A0A452DI19	Q5EA68	AFSPTTVNTGR	11	0	1149.58	195	205	yes	no	2	0.00036792	80.755	1
F1MCT8;A0A3Q1M326	F1MCT8	AFSQFGK	7	0	783.392	372	378	yes	no	2	0.011773	103.28	11
F1MBA3;A0A3Q1NKA4;P53710	F1MBA3	AFSSHLQYFGR	11	0	1311.64	608	618	no	no	3	9.1938e-05	96.015	18
A0A3Q1ML29;F1MFD5	A0A3Q1ML29	AFSSSAFNSNAFLTR	15	0	1618.77	454	468	yes	no	2	4.077e-16	138.75	3
A5PK45;A0A3Q1N2V9	A5PK45	AFSVEPLLIYPTHYTGDDGYVSDTETSVVWNNEHVK	36	0	4081.92	549	584	yes	no	4	1.8967e-08	48.085	4
Q1LZ95;A0A140T853	Q1LZ95	AFSVFLFNTENK	12	0	1415.71	53	64	yes	no	2	0.035675	35.944	1
A0A3Q1M3Q7;Q29RV1;F1MEN8	A0A3Q1M3Q7	AFSYNGPR	8	0	910.43	256	263	yes	no	2	0.012458	111.73	0
A0A3Q1MDR9;Q3T106	A0A3Q1MDR9	AFSYYGPLR	9	0	1072.53	30	38	yes	no	2	0.00035732	121.29	4
A0JND3	A0JND3	AFTDYDVIHLK	11	0	1320.67	292	302	yes	yes	3	0.00096921	55.401	17
Q3SZB4;A0A3Q1MKZ2	Q3SZB4	AFTGFIVEADTPGVQIGR	18	0	1876.97	218	235	yes	no	2;3	2.2252e-36	147.71	33
Q08E20;A0A3Q1MAU7	Q08E20	AFTGYLGTDQSK	12	0	1286.61	187	198	yes	no	2	7.9916e-13	160	12
Q0VCK0;A0A3Q1LXU9	Q0VCK0	AFTHTAQYDEAISDYFR	17	0	2033.91	178	194	yes	no	3	1.7394e-22	134.85	18
F1MX70;A0A3Q1MM97	F1MX70	AFTYGTR	7	0	814.397	99	105	yes	no	2	0.0018216	132.72	16
E1BIG6	E1BIG6	AFTYINLDK	9	0	1083.56	487	495	yes	yes	2	0.0068272	69.598	1
Q2HJ88	Q2HJ88	AFVAGVLPFK	10	0	1047.61	196	205	yes	yes	2	0.0018362	77.058	9
O18789;A0A452DIA7;A0A3Q1MAT9;A0A3Q1NLL5;A0A3Q1M656	O18789	AFVAIGDYNGHVGLGVK	17	0	1715.9	126	142	yes	no	2;3	1.75e-11	104.41	6
A6H7H3;A0A3Q1MLH4;Q5E9H7	A6H7H3	AFVDFFSQCLHEEYK	15	0	1918.86	207	221	yes	no	3	6.2074e-05	71.279	12
Q3T0B6	Q3T0B6	AFVDFLSDEIK	11	0	1282.64	78	88	yes	yes	2	0.00039118	89.247	3
Q3T0B6	Q3T0B6	AFVDFLSDEIKEEK	14	1	1668.82	78	91	yes	yes	2;3	5.6942e-14	134.13	35
Q3T0B6	Q3T0B6	AFVDFLSDEIKEEKK	15	2	1796.92	78	92	yes	yes	4	0.00018151	58.071	8
O77775;A0A3Q1MTW8;F1N733	O77775	AFVEQHPTTDLESTPGRV	18	1	1982.97	510	527	yes	no	3	1.2635e-12	101.15	9
F1MF00	F1MF00	AFVGPHVLAVVTQTGFCTAK	20	0	2102.1	378	397	yes	yes	3	0.0062312	24.3	2
E1BJK2;CON__ENSEMBL:ENSBTAP00000025008;A0A3Q1M442	E1BJK2	AFVHWYTGEGMDINEFTEAESNIQDLVSEYQQFQDAR	37	0	4366.94	393	429	yes	no	3;4	2.0512e-130	155.17	8
A0A452DJ66;Q2HJ86;F2Z4C1;F1MNF8;F2Z4K0;F6RP72;Q32KN8;P81947;A0A452DIK7;P81948;A0A452DIH7;Q3ZCJ7;A0A3Q1LQR2	P81948	AFVHWYVGEGMEEGEFSEAR	20	0	2329.01	403	422	no	no	2;3	7.327e-47	146.76	132
A0A452DJ66;Q2HJ86;F2Z4C1;F1MNF8;P81947;A0A452DIK7;P81948;A0A452DIH7;Q3ZCJ7;A0A3Q1LQR2	P81948	AFVHWYVGEGMEEGEFSEAREDMAALEK	28	1	3216.42	403	430	no	no	4	0.018318	28.145	0
Q2HJJ1;A0A452DJJ7	Q2HJJ1	AFVIPEAEAEWVGLTLDEAVEK	22	0	2415.22	193	214	yes	no	3	2.5673e-13	69.922	3
A0A3Q1LLU1;F1N0R5	A0A3Q1LLU1	AFVLSGVHELEQR	13	0	1483.78	1434	1446	yes	no	2;3	1.2223e-80	220.25	63
A0A3Q1NN69;A0A3Q1NMJ7;A0A3Q1MKB2;A0A3Q1MWL3;F1MPZ9;A0A3Q1M7W5;A0A3Q1MD87;A0A3Q1M7M0	A0A3Q1NN69	AFVNLPTENELTFNAEEYSDISEMR	25	0	2918.33	809	833	yes	no	3	0.0167	17.943	1
F1N582	F1N582	AFVSGLLIGQCSSQK	15	0	1593.82	24	38	yes	yes	2	0.0046706	63.408	0
O97593;A0A3Q1M0W1	O97593	AFVSMVYSEEGAEDR	15	0	1688.74	78	92	yes	no	2	1.104e-08	112.13	6
A0A3Q1LLU1;F1N0R5	A0A3Q1LLU1	AFVVGMMER	9	0	1038.5	1295	1303	yes	no	2	0.00080021	119.29	36
Q5E9I4	Q5E9I4	AFWDDWMR	8	0	1125.47	288	295	yes	yes	2	0.056363	46.426	1
F1MU19;Q5E9G3;A0A3Q1N568	F1MU19	AFYAELYHIISSNLEK	16	0	1896.96	219	234	yes	no	3	0.039786	16.886	1
A1L5A7;A0A452DI64;A0A3Q1M2W0	A1L5A7	AFYMEEGAPYCEPDYEK	17	0	2097.83	379	395	no	no	2;3	1.0248e-07	96.103	33
Q3ZCF5;F1MYG0	Q3ZCF5	AFYNNVLGEYEEYVTK	16	0	1937.9	114	129	yes	no	2;3	0.00024012	58.676	3
Q27975;Q27965	Q27975	AFYPEEISSMVLTK	14	0	1613.8	113	126	no	no	2;3	1.0799e-10	122.42	59
F1N2W6	F1N2W6	AFYSLGNYIVASEIAK	16	0	1744.9	435	450	yes	yes	2;3	2.9219e-07	98.105	12
A6QLL8;A0A3Q1LMG1	A6QLL8	AGAAASESLFISNHAY	16	0	1607.76	349	364	yes	no	2;3	8.3459e-40	164.65	48
A0A3Q1MUB7;E1BPL3;A0A3Q1MAA0	A0A3Q1MUB7	AGAAFFNEVR	10	0	1080.54	202	211	yes	no	2	0.060633	43.635	0
Q32PF3;A0A452DIL1	Q32PF3	AGAAGGPEEEAEKPVK	16	1	1538.76	17	32	yes	no	3	0.00013424	52.254	6
A0A3Q1LT87;A0A3Q1LUG0;F1MQN0	A0A3Q1LT87	AGAAGPATGSGAAGGDGDDSLYPIAVLIDELR	32	0	2956.44	2	33	yes	no	3	3.1966e-19	70.647	1
Q2KIN2	Q2KIN2	AGAATSLGNLLDMMYQEPAR	20	0	2108	86	105	yes	yes	3	0.0069917	23.447	8
A0A3Q1MU86;A0A3Q1N127;E1BMQ6;A0A3Q1MTP9	A0A3Q1MU86	AGACNAVIK	9	0	902.464	468	476	yes	no	2	0.00041919	130	8
Q3SX02	Q3SX02	AGAEGFVR	8	0	805.408	99	106	yes	yes	2	0.013078	69.998	5
F1MSK3;Q08DN7	F1MSK3	AGAESILTNR	10	0	1030.54	677	686	yes	no	2	0.00076241	103.82	4
Q32LG3;A0A3Q1LTB0	Q32LG3	AGAGSATLSMAYAGAR	16	0	1453.7	242	257	yes	no	2;3	1.931e-87	209.97	31
A0A3Q1LKX4;Q2HJE5	A0A3Q1LKX4	AGAHYVLIPCGTALCSR	17	0	1844.9	271	287	yes	no	3	3.659e-06	68.919	2
F1MDN4;Q95140	Q95140	AGAIAPCEVTVPAQNTGLGPEK	22	0	2179.09	113	134	no	no	2;3	1.7187e-49	137.89	36
E1BEK9	E1BEK9	AGAKPDQIGIITPYEGQR	18	1	1913	792	809	yes	yes	3	0.00024635	45.608	1
A0A3Q1MDG3;A0A3Q1NJC9;Q0IID9;A0A3Q1LZC0;A0A3Q1NGW6;A0A3Q1MD37	A0A3Q1MDG3	AGALEGVPISGCLGDQSAALVGQMCFQDGQAK	32	0	3234.51	273	304	yes	no	3	0.056535	9.1429	1
O02756	O02756	AGALELLPGGPAR	13	0	1220.69	84	96	yes	yes	2	0.00069322	66.621	2
F1MFA8	F1MFA8	AGALEMVLK	9	0	930.521	180	188	yes	yes	2	0.018447	55.37	1
A0A3Q1MIS1;A0A3Q1MIW2;F1MJH1;Q3SX14;F1N1I6;CON__Q3SX14	F1N1I6	AGALNSNDAFVLK	13	0	1318.69	649	661	no	no	2;3	3.3279e-23	166.19	18
A0A3Q1MLQ7;F1MDH3	A0A3Q1MLQ7	AGALQCSPSDAYTK	14	0	1467.67	1943	1956	yes	no	2	6.6737e-39	172.8	30
A0A3Q1MLQ7;F1MDH3	A0A3Q1MLQ7	AGALQCSPSDAYTKK	15	1	1595.76	1943	1957	yes	no	2;3	4.4363e-05	71.031	9
A0A3Q1M2L5;A6QPT0	A0A3Q1M2L5	AGALVIEK	8	0	799.48	793	800	yes	no	2	0.01254	70.525	5
A7Z071	A7Z071	AGAPEEPGVR	10	0	981.488	77	86	yes	yes	2	0.036685	40.002	2
F1MNS2;A0A3Q1LWI0;A0A3Q1NBC4;A0A3Q1LKL2;A0A3Q1MH41	F1MNS2	AGAPPPSGSAVSTAPQQKPIGK	22	1	2045.09	240	261	yes	no	3	0.013417	21.2	1
Q3SZP5;A0A3Q1MI26	Q3SZP5	AGASFNPELLTNVLDGSPENTR	22	0	2301.12	10	31	yes	no	3	0.001747	28.418	12
F1MK44;Q27977	F1MK44	AGASLWGGLR	10	0	986.53	852	861	yes	no	2	0.00084797	101.54	3
F1MF02;Q3MHV6	F1MF02	AGASTPSSGTASPR	14	0	1245.59	52	65	yes	no	2	0.00031858	76.927	2
Q3MHE8	Q3MHE8	AGAVEQLR	8	0	842.461	460	467	yes	yes	2	0.0017165	89.55	4
A0A3Q1LX06;A0A3Q1M9V1;A0A3Q1LT34;A0A3Q1M647;A0A3S5ZPT6;Q2HJF7;A0A3Q1MB42;A0A3Q1LJZ2;A0A3Q1LUJ3;Q08E45;A0A3Q1MKC7;A0A3Q1NKC2;A0A3Q1LVD5;F1MG86;A0A3Q1N6D2;A0A3Q1MCE4;A0A3Q1MFS6;A0A3Q1M826;A0A3Q1N1Z3;A0A3Q1M066;F1MVF1;A0A452DIJ8;A0A3Q1MNX4;A0A3Q1M9U4;Q3MHJ9	A0A3Q1NKC2	AGAYDFPSPEWDTVTPEAK	19	0	2079.94	228	246	no	no	2	2.7659e-05	51.211	14
F1MPW7	F1MPW7	AGAYQYVIK	9	0	1011.54	471	479	yes	yes	2	0.0023354	105.12	15
Q59A32	Q59A32	AGCALLGGETAEMPDMYPPGEYDLAGFAVGAMER	34	0	3545.56	562	595	yes	yes	3	0.058158	8.7636	2
A0A3Q1ME81;F1MLV3;A0A3Q1LKV8	A0A3Q1ME81	AGCECLNESDEHGFDNCLR	19	0	2281.88	133	151	yes	no	3	1.5981e-09	87.676	19
A4FV38;A0A3Q1LR44	A4FV38	AGCGSTFFR	9	0	1001.44	139	147	yes	no	2	0.0026471	94.302	14
A7YWF1;A0A3Q1MB37	A7YWF1	AGDECEPEWCDAEDPLFILYTSGSTGKPK	29	1	3271.43	296	324	yes	no	3	1.3363e-07	45.611	12
A4FV61;A0A3Q1M816	A4FV61	AGDEIDEPSER	11	0	1216.52	228	238	yes	no	2	0.00091685	68.735	1
Q1RMR9;A0A3Q1LY20	Q1RMR9	AGDELTKIEDEDEQGWCK	18	1	2121.92	449	466	yes	no	3	0.0022198	34.395	3
Q2UVX4;CON__Q2UVX4;A0A3Q1M2B2;A0A3Q1MGT0;A0A3Q1MHV6	Q2UVX4	AGDFLENHYR	10	0	1220.56	1171	1180	yes	no	2;3	0.0001666	101.97	17
A0A3Q1MH94;A0A3Q1LZ15;G3N047;A0A3Q1LX17;A0A3Q1MGW1;A0A3Q1MGB6;A0A3Q1M056;F1MD20	A0A3Q1MH94	AGDIALLYLQEIER	14	0	1602.86	179	192	yes	no	2	0.0067902	65.5	1
Q2TBV3;A0A3Q1LKJ8;A0A452DIY9	Q2TBV3	AGDLGVDLTSK	11	0	1074.56	211	221	yes	no	2	0.00035705	112.36	12
F1MI95	F1MI95	AGDNILAVLK	10	0	1012.59	375	384	yes	yes	2	0.00086779	100.98	4
D9IE06	D9IE06	AGDPPSTPGAASTSQAASSPK	21	0	1883.89	165	185	yes	yes	2	0.0018341	34.179	1
F1MCZ2;A4IFE9	F1MCZ2	AGDPVILYVNK	11	0	1187.65	38	48	yes	no	2	0.00043965	76.827	1
E1BPA1	E1BPA1	AGDSGEDQAGSEAR	14	0	1348.55	245	258	yes	yes	2	0.0081129	40.589	2
A0A3Q1N883;A0A3Q1MWG1;F1MBG0;A0A3Q1NCQ2;A0A3Q1LQR4;A0A3Q1NI99;A0A3Q1MAF2;A0A3Q1LG79	A0A3Q1N883	AGDTLSGTCLLIANK	15	0	1532.79	430	444	yes	no	2	0.00082172	52.167	2
Q32LP0;F1MMJ5	Q32LP0	AGDTLWLR	8	0	930.492	243	250	yes	no	2	0.00012165	145.04	15
Q3ZC42;A0A3Q1LSZ6	Q3ZC42	AGDTVIPLYIPQCGECK	17	0	1919.91	85	101	yes	no	2	0.00015456	52.693	2
A0A3Q1MU19;F6R9I4;E1BNG8;A0A3Q1LV21	A0A3Q1MU19	AGDVVLVIPFQNPEEQDEGWLMGVK	25	0	2769.37	379	403	yes	no	3	0.050628	11.741	1
A0A3Q1LIJ0;F6PS38	A0A3Q1LIJ0	AGEAPSENPAPAPEQSSAE	19	0	1837.8	456	474	yes	no	2	0.02333	26.969	1
F1MER7	F1MER7	AGEAVQLQCLAHGTPPLTFQWSR	23	0	2566.28	3295	3317	yes	yes	3	0.011998	19.21	4
G3MYQ1;E1BIN0	G3MYQ1	AGEEDRGDGEPVSLVTVR	18	1	1884.92	2	19	yes	no	3	2.1615e-05	54.764	16
Q2KJF1;CON__Q2KJF1;A0A3Q1MJT2	Q2KJF1	AGEEEPLAVAWSTHGPADLVLTSVGPQHAGTYSCR	35	0	3662.74	445	479	yes	no	4	1.606e-26	73.126	18
Q2KI84	Q2KI84	AGEEPLGVGSVAAGGR	16	0	1425.72	347	362	yes	yes	2	4.1328e-07	96.82	18
Q3T0J0;F6R031	Q3T0J0	AGEIKGFTGIDSEYEK	16	1	1742.84	179	194	yes	no	4	0.055824	16.744	1
F1MR22;P81265;G5E6M1	F1MR22	AGEIQNK	7	0	758.392	587	593	yes	no	2	0.041954	64.776	1
Q2KI36	Q2KI36	AGEIVVFK	8	0	861.496	91	98	yes	yes	2	0.0074056	85.265	5
E1BEM6;A0A3Q1ML46	E1BEM6	AGEKPEPPQSR	11	1	1194.6	212	222	yes	no	3	0.019047	35.645	1
Q3T0R1;A0A3Q1MQW8;A0A3Q1LZK3	Q3T0R1	AGELTEDEVER	11	0	1246.57	56	66	yes	no	2	0.00036513	101.97	8
F1MDU7	F1MDU7	AGEMELKPFSGEDYTCITFHPDLSK	25	1	2871.31	201	225	yes	yes	4	0.0025752	25.604	1
F1MGK9;A0A3Q1MTK9;A0A3Q1LRQ5;A0A3Q1LVD0;A0A3Q1MHX1;A0A3Q1LKA4;A0A3Q1LV72	F1MGK9	AGEQLAPFLPQLVPR	15	0	1634.91	1113	1127	yes	no	2;3	0.016828	34.378	2
F1N269;Q28824	F1N269	AGESVELFGK	10	0	1035.52	503	512	yes	no	2	6.6462e-05	120.87	12
Q2KJ42;G3N361;A0A3Q1MRN8	Q2KJ42	AGEVFIHK	8	0	899.486	99	106	yes	no	2	0.020567	62.659	1
A0A3Q1MN97;F1N789;A0A3Q1LIB4;A0A3Q1MRN4	A0A3Q1MN97	AGEVINQPMMMAAR	14	0	1517.72	890	903	yes	no	2;3	3.6163e-39	177.06	42
Q3SYZ4;F1MTX7;A0A3Q1LXT8	Q3SYZ4	AGEVVWVR	8	0	914.497	56	63	yes	no	2	0.010666	75.189	3
Q32LE5	Q32LE5	AGEWAVK	7	0	759.392	271	277	yes	yes	2	0.010904	107.74	11
G8JKX4;P62739;Q5E9B5;A0A452DJE4;P60712;P63258;Q3ZC07;P68138;A0A3Q1M558	P63258	AGFAGDDAPR	10	0	975.441	19	28	no	no	2	0.00041514	112.84	123
G8JKX4;P62739;Q5E9B5;A0A452DJE4;P60712;P63258;Q3ZC07;P68138;A0A3Q1M558	P63258	AGFAGDDAPRAVFPSIVGRPR	21	2	2155.13	19	39	no	no	3;4	9.1363e-10	69.361	22
A4IFE3;G3N132;F2Z4F0;A0A3Q1MF86	F2Z4F0	AGFAGDQIPK	10	0	1002.51	23	32	no	no	2	0.0012562	88.177	10
A4IF69	A4IF69	AGFAQPSGLSLASEGPWSCLFVADSESSTVR	31	0	3212.51	407	437	yes	yes	3	0.028887	14.817	2
A0A3Q1MBE1;P04815;A0A3Q1M0F4	A0A3Q1MBE1	AGFCETFVYGGCK	13	0	1494.63	62	74	yes	no	2;3	2.9214e-11	138.11	61
A0A3Q1MBE1;P04815;A0A3Q1M0F4	A0A3Q1MBE1	AGFCETFVYGGCKAKSNNFR	20	2	2312.05	62	81	yes	no	4	9.8405e-05	42.172	2
F1MDR7	F1MDR7	AGFLAFTQLPK	11	0	1191.67	440	450	yes	yes	2	0.029005	46.462	0
A0A3Q1MLQ7;F1MDH3	A0A3Q1MLQ7	AGFLDLK	7	0	762.428	266	272	yes	no	2	0.013263	100.07	17
A0A3Q1MLQ7;F1MDH3	A0A3Q1MLQ7	AGFLDLKDFLPK	12	1	1362.75	266	277	yes	no	2;3	0.00010308	77.593	14
A0A3Q1N8K9;A7YWJ7	A0A3Q1N8K9	AGFLKPVGPKPINLPK	16	2	1675.02	107	122	yes	no	4	4.0322e-05	65.092	18
P42201;A6QPF9;A0A3Q1N5F5	P42201	AGFTLLGDSALQCR	14	0	1507.75	490	503	yes	no	2;3	6.1822e-31	169.37	39
P42201;A6QPF9;A0A3Q1N5F5	P42201	AGFTLLGDSALQCRPSR	17	1	1847.93	490	506	yes	no	2;3	7.3497e-06	68.919	8
P42201;A6QPF9;A0A3Q1N5F5	P42201	AGFTLLGDSALQCRPSRQWTAAAPTCR	27	2	2990.46	490	516	yes	no	4	3.2462e-17	61.801	13
F1MPG7	F1MPG7	AGFVPVYLR	9	0	1020.58	726	734	yes	yes	2	0.032428	59.205	0
A0A3Q1M739;A5D980;A0A3Q1LU97	A0A3Q1M739	AGFWEEFESLQK	12	0	1469.68	244	255	yes	no	2	1.3275e-18	171.36	13
A6QL85	A6QL85	AGGAAAVITEPEHTK	15	0	1450.74	76	90	yes	yes	2;3	1.1039e-08	106.29	20
Q24JZ7;A0A3Q1LIX4;A0A3Q1LV32;A0A3Q1N4X8	Q24JZ7	AGGAGVPAFYTSTGYGTLVQEGGSPIK	27	0	2584.28	147	173	yes	no	2;3	9.6762e-39	92.426	23
Q2HJ57	Q2HJ57	AGGANYDAQTE	11	0	1095.45	132	142	yes	yes	2	8.6769e-07	145.34	32
A0A3Q1LJK1;A0A3Q1LK06;A0A3Q1N8Y0;A0A3Q1MHP5;A0A3Q1LSZ3;A0A3Q1LNF7;A0A3Q1MQF7	A0A3Q1LJK1	AGGDTLDFEDNMIQSSGTSNK	21	0	2185.94	707	727	yes	no	3	0.00019294	40.756	3
Q2KHU8;G3MWU5	Q2KHU8	AGGEAGVTLGQPHLSR	16	0	1548.8	2	17	yes	no	2	1.441e-87	205.8	15
A0A3Q1MDG4;Q2KIS1	A0A3Q1MDG4	AGGEFLLR	8	0	861.471	96	103	yes	no	2	0.048693	48.561	2
E1BA60	E1BA60	AGGGAGDPGR	10	0	813.373	2	11	no	no		1	NaN	0
E1BEI2	E1BEI2	AGGGGGSSGAGGGSGCGTGSSR	22	0	1696.68	11	32	yes	yes	2;3	0.00033961	39.005	8
Q0VCY6	Q0VCY6	AGGGPTLQCPPPSSPEMAASLEYDYETIR	29	0	3093.41	272	300	yes	yes	3	1.9955e-34	84.529	4
E1BAP3	E1BAP3	AGGGTGHLNAQR	12	0	1137.56	438	449	yes	yes	3	0.012027	30.55	1
E1BBY7	E1BBY7	AGGIETIANEYSDR	14	0	1494.7	20	33	yes	yes	2	2.0362e-11	129.82	18
A7YY47;A0A3Q1LNG7;E1B8N6	A7YY47	AGGPATPLSPTR	12	0	1123.6	15	26	yes	no	2	2.0344e-07	132.01	15
A0A3Q1M057;A0A3Q1LMA3;F1N169;A0A3Q1M0Y7;A0A3Q1MZI6;A0A3Q1MQ34;E1BKX7	F1N169	AGGPGLER	8	0	755.393	2243	2250	no	no	2	0.0049036	95.541	18
A0A3Q1M057;A0A3Q1LMA3;F1N169	F1N169	AGGPGLERAEAGVPAEFSIWTR	22	1	2270.14	2243	2264	no	no	3	6.2878e-08	52.061	15
F1MJI7	F1MJI7	AGGPSTPLSPTR	12	0	1139.59	33	44	yes	yes	2	0.00017276	85.355	7
A0A3S5ZPQ3;A0A3Q1NGF0;A0A3Q1MVI3;A0A3Q1MGZ3	A0A3S5ZPQ3	AGGPVAGSEEPSAPLPVAVGAAEPGASMK	29	0	2603.29	420	448	yes	no	3	2.7163e-54	117.61	18
F1N7I5	F1N7I5	AGGQPETASPELFK	14	0	1430.7	921	934	yes	yes	2	0.0010592	62.303	8
A0A3Q1LWN4;A0A3Q1N7L1;E1BME9	A0A3Q1LWN4	AGGQPLAPPPEAR	13	0	1259.66	319	331	yes	no	2	3.7007e-05	92.538	18
F1MMU4	F1MMU4	AGGSAALSPSK	11	0	944.493	24	34	yes	yes	2	6.374e-53	211.27	17
Q2TBX6;G5E589	Q2TBX6	AGGSASAMLQPLLDNQVGFK	20	0	2003.01	165	184	yes	no	2;3	4.1081e-55	158.11	35
A7E3W5	A7E3W5	AGGSFDLR	8	0	821.403	11	18	yes	yes	2	0.0049398	95.352	4
A0A3Q1LVW2;F1N4N6;A0A3Q1MX25;A0A3Q1LWF7	A0A3Q1LVW2	AGGSLCHILAAAYK	14	0	1430.73	86	99	yes	no	3	8.3929e-05	74.392	4
G3X879;A1L504	G3X879	AGGSSNTLSQALHWVR	16	0	1682.85	612	627	yes	no	3	1.9378e-05	68.044	12
A0A3Q1MBP4;Q0VCV0	A0A3Q1MBP4	AGGTSQVNSSGGTQAK	16	0	1448.69	168	183	yes	no	2	0.036786	28.206	1
Q3T067;F1MX05	Q3T067	AGGVFTPGAAFSR	13	0	1236.63	395	407	yes	no	2	5.5792e-11	134.84	17
Q3SZM3	Q3SZM3	AGHDQVVVLLSDIR	14	0	1520.83	95	108	yes	yes	3	0.00010537	71.692	5
Q17QI3;A0A3Q1MUM9	Q17QI3	AGHFDKEIVPVFVSSK	16	1	1758.93	195	210	yes	no	3;4	2.0053e-05	69.594	20
P07688	P07688	AGHNFYNVDLSYVK	14	0	1625.78	43	56	yes	yes	3	0.0052781	33.842	2
A0A3Q1LHW1;F2Z4I9	A0A3Q1LHW1	AGHQSAATSNLSGLSLQEAQQILNVSK	27	0	2751.42	14	40	yes	no	3	1.987e-17	63.029	4
F1N468;A0A3Q1LTP0;A0A3Q1MB39	F1N468	AGHYAASVIIR	11	0	1156.64	322	332	yes	no	3	7.3133e-05	90.108	17
F1MIH4;P35526;A0A3Q1MD28;A0A3Q1MRM9	F1MIH4	AGIDGESIGNCPFSQR	16	0	1706.77	207	222	yes	no	2	0.00028709	55.452	6
A0A3Q1LQ03;A0A3Q1LYV1;A0A3Q1LLI0;A0A3Q1NG79;F1MYN8	A0A3Q1LQ03	AGIEGPLLPSEVER	14	0	1465.78	1747	1760	no	no	2	1.8609e-05	91.937	2
P04038;A0A3Q1LXK7;A0A3Q1M1C3	P04038	AGIFQSAK	8	0	820.444	67	74	yes	no	2	0.00076047	129.39	8
Q3SYU2	Q3SYU2	AGIIASAR	8	0	757.445	43	50	yes	yes	2	0.02264	79.469	6
F1MLD7	F1MLD7	AGIIQVLLEAVAIAAK	16	0	1578.97	312	327	yes	yes	2;3	7.5869e-13	113.63	3
E1BP91	E1BP91	AGIISTVEVLK	11	0	1128.68	630	640	yes	yes	2	0.0049988	55.064	8
F2Z4H3	F2Z4H3	AGILFEDIFDVK	12	0	1365.72	2	13	yes	yes	2	3.1878e-06	120.99	11
A0A3Q1ME09;F1N6H4	F1N6H4	AGINQNMDSITEELQAK	17	0	1860.89	4898	4914	no	no	2;3	1.9282e-06	86.814	15
Q3MHL4;A0A3Q1LW27	Q3MHL4	AGIPVYAWK	9	0	1003.55	95	103	yes	no	2	0.016272	57.281	8
G3N3E1;A0A3Q1NCB1	G3N3E1	AGISDAQLTDAETSK	15	0	1505.72	271	285	yes	no	2	1.1365e-62	197.3	1
A6QPP8;A0A3Q1NFD9;Q08E51	A6QPP8	AGISGFGGGVVEGVK	15	0	1332.7	155	169	yes	no	2	0.0008044	52.735	4
Q0V8B7;A6H7F8	Q0V8B7	AGITTTLNSR	10	0	1032.56	472	481	yes	no	2	0.024408	45.368	1
A0A3Q1LHT7	A0A3Q1LHT7	AGIVQDTWHK	10	0	1153.59	830	839	no	no	3	0.00064775	68.657	3
A0A3Q1MN60;A6QP55;A0A3Q1M2J8	A0A3Q1MN60	AGIVTPGLTEDQLWR	15	0	1654.87	55	69	yes	no	2	0.00027353	69.349	6
A0A3Q1LSB6;A0A3Q1MQZ2;Q32PF2	A0A3Q1LSB6	AGKDLVSSLTSGLLTIGDRFGGALDAAAK	29	2	2803.51	916	944	yes	no	4	1.8355e-64	127.73	2
A0A3Q1MIS1;A0A3Q1MIW2;F1MJH1;Q3SX14;F1N1I6;CON__Q3SX14	F1N1I6	AGKEPGLQIWR	11	1	1253.69	126	136	no	no	3	7.3021e-06	124.67	18
Q5E9E6;G3X7N2	Q5E9E6	AGKFPSLLTHNENMVAK	17	1	1855.96	131	147	yes	no	3	0.00038441	45.618	6
F1MQ37;Q27991;A0A452DIZ9	F1MQ37	AGKLDPHLVLDQLR	14	1	1573.89	680	693	no	no	3;4	0.00027789	63.185	36
A5D984	A5D984	AGKPVICATQMLESMIK	17	1	1875.96	320	336	yes	yes	2;3	8.2756e-06	73.624	16
Q3MHZ4	Q3MHZ4	AGKPYCQPCFLK	12	1	1467.7	442	453	yes	yes	3	0.0043601	44.612	8
A6QPK7;A0A3Q1LPM0	A6QPK7	AGLCQPFVYGGCR	13	0	1483.67	62	74	yes	no	2;3	8.5905e-14	149.94	33
A6QPK7;A0A3Q1LPM0	A6QPK7	AGLCQPFVYGGCRAK	15	1	1682.8	62	76	yes	no	3	0.00024451	59.185	6
P00974	P00974	AGLCQTFVYGGCR	13	0	1487.66	62	74	yes	yes	2;3	9.8085e-32	180.8	67
P00974	P00974	AGLCQTFVYGGCRAK	15	1	1686.8	62	76	yes	yes	3	1.3054e-11	122.52	16
P00974	P00974	AGLCQTFVYGGCRAKR	16	2	1842.9	62	77	yes	yes	3;4	4.7909e-05	63.364	2
A0A3Q1MH94;A0A3Q1LZ15;G3N047;A0A3Q1LX17;A0A3Q1MGW1;A0A3Q1MGB6;A0A3Q1M056	A0A3Q1MH94	AGLEDWPLTGAPPYR	15	0	1641.82	123	137	yes	no	2	0.00020557	72.006	8
Q7YRA3	Q7YRA3	AGLELLSDQGYR	12	0	1320.67	2	13	yes	yes	2	0.00011687	70.1	1
CON__ENSEMBL:ENSP00000377550;CON__P13646-1	CON__ENSEMBL:ENSP00000377550	AGLENTVAETECR	13	0	1448.66	343	355	yes	no	2	0.0010785	60.434	1
A0A3Q1NAF6;P07224;CON__P07224;A0A3Q1MKZ3;A0A3Q1MMH1	P07224	AGLFTAAR	8	0	805.445	94	101	no	no	2	0.015034	77.058	10
P48818;A0A3Q1LQ76	P48818	AGLGSGLSLSGIVHQELSR	19	0	1880.01	513	531	yes	no	3	2.6272e-11	96.544	16
F2Z4F5	F2Z4F5	AGLLALEFYTPEASSWR	17	0	1909.96	568	584	yes	yes	2	6.913e-06	77.305	3
Q1RMS1	Q1RMS1	AGLLGQPDVSVASQNCDEEK	20	0	2115.97	676	695	yes	yes	2;3	1.7032e-11	79.633	5
P68102	P68102	AGLNCSTETMPIK	13	0	1420.67	214	226	yes	yes	2	3.0982e-05	98.943	16
A0A3Q1M104;A0A3Q1MAZ2;F1MJI8;A0A3Q1N3K8	A0A3Q1M104	AGLNQEWGLIR	11	0	1255.67	814	824	yes	no	2	0.042612	41.876	0
F6QQ60	F6QQ60	AGLNSLEAVK	10	0	1000.56	2	11	yes	yes	1;2	1.808e-05	136.99	16
F6QQ60	F6QQ60	AGLNSLEAVKR	11	1	1156.66	2	12	yes	yes	2	5.9352e-14	168.83	14
G5E5C0	G5E5C0	AGLPAAGPDEDGDGELTAPDSALDTSLDR	29	0	2825.28	437	465	yes	yes	3	2.08e-12	59.282	1
G3MY67;A0A3Q1MCH3;G5E6M7;P31039	G3MY67	AGLPCQDLEFVQFHPTGIYGAGCLITEGCR	30	0	3365.56	284	313	yes	no	3;4	1.826e-46	102.57	24
Q2NL21	Q2NL21	AGLPGFYDPCVGEEK	15	0	1637.74	509	523	yes	yes	2	0.0039951	42.556	1
Q2KJC3	Q2KJC3	AGLPLYFFINPER	13	0	1535.81	306	318	yes	yes	2	0.00051015	69.979	5
A0A3Q1LH60;A0A3Q1M0C9;F1N6K7	A0A3Q1LH60	AGLPVPHTNTGDSSQGPCEPLPGPPVQPR	29	0	2961.44	90	118	yes	no	3	0.021526	16.447	1
E1BEX4;A0A3Q1LPF4	E1BEX4	AGLQEAGLAPVPMIIFAK	18	0	1825.02	246	263	yes	no	2	7.0109e-10	95.417	14
P0C0S9;A0A3Q1MF62;Q3ZBX9;A0A3Q1MDK7;A0A3Q1N7K2;A0A0A0MP93;E1BH22;A1A4R1;F1MRN2;A0A096LNF2;F2Z4I6;F2Z4J1;F2Z4G5;A4IFU5;A0A0A0MP90;A0A3Q1N0B0;Q32LA7;P0C0S4	E1BH22	AGLQFPVGR	9	0	943.524	22	30	no	no	2	0.00012965	148.07	73
P0C0S9;A0A3Q1MF62;Q3ZBX9;A0A3Q1MDK7;A0A3Q1N7K2;E1BH22;A1A4R1;F1MRN2;A0A096LNF2;F2Z4I6;F2Z4J1;F2Z4G5;A4IFU5;A0A0A0MP90	E1BH22	AGLQFPVGRVHRLLR	15	2	1718.02	22	36	no	no	3;4	1.8523e-06	91.914	8
A0A3Q1MAL1;Q5BIP4;A0A3Q1N3K4	A0A3Q1MAL1	AGLQSLEASGR	11	0	1087.56	351	361	yes	no	2	2.1941e-05	122.13	11
E1B828	E1B828	AGLSDLELR	9	0	972.524	2	10	yes	yes	2	0.0083921	48.283	2
F1N4W0	F1N4W0	AGLSVLLK	8	0	799.517	199	206	yes	yes	2	0.054322	46.994	6
A0A3Q1LP31;E1BE28	A0A3Q1LP31	AGLTDQVSHHAR	12	0	1290.64	568	579	yes	no	3	3.2246e-05	87.001	1
Q0VC22;F1MHV9;A0A3Q1M0K9;A0A3Q1MB95;A0A3Q1M6N8;E1BI74	Q0VC22	AGLTLPPGFR	10	0	1027.58	88	97	no	no	2	0.0013286	85.064	17
P13620	P13620	AGLVDDFEK	9	0	992.481	64	72	yes	yes	2	0.0023581	103.56	13
F6QN89	F6QN89	AGLVELLLR	9	0	982.618	53	61	yes	yes	2	0.0096603	65.038	1
A5PK13	A5PK13	AGLVVEDALFETLPSDVR	18	0	1930	780	797	yes	yes	2;3	7.1298e-19	113.65	13
A0A3Q1M057;A0A3Q1LMA3;F1N169	F1N169	AGMAPLQVK	9	0	913.506	1478	1486	no	no	2	0.0024071	110.63	32
A0A3Q1M057;A0A3Q1LMA3;F1N169	F1N169	AGMAPLQVKVQGPK	14	1	1422.8	1478	1491	no	no	3	0.0004123	62.891	5
F1MMQ7	F1MMQ7	AGMEEDHTYEGLDIDQTATYEDIVTLR	27	0	3084.39	188	214	yes	yes	3	2.0225e-12	59.691	7
F1MRG0	F1MRG0	AGMSMEQAQELLEWVSTPQVK	21	0	2361.13	145	165	yes	yes	3	2.3942e-05	44.5	2
P39872;A0A3Q1LRW8;F1N578	P39872	AGMTHIVR	8	0	883.47	51	58	yes	no	2	5.4143e-06	152.39	6
F1MN93	F1MN93	AGNEKEEGETADTVGCCSLR	20	1	2181.93	481	500	yes	yes	3	1.5741e-06	55.588	9
A0A3Q1ME09;F1N6H4	F1N6H4	AGNELLESSAGDDASSLR	18	0	1790.83	6191	6208	no	no	2	1.3381e-20	121.28	17
Q58DT1;A0A3Q1LP69;E1BLQ8	Q58DT1	AGNFYVPAEPK	11	0	1191.59	78	88	yes	no	2	0.001471	65.535	15
A0A3Q1LMV3;E1BKY3	A0A3Q1LMV3	AGNGIHAILLYR	12	0	1296.73	272	283	yes	no	3	0.013016	38.634	0
A0A3Q1LJM2;Q5E9L6;A0A3Q1MLJ1;A0A3Q1M7K8;A0A3Q1MUI5;A0JN96;A0A3Q1LXF1	A0A3Q1LJM2	AGNILLNTEGHAK	13	0	1336.71	147	159	no	no	3	0.00043869	69.641	1
E1BHE1;A0A3Q1LPH8;E1BJ19	E1BHE1	AGNILLTEPGQVK	13	0	1338.75	126	138	yes	no	2	5.0648e-23	163.16	17
F1N301;A0A3Q1LR67	F1N301	AGNLGGGVVTIER	13	0	1241.67	53	65	yes	no	2;3	1.2033e-05	113.69	18
F1N169	F1N169	AGNNMLLVGVHGPR	14	0	1433.76	2585	2598	yes	yes	2;3	6.4631e-50	189.18	54
H2XJF0;E1BK52;A0A3Q1M334	H2XJF0	AGNVLMTLEGDIR	13	0	1387.71	160	172	yes	no	2	2.7632e-13	145.89	10
F1MSB6	F1MSB6	AGPALELQDGPAAPK	15	0	1433.75	374	388	yes	yes	2	5.9185e-05	82.417	14
F1N3J9	F1N3J9	AGPAPEPDPEAAGAEQGTDSTEAPAKPK	28	1	2688.25	68	95	yes	yes	3	0.0027874	23.917	1
A6QQP5	A6QQP5	AGPASSLTGEEEPLVCNEDEGAEAPTSNGPEAR	33	0	3340.46	445	477	yes	yes	3	7.48e-12	52.268	4
Q3ZBI7;A0A3Q1ML84	Q3ZBI7	AGPEADAQFHFTGIK	15	0	1587.77	2	16	yes	no	2;3	8.2051e-07	95.428	11
F1N0I9	F1N0I9	AGPEAEGEQDEAK	13	0	1329.57	18	30	yes	yes	2	0.037488	33.229	1
E1BC96;G3MX37	E1BC96	AGPEDDEERGEGAPGEEGK	19	1	1927.8	136	154	yes	no	3	0.0013125	35.176	1
A0A3Q1MNA4;E1BA71	A0A3Q1MNA4	AGPESSSTYSIR	12	0	1253.59	193	204	yes	no	2	0.035675	35.944	1
F1N5W5;A0A3Q1MJL8;A0A3Q1N3K3	F1N5W5	AGPFDEFQIATMLK	14	0	1566.78	113	126	yes	no	2	0.034393	30.889	1
Q2KI29	Q2KI29	AGPGAAFR	8	0	745.387	2	9	yes	yes	2	0.0028022	76.847	6
A0A3Q1M591	A0A3Q1M591	AGPGPGDPDEQYDFLFK	17	0	1851.83	2	18	yes	yes	2	2.3939e-05	57.802	2
A0A3Q1M739;A5D980;A0A3Q1LU97	A0A3Q1M739	AGPGSPLR	8	0	753.413	158	165	yes	no	2	0.016105	67.032	2
A0A3Q1MRE3;F1MY16;A0A3Q1LUW4;A0A3Q1M6X7	A0A3Q1MRE3	AGPGTEPTAHASAGETSSLQPAETPPVDSGGR	32	0	3031.41	1231	1262	yes	no	3	0.0014386	21.023	1
F1MD83;E1BIK4	F1MD83	AGPHCNKVEVIAELK	15	1	1663.87	76	90	yes	no	2;3;4	3.524e-10	125.54	29
F1MD83;E1BIK4	F1MD83	AGPHCNKVEVIAELKNGK	18	2	1963.03	76	93	yes	no	4	0.011667	25.236	1
F1MCT8;A0A3Q1M326;A3KMV6;A0A3Q1NB36	F1MCT8	AGPIWDLR	8	0	926.497	200	207	no	no	2	0.026097	58.815	6
Q148N0;A0A3Q1NKS6;A0A3Q1MVL5	Q148N0	AGPLVEAQPNVDK	13	0	1336.7	110	122	yes	no	2	5.238e-31	175.15	17
A0A3Q1M6K1	A0A3Q1M6K1	AGPSSDASLAPHTMEVLLLR	20	0	2064.07	325	344	yes	yes	3	1.6038e-12	83.849	3
A0A3S5ZPM3	A0A3S5ZPM3	AGQAVDDFIEK	11	0	1191.58	153	163	yes	yes	2	0.00036513	111.61	15
Q3SYU6	Q3SYU6	AGQCVIGLQMGTNK	14	0	1475.72	161	174	yes	yes	2;3	6.1928e-125	234.9	14
Q3ZC83;A0A3Q1MJQ0;F6PZI3	Q3ZC83	AGQEETGFSAPSSQPAK	17	0	1690.78	261	277	yes	no	2	0.00080527	46.592	6
F1N4I7	F1N4I7	AGQEMSLAALK	11	0	1117.58	7	17	yes	yes	2	0.019476	42.19	1
A6QLB3;F1MGZ4	A6QLB3	AGQGLGASVVSWR	13	0	1286.67	120	132	yes	no	2;3	2.6598e-13	146.11	35
A0A3Q1LQY9;A0A3Q1M8Y4;A0A3Q1LTF4;E1B885;A0A3Q1MHA1;A0A3Q1M6F0	A0A3Q1LQY9	AGQHSQAVADLQAALR	16	0	1634.85	447	462	yes	no	3	0.05593	25.558	0
F1MPG7	F1MPG7	AGQNASIVSLK	11	0	1086.6	978	988	yes	yes	2	0.063615	32.523	1
A0A3Q1M057;A0A3Q1LMA3;F1N169	F1N169	AGQSAAGAVLGIGADTR	17	0	1513.78	8	24	no	no	2;3	2.5792e-61	190.03	61
Q32L92;A0A3Q1LNX9	Q32L92	AGQSVIGLQMGTNK	14	0	1402.72	159	172	yes	no	2	9.6692e-06	101.39	0
A0A3Q1LT42;A0A3Q1LP14;F1MH24;H2XJE8;A0A3Q1MBL6;A0A3Q1MB88;A0A3Q1MBV0;A0A3Q1MG95;A0A3Q1N8X2	A0A3Q1MBL6	AGQTQPNPGILPIQPALTPR	20	0	2068.14	373	392	no	no	2;3	3.0232e-15	96.562	15
F1MX88;A0A3Q1MJF5;A0A3Q1LHX4;A6QNM9;A0A3Q1MLV2;A0A3Q1M9V5;A0A3Q1MUQ5;A0A3Q1M6G7	A6QNM9	AGQTTYSGVIDCFR	14	0	1573.72	550	563	no	no	2	0.011474	58.676	0
A7YY47;A0A3Q1LNG7	A7YY47	AGQTVTIWAANAGVTASPPTDLIWK	25	0	2567.34	492	516	yes	no	2;3	6.5064e-11	55.228	19
F1MJI7	F1MJI7	AGQTVTVWAAGAGVAHSPPSTLVWK	25	0	2490.3	532	556	yes	yes	3	1.1651e-22	73.672	9
G3MZH3;F1MHT3;A0A3Q1LUB6	G3MZH3	AGQVAYLEK	9	0	977.518	752	760	no	no	2	0.025442	50.04	2
P81187;CON__Q3KUS7;A0A3Q1LRP5	P81187	AGQVLEYLCPSGFYPYPTQIR	21	0	2458.2	54	74	yes	no	2;3	1.2523e-05	47.499	7
E1BA58	E1BA58	AGQVWAPEGSTAFK	14	0	1447.71	121	134	yes	yes	2	0.00034967	76.143	4
Q4JF28	Q4JF28	AGQWLCAQR	9	0	1088.52	273	281	yes	yes	2	0.048095	41.652	2
Q2UVX4;CON__Q2UVX4;A0A3Q1M2B2;A0A3Q1MGT0;A0A3Q1MHV6	Q2UVX4	AGQYSSDLR	9	0	995.467	681	689	yes	no	2	0.011571	69.423	2
Q2UVX4;CON__Q2UVX4;A0A3Q1M2B2;A0A3Q1MGT0;A0A3Q1MHV6	Q2UVX4	AGQYSSDLRK	10	1	1123.56	681	690	yes	no	3	0.0022262	54.539	4
Q9XSA7;A2VE46	Q9XSA7	AGSDGESIGNCPFSQR	16	0	1680.72	25	40	yes	no	2	4.6134e-05	72.958	16
A0A3Q1NE82;F1MCK2;A0A3Q1MHT0	A0A3Q1NE82	AGSISTAGPELPGAGHSK	18	0	1635.82	228	245	yes	no	3	8.9401e-05	47.204	11
G3MYE7;A0A3Q1M211	G3MYE7	AGSLESDGCPK	11	0	1119.49	433	443	yes	no	2	0.039284	37.191	1
F6RIL9;E1BNH0;A0A3Q1M585;A0A3Q1LPM2;G3MXZ8;A0A3Q1NHF0	F6RIL9	AGSPCLETPSR	11	0	1173.54	1702	1712	yes	no	2	0.0058233	53.327	2
E1BI70	E1BI70	AGSPCPQPSGELPR	14	0	1451.68	21	34	yes	yes	2	0.0025514	70.488	0
A5D7G6	A5D7G6	AGSPTLLNCLMYK	13	0	1466.73	703	715	yes	yes	2	1.3468e-05	112.75	7
P23004;A0A3Q1M7H9;A0A3Q1MCJ8	P23004	AGSRYENSNNLGTSHLLR	18	1	1987.98	67	84	yes	no	4	0.054227	15.766	1
A0A3Q1M571;Q0V8M0	A0A3Q1M571	AGSSGQLVAPDGACGK	16	0	1473.69	602	617	yes	no	2	0.026546	29.341	1
A0A3Q1MBW4;A0A3Q1LK90;A4FUC8	A0A3Q1MBW4	AGSTTEHAPDYTAILGISDEAAR	23	0	2345.11	2	24	yes	no	3	7.2899e-18	80.303	8
A0A3Q1MR14	A0A3Q1MR14	AGSVADSDAVVK	12	0	1117.56	2	13	yes	yes	2	4.0958e-05	94.692	10
Q3ZCI1	Q3ZCI1	AGSVPSLAAGLLFGGLAGLGSYQLSQDPK	29	0	2773.47	33	61	yes	yes	3	4.5768e-98	160.43	12
A0A3Q1M545;A0A3Q1M6W5;A0A3Q1NF45;F1MGX4;A0A3Q1LT79;A0A3Q1MQS9;A0A3Q1M2H7;A0A3Q1M9C2;A0A3Q1NIW1;A0A3Q1MFJ8	A0A3Q1M545	AGSVSLDSVLGDVR	14	0	1373.72	906	919	yes	no	2	0.00032936	76.655	11
A6QQN2	A6QQN2	AGSWAAIYQDIR	12	0	1349.67	13	24	yes	yes	2	3.3458e-05	119.16	11
E1BFB0;A0A3Q1M8L3;A0A3Q1MT78;A0A3Q1LNC8;A0A3Q1LWG5;A0A3Q1N827;A0A3Q1NKL1	E1BFB0	AGTFQAFEQFGQQLLAHGHYASPEIK	26	0	2874.41	1392	1417	no	no	4	0.0012777	26.443	2
E1B6X6	E1B6X6	AGTGENAPWVVEDELVK	17	0	1812.89	264	280	yes	yes	2	0.00033362	65.563	0
A0A140T866;Q5EAD2	Q5EAD2	AGTGVDNVDLEAATR	15	0	1487.72	76	90	no	no	2;3	9.8157e-91	216.03	17
A6N9I4;F1MJ35	A6N9I4	AGTLDLDKGCTVEELLR	17	1	1888.96	2	18	yes	no	2	1.1127e-05	78.096	4
F1N3A1;CON__Q28194;A0A3Q1MQV3;Q28178	F1N3A1	AGTLDLSLTVQGK	13	0	1301.72	125	137	no	no	2;3	6.2892e-14	145.09	69
A0A3Q1LTP4;Q3ZBF8;A0A3Q1M523	A0A3Q1LTP4	AGTLIMALHDSSDYLLESAK	20	0	2134.06	231	250	yes	no	3	9.6871e-13	86.727	13
A0A3Q1LXK9;A0A3Q1M2E4;E1BF59;A0A3Q1MQG2;A0A3Q1M6Q7;A0A3Q1NIP5;A0A3Q1LJL6;A0A3Q1LVA4;A0A3Q1LXH1;A0A3Q1MRS3	A0A3Q1LXK9	AGTLSITEFADMLSGNAGGFR	21	0	2114.01	4193	4213	yes	no	2	5.42e-15	96.591	1
E1B796	E1B796	AGTPDILKPLGPESPR	16	1	1646.9	242	257	yes	yes	2;3	1.5235e-05	75.463	13
A5D7D1;A0A452DIE5;A0A3Q1MFS2;A0A3Q1MAJ8;A0A3Q1MR52;A0A3Q1MRU0	A5D7D1	AGTQIENIDEDFR	13	0	1506.7	67	79	yes	no	2	1.2511e-42	192.1	17
A5D7D1;A0A452DIE5;A0A3Q1MFS2;A0A3Q1MAJ8;A0A3Q1MR52;A0A3Q1MRU0	A5D7D1	AGTQIENIDEDFRDGLK	17	1	1919.92	67	83	yes	no	2;3	1.3818e-33	153.09	7
A0A3Q1MPS4;A0A3Q1MBS5;Q3ZC55;A0A3Q1LWS8;A0A3Q1M2X5;Q0III9;Q3B7N2	A0A3Q1MPS4	AGTQIENIEEDFR	13	0	1520.71	48	60	no	no	2	9.0599e-155	255.19	18
A0A3Q1MPS4;A0A3Q1MBS5;Q3B7N2	A0A3Q1MPS4	AGTQIENIEEDFRDGLK	17	1	1933.94	48	64	no	no	2;3	1.6583e-28	146.78	25
A0A3Q1LP96;A0A3Q1MH34;E1BBI8	A0A3Q1LP96	AGTTISTLAGLSLK	14	0	1331.77	200	213	yes	no	2	0.0014462	56.225	4
Q3SYV4	Q3SYV4	AGTTPYVQAFDSLLAGPVAEYLK	23	0	2410.24	38	60	yes	yes	2;3	0	331.4	34
A0A3Q1MS42;E1BFF0	E1BFF0	AGTVGWFHLK	10	0	1114.59	464	473	no	no	2	0.0024826	70.919	11
A4FUD9;A0A3Q1LZF0	A4FUD9	AGTVVLDDVELR	12	0	1285.69	2	13	yes	no	2	1.3701e-06	123.63	12
A0A3Q1NE82;F1MCK2;A0A3Q1MHT0	A0A3Q1NE82	AGVAGSPEASVSGSK	15	0	1302.64	5604	5618	yes	no	2	0.0016015	48.741	1
A0A452DJ88;P05126	A0A452DJ88	AGVDGWFK	8	0	878.429	269	276	yes	no	2	0.0010639	120.65	18
F1MN55	F1MN55	AGVGDAAAPR	10	0	883.451	2	11	yes	yes	2	0.0015551	61.679	3
Q2HJ65;A0A3Q1LZ47;Q1LZ92	Q2HJ65	AGVIFPVGR	9	0	914.534	19	27	no	no	2	0.0026418	94.407	18
A0A3Q1MCV0;Q32S21	A0A3Q1MCV0	AGVIGLTQSAAR	12	0	1142.64	172	183	yes	no	2	0.00013516	91.867	18
P62871;A0A3Q1LJU0;A5PKD6;P11017	P62871	AGVLAGHDNR	10	0	1008.51	305	314	no	no	2	0.00019586	117.89	15
F1MQ37;Q27991;A0A452DIZ9	F1MQ37	AGVLAHLEEER	11	0	1222.63	765	775	no	no	2;3	6.1297e-06	134.25	41
F1MQ37;Q27991;A0A452DIZ9	F1MQ37	AGVLAHLEEERDLK	14	1	1578.84	765	778	no	no	4	0.0048857	37.013	2
P61420	P61420	AGVLSQADYLNLVQCETLEDLK	22	0	2478.23	25	46	yes	yes	2;3	2.9269e-43	131.09	9
Q3T0S7	Q3T0S7	AGVMALANLLQIQR	14	0	1496.85	133	146	yes	yes	2	0.0016126	53.683	1
Q1LZ81;A0A3Q1LF77;A0A3Q1M978	Q1LZ81	AGVNFSEFTGVWK	13	0	1440.7	76	88	yes	no	2	2.0262e-05	107.79	16
Q2TBQ5	Q2TBQ5	AGVNTVTTLVENK	13	0	1344.72	138	150	yes	yes	2	7.4079e-31	172.27	17
Q2TBQ5	Q2TBQ5	AGVNTVTTLVENKK	14	1	1472.82	138	151	yes	yes	2	2.4981e-05	99.522	2
Q3T058;A0A3Q1LPP5;F1MMQ5	Q3T058	AGVPASYLLIPAASYVLPEVSK	22	0	2244.24	380	401	yes	no	3	0.047823	13.057	1
A0A3Q1LNU8;F1MN29;A0A3Q1ME37;A0A3Q1M4B7;A0A3Q1M8Q7	A0A3Q1LNU8	AGVQSIQIHGTMR	13	0	1396.72	207	219	yes	no	2;3	2.2215e-05	106.29	24
E1BKY9	E1BKY9	AGVSISVVHGNLSEEAAK	18	0	1766.92	198	215	yes	yes	3	1.9018e-08	81.428	5
A0A3Q1M2L8;F1MU48;A0A3Q1M9M6	A0A3Q1M2L8	AGVSVKPFQVK	11	1	1158.68	287	297	yes	no	3	0.00016754	99.568	5
P23805	P23805	AGVTGPSGAIGPQGPSGAR	19	0	1635.83	174	192	yes	yes	2;3	8.3784e-09	87.498	8
A0A3Q1LXK9;A0A3Q1M2E4;E1BF59;A0A3Q1MQG2;A0A3Q1M6Q7;A0A3Q1NIP5;A0A3Q1LJL6;A0A3Q1LVA4;A0A3Q1LXH1;A0A3Q1MRS3	A0A3Q1LXK9	AGVVGPELHEK	11	0	1134.6	3384	3394	yes	no	3	0.0010279	54.784	2
A0A3Q1MSP7;A0A3Q1MYB4;A0A3Q1MFG5;F1MW91;A6H7I5;A0A3Q1NM72	A0A3Q1MSP7	AGVYPEKDQAENEDGAQENTFSMDPQLER	29	1	3267.43	623	651	yes	no	3;4	3.9461e-17	62.374	30
Q95115;F1MER9	Q95115	AGWIQAQQLQGDALR	15	0	1653.86	2	16	yes	no	2	0.0027064	59.542	0
D7GLD0	D7GLD0	AGWLDSELNMFTHQYLQPSR	20	0	2392.13	738	757	yes	yes	3	5.2654e-12	77.514	6
CON__P02584;P02584;E1BHJ0	CON__P02584	AGWNAYIDNLMADGTCQDAAIVGYK	25	0	2716.23	2	26	yes	no	2;3	5.7459e-83	158.73	21
A6QNW7	A6QNW7	AGWNLSAAK	9	0	916.477	264	272	yes	yes	2	0.0035287	87.181	8
Q2HJ74	Q2HJ74	AGWTIVTPPTPIIPDDHPLWMSSK	24	0	2658.35	333	356	yes	yes	3	0.00010242	33.348	8
P31976;A0A3Q1LVC7	P31976	AGYLGSER	8	0	851.414	144	151	yes	no	2	0.0061927	89.55	4
P61625	P61625	AGYLGYTVTWLPSR	14	0	1582.81	398	411	yes	yes	2	4.1279e-05	89.548	2
P34942	P34942	AGYNEDVGDK	10	0	1066.46	329	338	no	no	2	0.0019242	76.221	2
A5D788;A0A3Q1LM94	A5D788	AGYPLEQPFDFR	12	0	1438.69	329	340	yes	no	2	0.00017007	85.731	8
E1BPX9	E1BPX9	AGYPQYVPEILEK	13	0	1505.78	316	328	yes	yes	2	0.00051015	69.979	7
A0A3Q1MEH0;Q56K11	A0A3Q1MEH0	AGYQCNPDSPDSNSANCIEEK	21	0	2354.94	23	43	yes	no	2;3	1.039e-130	220.21	30
A0A3Q1MEH0;Q56K11	A0A3Q1MEH0	AGYQCNPDSPDSNSANCIEEKGTAFDILR	29	1	3228.41	23	51	yes	no	3	9.7866e-08	38.629	2
A0A3Q1MEH0;Q56K11	A0A3Q1MEH0	AGYQCNPDSPDSNSANCIEEKGTAFDILRGESSR	34	2	3744.64	23	56	yes	no	4	3.0306e-05	34.213	3
Q3SZN2;A0A452DIU9	Q3SZN2	AGYQDMPEYENFK	13	0	1590.67	672	684	yes	no	2	0.00087521	63.283	9
Q9XSJ4;F1MB08;A0A3Q1MXQ0;A0A3Q1LGA6	Q9XSJ4	AGYSDKVVIGMDVAASEFYR	20	1	2177.05	234	253	yes	no	3	6.4902e-06	50.425	1
Q3SZV7;A0A452DI25;CON__Q3SZV7;A0A3Q1N2E0	Q3SZV7	AGYTLVK	7	0	750.428	326	332	yes	no	2	0.022021	86.512	11
F6RWK1	F6RWK1	AHALTTEGIFR	11	0	1214.64	272	282	yes	yes	3	0.00048256	60.518	9
A0A3Q1MFL9;A7YY75	A0A3Q1MFL9	AHAPMIAVGSDDSSPNAMAK	20	0	1968.9	175	194	yes	no	3	3.6366e-13	89.468	4
F1MM55	F1MM55	AHATLLGLANR	11	0	1135.65	949	959	yes	yes	3	0.0041369	86.898	1
A4IFE5	A4IFE5	AHATPGNADITTNIPK	16	0	1619.83	66	81	yes	yes	3	0.044739	26.808	1
Q2KJH4	Q2KJH4	AHDGGIYAISWSPDSTHLLSASGDK	25	0	2584.22	232	256	yes	yes	3;4	2.008e-53	130.83	34
F1MTP5	F1MTP5	AHDGGIYAISWSPDSTR	17	0	1831.85	232	248	yes	yes	2;3	2.5769e-20	136.27	7
Q3ZCI9;A0A3Q1MTL6	Q3ZCI9	AHEILPDLVCCSAK	14	0	1611.77	139	152	yes	no	3	0.00030293	56.482	1
A0A3Q1M057;A0A3Q1LMA3;F1N169	F1N169	AHEPTYFTVDCTEAGQGDVSIGIK	24	0	2594.2	786	809	no	no	3	5.6186e-103	190.57	675
A2VDW9	A2VDW9	AHETENVDGTEGPANEDEDIGDDSMK	26	0	2774.11	34	59	yes	yes	3	0.052197	11.207	2
Q2T9Y6	Q2T9Y6	AHEWVPLWLLR	11	0	1418.78	239	249	yes	yes	3	0.037978	23.376	1
E1B7G3	E1B7G3	AHFFLGQCQLEMESYDEAIANLQR	24	0	2869.32	385	408	yes	yes	3	0.045442	12.929	1
Q2KJ81	Q2KJ81	AHFGLPSVEAEDK	13	0	1398.68	358	370	yes	yes	3	4.2937e-05	79.492	17
Q2KJ81	Q2KJ81	AHFGLPSVEAEDKEGKPPISVK	22	2	2334.22	358	379	yes	yes	4	3.739e-12	61.181	7
A0A3Q1MBP1;A0A3Q1M930;A0A3Q1MJM1;E1B748	A0A3Q1MBP1	AHFNLDESGVLSLDR	15	0	1671.82	541	555	no	no	3	8.2051e-07	95.428	6
A0A3Q1N0R5;A0A3Q1M861;F1MQA8	A0A3Q1N0R5	AHFSGQELNVVQIEENSSK	19	0	2115.02	546	564	yes	no	3	0.042356	14.77	1
A0A3Q1MRN9;A0A3Q1LSQ6;E1BG26;A0A3Q1M2D1;A0A3Q1LMJ5;A0A3Q1M5T0	A0A3Q1MRN9	AHGGISLSELEASVASPFTSK	21	0	2087.05	894	914	yes	no	3	0.059016	11.3	1
P00829;A0A452DII8	P00829	AHGGYSVFAGVGER	14	0	1405.67	226	239	yes	no	2;3	4.4482e-76	209.85	51
P00423;A0A3Q1M380	P00423	AHGSVVKSEDYALPSYVDRR	20	2	2248.12	23	42	yes	no	4	5.9332e-05	45.608	2
A0A3Q1LK49;CON__Q9TRI1;A5D7R6	A0A3Q1LK49	AHIAFKPTVAQQR	13	1	1465.82	203	215	yes	no	3	0.00034953	63.401	5
A0A3Q1LSA9;A0A3Q1LQH0;Q0V8H6	A0A3Q1LSA9	AHILACAPSNSGADLLCQR	19	0	2052.98	514	532	yes	no	3	0.0061855	25.508	1
P06623	P06623	AHITLGCAGDVEAVQTGIDLLEIVR	25	0	2649.38	308	332	yes	yes	3	3.3803e-83	159.74	13
A0A3Q1MPT7;A0A3Q1MMK1;F1MQ85	A0A3Q1MPT7	AHLALEEDLNSEIQALDAVNK	21	0	2292.16	308	328	yes	no	3	3.5226e-07	54.637	2
Q3T199;E1BEQ3;E1B8G4	Q3T199	AHLGTALK	8	0	809.476	30	37	yes	no	2	0.003816	101.28	2
Q3SZ20	Q3SZ20	AHLLADMAHISGLVAAK	17	0	1716.93	246	262	yes	yes	4	3.8591e-12	109.83	7
A0A3Q1LLU1;F1N0R5	A0A3Q1LLU1	AHLLSLVDPMHR	12	0	1387.74	1751	1762	yes	no	2;3	6.0335e-09	144.77	15
P39872;A0A3Q1LRW8	P39872	AHLMEVQVNGGTVAEK	16	0	1681.85	178	193	yes	no	3	1.1586e-07	95.067	10
A0A3Q1LSE7;A0A3Q1MG97	A0A3Q1LSE7	AHLSEVQAFFENQSEATFR	19	0	2210.04	979	997	yes	no	3	3.2546e-06	55.206	3
F1MFG9;A0A3Q1LLG5;A0A3Q1MRH5	F1MFG9	AHLTELQR	8	0	966.525	745	752	yes	no	2	0.0078728	83.614	2
P27214;F1MUN7;F1MD66	P27214	AHLVAVFNEYQR	12	0	1445.74	387	398	yes	no	3	4.455e-06	120.09	18
P49951;F1MPU0	P49951	AHMGMFTELAILYSK	15	0	1710.85	1312	1326	yes	no	3	0.00026334	49.482	1
G3MZY8	G3MZY8	AHNNELEPTPGNTLR	15	0	1661.81	720	734	yes	yes	3	0.062712	25.365	0
Q2HJD0;A0A3Q1MJK0	Q2HJD0	AHPVFYLGTYSQALNDAK	18	0	1993.99	150	167	yes	no	3	1.0328e-19	115.8	12
A2VDX0;A0A3Q1LTQ6	A2VDX0	AHQTGIHATEELK	13	0	1433.73	2	14	yes	no	2;3	5.1627e-06	106.17	17
A2VDX0;A0A3Q1LTQ6	A2VDX0	AHQTGIHATEELKEFFAK	18	1	2056.04	2	19	yes	no	4	1.2063e-10	96.773	12
A0A3Q1MLW0;P61287;A0A3Q1N170;Q3SWW9;A0A3Q1MJE6;A0A3Q1NGM8;Q3T0E7	Q3T0E7	AHQVVEDGYEFFAK	14	0	1638.77	247	260	no	no	2;3	5.1692e-11	127.17	31
Q3T003	Q3T003	AHSIQIMK	8	0	926.501	121	128	yes	yes	2	0.001791	98.458	2
A0A3Q1MFU0;Q58CP9;G3X721	A0A3Q1MFU0	AHSLMELSSPALPSGSPHLDSSR	23	0	2375.15	635	657	no	no	3;4	2.3919e-49	131.56	20
G3X7B4;G3X7P4	G3X7B4	AHSPQGEGEIPLHR	14	0	1526.76	555	568	yes	no	3;4	0.00026545	58.071	11
A0A3Q1MJV5;E1BL74;A0A3Q1M4P5	A0A3Q1MJV5	AHSPTQMEDAVLDAYDR	17	0	1917.85	212	228	yes	no	3	9.0571e-15	119.23	18
A2VE07;A0A3Q1M0C2	A2VE07	AHSPVQSGLPGMQNLK	16	0	1662.85	2	17	yes	no	2	0.00012236	50.284	1
Q3T0P6;G3X7N4;A0A3Q1MPQ0	Q3T0P6	AHSSMVGVNLPK	12	0	1238.64	172	183	yes	no	2;3	1.4627e-46	202.05	35
G3X736	G3X736	AHTDFFEAFK	10	0	1211.56	261	270	yes	yes	3	0.00040497	75.294	17
Q2KIS5	Q2KIS5	AHTFVVDCSNR	11	0	1304.59	103	113	yes	yes	2;3	7.8881e-05	98.04	8
Q2KIS5	Q2KIS5	AHTFVVDCSNREDIYSSAK	19	1	2198.01	103	121	yes	yes	4	0.005988	33.667	1
P49951;F1MPU0	P49951	AHTMTDDVTFWK	12	0	1450.66	101	112	yes	no	2;3	9.2044e-25	174.41	38
Q2KI62;A0A3Q1M8H3	Q2KI62	AHTQALSMYTELLNNR	16	0	1860.92	274	289	yes	no	3	1.4144e-05	69.729	4
E1BKW5	E1BKW5	AHTSSTQLQEELEK	14	0	1599.77	897	910	yes	yes	3	0.050106	16.529	1
F1MVC0	F1MVC0	AHVDCMTSQK	10	0	1175.51	1451	1460	yes	yes	3	0.059603	18.268	1
F6RF21	F6RF21	AHVEGDGVVEGIIR	14	0	1449.76	412	425	yes	yes	3	0.021739	24.558	3
A0A3Q1N6D1;Q865V6;A0A3Q1MDS0	A0A3Q1N6D1	AHVEIVTDGEEPADMIQVLGPK	22	0	2347.17	221	242	yes	no	3	6.4859e-13	68.49	6
Q9BGI3	Q9BGI3	AHVGKPAPEFQATAVVDGAFK	21	1	2139.11	7	27	yes	yes	3;4	2.2926e-13	89.028	16
G3X757;Q3ZBT1;A0A3Q1M0U9	G3X757	AHVIVMAATNRPNSIDPALR	20	1	2145.15	339	358	yes	no	3;4	9.0654e-13	88.133	20
G3X757;Q3ZBT1;A0A3Q1M0U9	G3X757	AHVIVMAATNRPNSIDPALRR	21	2	2301.25	339	359	yes	no	4	2.1117e-07	58.158	3
A0A3Q1M057;A0A3Q1LMA3;F1N169	F1N169	AHVVPCFDPSK	11	0	1255.6	1152	1162	no	no	2;3	4.6367e-06	136.57	40
A0A3Q1M057;A0A3Q1LMA3;F1N169	F1N169	AHVVPCFDPSKVK	13	1	1482.77	1152	1164	no	no	3	0.0041202	41.401	1
Q58DF3;A6QPJ3;A0A3Q1LNP3	Q58DF3	AIAALSLWQK	10	0	1099.64	200	209	yes	no	2	0.005594	61.679	9
A0A3Q1MLQ7;F1MDH3	A0A3Q1MLQ7	AIADMLR	7	0	788.421	2220	2226	yes	no	2	0.0085893	114.54	11
Q3ZCI9;A0A3Q1MTL6	Q3ZCI9	AIADTGANVVVTGGR	15	0	1399.74	282	296	yes	no	2	8.2345e-40	178.32	18
F6RJ80	F6RJ80	AIAEGPGSELLVGTTK	16	0	1541.83	561	576	yes	yes	2	0.00042362	50.354	2
P00829;A0A452DII8	P00829	AIAELGIYPAVDPLDSTSR	19	0	1987.03	388	406	yes	no	2;3	1.0077e-36	143.86	36
Q59A32	Q59A32	AIAFLQQPR	9	0	1042.59	425	433	yes	yes	2	0.0068915	83.614	0
Q3ZCK3	Q3ZCK3	AIAGVINQPYYNYQAGPDAVLGR	23	0	2449.24	145	167	yes	yes	3	5.092e-17	71.148	15
A0A3Q1MHZ1;F1MDI9	A0A3Q1MHZ1	AIAHYDQQMGQK	12	0	1388.65	329	340	no	no	3	7.143e-05	71.085	2
P81125;A0A3Q1M6H3;F6Q334;A0A3Q1MQ08;P81126	P81125	AIAHYEQSADYYKGEESNSSANK	23	1	2561.13	141	163	yes	no	3;4	6.3278e-17	72.167	10
A0A3Q1MLV6;A0A3Q1LTG5;F1MHX7;A0A3Q1MV85;A0A3Q1LR80	A0A3Q1MLV6	AIAINTFLPK	10	0	1086.64	289	298	yes	no	2	0.0060402	60.59	3
F1MX21	F1MX21	AIAIPVDLDSQVNNLFLK	18	0	1969.09	1547	1564	no	no	2;3	1.0354e-08	90.146	21
E1BNK6;A0A3Q1MUY5;A0A3Q1LZL7	E1BNK6	AIAISDYIGR	10	0	1077.58	379	388	yes	no	2	0.00026183	116.37	13
Q1JQC5	Q1JQC5	AIALKPENPMAHFLLGR	17	1	1877.03	356	372	yes	yes	3;4	2.8193e-05	56.599	14
G3X757;Q3ZBT1;A0A3Q1M0U9	G3X757	AIANECQANFISIK	14	0	1577.79	530	543	yes	no	2;3	1.2465e-107	232	24
A0A3Q1ME09;F1N6H4	F1N6H4	AIAQSQSVQESLDSLLQSIR	20	0	2172.14	4018	4037	no	no	3	5.8712e-05	43.534	3
F1MBA3;A0A3Q1NKA4;P53710	F1MBA3	AIASIPTER	9	0	956.529	329	337	no	no	2	0.0023463	109.86	3
A0A3Q1MLQ7;F1MDH3	A0A3Q1MLQ7	AIAVTVQEMVTK	12	0	1288.71	1872	1883	yes	no	2;3	4.287e-09	134.68	23
A0A3Q1MLQ7;F1MDH3	A0A3Q1MLQ7	AIAVTVQEMVTKSNTSPEELGPLANQLTSDYGR	33	1	3518.76	1872	1904	yes	no	4	0.068531	10.66	1
Q32LM2;A0A3Q1MB35	Q32LM2	AICIDPSYSK	10	0	1152.55	151	160	yes	no	2	0.022311	46.462	4
A4FUZ3	A4FUZ3	AICTEAGLMALR	12	0	1304.66	397	408	yes	yes	2	0.026022	45.368	0
Q8MJG1	Q8MJG1	AIDITTPK	8	0	857.486	136	143	yes	yes	2	0.0085589	81.191	7
P81125;A0A3Q1M6H3;F6Q334	P81125	AIDIYEQVGTNAMDSPLLK	19	0	2077.04	181	199	yes	no	2;3	2.262e-23	122.45	28
A7E3S8;A0A3Q1MQM3;A0A3Q1M4L0	A7E3S8	AIDLFTDAIK	10	0	1105.6	133	142	yes	no	2	0.0012764	87.308	17
Q08E34	Q08E34	AIDMFNK	7	0	837.405	565	571	yes	yes	2	0.011387	105.27	14
A0A3Q1MFN6;E1BM27;A0A3Q1M7W6	A0A3Q1MFN6	AIDPSLVDMK	10	0	1087.56	227	236	yes	no	2	0.0045684	74.92	5
Q10741;A0A452DJA5	Q10741	AIDTIYQTTDFSGIR	15	0	1699.84	252	266	yes	no	2	7.166e-40	178.81	5
F1MLD7	F1MLD7	AIDTSGMEEQEK	12	0	1336.58	734	745	yes	yes	2	0.02382	38.567	1
F1MIU2	F1MIU2	AIDVPGQVQVYELQPSSLETDQPLQEIMEMAADK	34	0	3771.82	511	544	yes	yes	3	2.7924e-05	32.299	4
F1MCT8;A0A3Q1M326	F1MCT8	AIEALKEFNEDGALAVLQQFK	21	1	2333.23	76	96	yes	no	3	7.4787e-07	54.288	11
Q5E9J5	Q5E9J5	AIECSYTSADGQR	13	0	1456.63	377	389	yes	yes	2	5.9405e-06	117.67	17
A5PJP2;A0A3Q1MU58	A5PJP2	AIEDEGGNPDEIEITSEGNK	20	0	2115.94	64	83	yes	no	2;3	4.9223e-11	72.265	15
A5PJP2;A0A3Q1MU58	A5PJP2	AIEDEGGNPDEIEITSEGNKK	21	1	2244.04	64	84	yes	no	3	7.8102e-39	134.07	9
CON__Q3MHN2;Q3MHN2;A0A3Q1MU98	CON__Q3MHN2	AIEDYINEFSVR	12	0	1454.7	502	513	yes	no	2	0.00013649	109.42	8
A0A3Q1M0X8;A0A3Q1MYF8;E1BPX1;A0A3Q1M9N7;A0A3Q1LPR1;A0A3Q1MJZ5;A0A3Q1MGK9;A0A3Q1M3W8	A0A3Q1M0X8	AIEEGQSVR	9	0	987.499	3655	3663	yes	no	2	0.014525	58.815	1
A0A3Q1LIV7;A7Z019	A0A3Q1LIV7	AIEEGTLEEIEEEVR	15	0	1744.84	1350	1364	yes	no	2	0.0031344	66.326	0
A4FV08;A0A3Q1M338;Q17QL1;A0A452DIC9;A0A3Q1LKG9	A4FV08	AIEEGVNHMWTVSAFQQHPR	20	0	2336.11	215	234	no	no	4	6.7354e-05	42.633	14
F1MPG7	F1MPG7	AIEEQMVAVK	10	0	1116.58	912	921	yes	yes	2	0.0041733	65.88	1
A0A3Q1LP50;F1MR14	A0A3Q1LP50	AIEFLNNPPEEAPR	14	0	1595.79	196	209	yes	no	2	1.583e-19	147.72	4
Q5EAC2;A0A140T850	Q5EAC2	AIEHADGGVAAGVAVLDNPYPV	22	0	2134.07	453	474	yes	no	2;3	4.06e-16	72.937	24
Q148D3;A0A3Q1MSL5;A0A3Q1LY08	Q148D3	AIEILGGELGSK	12	0	1185.66	161	172	yes	no	2	0.00013364	102.52	13
A7E3S8;A0A3Q1MQM3;A0A3Q1M4L0	A7E3S8	AIEINPDSAQPYK	13	0	1444.72	174	186	yes	no	2;3	3.0634e-13	145.25	21
P81125;A0A3Q1M6H3;F6Q334	P81125	AIEIYTDMGR	10	0	1167.56	107	116	yes	no	2	0.00041514	112.84	17
E1BB38	E1BB38	AIELLQDYSDQHPENAAEIK	20	0	2283.1	357	376	yes	yes	3	1.0477e-11	71.558	17
Q5EAC2;A0A140T850	Q5EAC2	AIENELLAR	9	0	1027.57	222	230	yes	no	2	0.0019956	113.89	16
Q3T0W4	Q3T0W4	AIENIDTLTNLESLFLGK	18	0	1990.06	200	217	yes	yes	2	5.4287e-05	54.7	7
Q28141	Q28141	AIEPPPLDAVIEAEHTLR	18	0	1970.05	817	834	yes	yes	3	3.7926e-09	89.261	20
Q3SWZ3;A0A3Q1LT08;A0A452DIB2	Q3SWZ3	AIEPQKEEADENYNSVNTR	19	1	2206.01	103	121	yes	no	3	3.1589e-24	128.38	18
Q1JQ98;A0A3Q1MIG2	Q1JQ98	AIEQADLLQEEDESPR	16	0	1841.86	133	148	yes	no	2	1.5861e-07	99.522	7
A0A3Q1MU33;F6QVC9;P81287	P81287	AIEQVYEEEYGSSLEDDVVGDTSGYYQR	28	0	3200.39	124	151	no	no	3	2.0206e-45	104.87	14
Q28056	Q28056	AIETYQEAASLPDAPTDLVK	20	0	2131.07	397	416	yes	yes	2	0.0084617	41.092	1
Q3T185;F6PVF9	Q3T185	AIFDTPDEDPNYNPLPEERPGGFAWGEGQR	30	1	3373.53	81	110	yes	no	3;4	4.1014e-06	39.783	13
H7BWW0	H7BWW0	AIFLADGK	8	0	833.465	225	232	yes	yes	2	0.0097639	77.741	10
A2VDN8	A2VDN8	AIFLADGNVFTTGFSR	16	0	1714.87	224	239	yes	yes	2;3	5.172e-61	191.29	36
P60519	P60519	AIFLFVDK	8	0	951.543	75	82	yes	yes	2	0.034722	54.157	8
A0A3Q1LZT3	A0A3Q1LZT3	AIFQETGTR	9	0	1021.52	683	691	yes	yes	2	0.017475	60.91	1
A0A3S5ZPM3	A0A3S5ZPM3	AIFQGIAAK	9	0	917.533	231	239	yes	yes	2	0.0027839	91.626	3
P06623	P06623	AIFTGYYGK	9	0	1018.51	371	379	yes	yes	2	0.0026287	94.662	12
Q58D62;CON__Q58D62	Q58D62	AIFYINK	7	0	867.485	120	126	yes	no	2	0.03509	69.093	4
A0A3Q1N375;A7YWE4;A0A3Q1MVR8	A0A3Q1N375	AIGAALAAR	9	0	812.487	104	112	yes	no	2	0.047477	53.554	0
F1MMR6;A0A3Q1M3Z5;P80209	F1MMR6	AIGAVPLIQGEYMIPCEK	18	0	1988.01	314	331	yes	no	2;3	2.3501e-23	129.34	35
E1BJW6	E1BJW6	AIGAVPLLMGK	11	0	1068.64	302	312	yes	yes	2	0.00043755	107.66	4
E1BAZ9	E1BAZ9	AIGFQPQLSEFQVSLQDLEK	20	0	2276.17	255	274	yes	yes	3	0.042484	14.46	4
CON__P48668;CON__P02538	CON__P48668	AIGGGLSSVGGGSSTIK	17	0	1446.77	534	550	yes	no	2	1.0682e-13	116.24	7
F1N647;A0A3Q1MPB3;A0A3Q1LVA9;Q71SP7	F1N647	AIGGTLPQR	9	0	911.519	2083	2091	yes	no	2	0.007832	67.981	13
F6PZE4;A0A3Q1MFE9	F6PZE4	AIGLQMALDLLAK	13	0	1355.78	725	737	yes	no	2	2.7733e-05	102.06	9
F1MX61	F1MX61	AIGPHDVLATLLNNLK	16	0	1687.96	1087	1102	yes	yes	3	0.0094941	27.029	1
Q5E987	Q5E987	AIGSASEGAQSSLQEVYHK	19	0	1960.95	169	187	yes	yes	3	1.0723e-37	147.56	17
A5PKG4	A5PKG4	AIGTDEDLAHSSIR	14	0	1483.73	394	407	yes	yes	3	5.2109e-05	78.401	7
A0A3Q1LV36;F1MPE5	A0A3Q1LV36	AIGTEPDSDVLSEIMHSFAK	20	0	2146.03	756	775	yes	no	3	4.9643e-07	57.482	5
A0A3Q1NJ70;E1BCW3;A1A4J1	A0A3Q1NJ70	AIGVLTSGGDAQGMNAAVR	19	0	1786.9	145	163	no	no	2;3	2.8609e-86	192.68	23
F1MX61	F1MX61	AIGYLIPLMDAEYANYYTR	19	0	2236.09	749	767	yes	yes	3	0.065963	23.683	1
P30932	P30932	AIHIALDCCGLTGVPEQFLTDTCPPK	26	0	2912.39	143	168	yes	yes	3;4	4.0832e-43	114.84	32
A0A3Q1NEA4;A0A3Q1MNF0;Q2TA22;A0A3Q1LPX2;A0A3Q1ND65	A0A3Q1NEA4	AIHIHSDMFSVQNGLLTPTLK	21	0	2321.22	655	675	yes	no	4	5.8115e-07	50.868	3
A0A3Q1LGY9	A0A3Q1LGY9	AIHLTMPQLTLK	12	0	1364.79	367	378	yes	yes	3	0.00010905	68.536	7
Q2NKY7	Q2NKY7	AIHNKVNIVPVIAK	14	1	1514.93	170	183	yes	yes	4	0.054085	18.829	2
A0A3Q1MFA9;F1MJ73;A0A3Q1MC59	A0A3Q1MFA9	AIHPGAGYEGISEYK	15	0	1590.77	483	497	yes	no	3	0.0049002	30.483	2
E1BPA1	E1BPA1	AIHQQILLLR	10	0	1203.75	847	856	yes	yes	3	0.00079829	66.435	3
E1BMI6;A0A3Q1M022	E1BMI6	AIHVGVIGFPNVGK	14	0	1406.8	250	263	yes	no	3	0.00051523	49.423	4
E1BE98	E1BE98	AIIASNIMYIVGQYPR	16	0	1807.97	538	553	yes	yes	3	0.00023373	47.201	9
F1MDR7	F1MDR7	AIIEEGDKEIATK	13	1	1415.75	587	599	yes	yes	3	0.013531	43.337	0
A0A3Q1MNM7;A0A3Q1MB68;A0A3Q1LUT2;F1MX04;A0A3Q1MH27	A0A3Q1MNM7	AIIEEYLHLNDMK	13	0	1587.8	1189	1201	yes	no	3	0.0012652	46.481	1
Q6IE76;Q32KR6	Q6IE76	AIIHQYMEEIYHR	13	0	1701.83	336	348	yes	no	3	0.047435	18.095	1
A6H769;A0A3Q1M657	A6H769	AIIIFVPVPQLK	12	0	1336.85	59	70	yes	no	2	0.00012883	111.04	10
A4IFE6	A4IFE6	AIIKPQYVDQIPK	13	1	1511.87	166	178	yes	yes	3	0.023621	32.734	1
F1MIB2	F1MIB2	AIIQEVCFMK	10	0	1237.62	81	90	yes	yes	2	0.0088165	60.436	5
A0A3Q1MH80;Q08D85	A0A3Q1MH80	AIISMPR	7	0	786.442	109	115	yes	no	2	0.043001	64.776	9
F6QHI8	F6QHI8	AIKNEEPSEEELGAPKPK	18	2	1965.01	116	133	yes	yes	3;4	0.00020902	44.391	7
D3JUI8	D3JUI8	AIKVEQATKPSFESGR	16	2	1746.93	78	93	yes	yes	4	0.00062278	42.813	2
F1MX65;Q3MHX6	F1MX65	AILALTSTLNK	11	0	1143.69	489	499	yes	no	2	0.0003746	96.331	15
A0A3Q1ME09;F1N6H4	F1N6H4	AILEQQVLAEELTTK	15	0	1684.92	1406	1420	no	no	2	1.1515e-19	142.07	16
A0A3Q1MGZ4;A0JN77;Q58DK4	A0A3Q1MGZ4	AILEVLQSQGA	11	0	1127.62	613	623	yes	no	2	0.00036499	85.212	12
Q0P5J8;A0A3Q1MK09;A0A452DIZ8;A0A3Q1MT54;A0A3Q1NMP1	Q0P5J8	AILGLPPLPEDSIK	14	0	1461.84	313	326	yes	no	2	0.0058463	44.203	2
Q3ZBV8	Q3ZBV8	AILGSVER	8	0	843.481	592	599	yes	yes	2	0.018426	64.757	8
Q3MHW9	Q3MHW9	AILKDPEDPTQCFLLFANQTEK	22	1	2577.28	197	218	yes	yes	3	1.0881e-12	68.88	16
A0A3Q1LQY9;A0A3Q1M8Y4;A0A3Q1LTF4;E1B885;A0A3Q1NLQ2	A0A3Q1LQY9	AILLLQTAEDR	11	0	1241.7	876	886	yes	no	2	0.0064187	64.04	0
F1MNL8;A0A3Q1MMV9	F1MNL8	AILLPDLSEPK	11	0	1194.69	2113	2123	yes	no	2	0.0084496	49.715	3
F1MF64;A0A3Q1MIS5;A0A3Q1N0K0	F1MF64	AILLSSDGQNLVTGGDNGVVEVWQACDFK	29	0	3091.49	2867	2895	yes	no	3	0.022429	16.27	1
Q3SZN2;A0A452DIU9	Q3SZN2	AILNPLCQVDYR	12	0	1460.74	68	79	yes	no	2	0.00013878	90.108	10
Q3SZH7;A0A3Q1M6N7	Q3SZH7	AILPCQDTPSVK	12	0	1327.68	143	154	yes	no	2	3.461e-09	147.75	21
A0A3Q1MI13;F6PWM7	A0A3Q1MI13	AILQATLR	8	0	884.544	45	52	yes	no	2	0.0036107	107.43	1
A0A3Q1N883;A0A3Q1MWG1;F1MBG0;A0A3Q1NCQ2;A0A3Q1LQR4;A0A3Q1NI99;A0A3Q1MAF2;A0A3Q1LG79	A0A3Q1N883	AILQNHTDFK	10	0	1185.61	175	184	yes	no	3	0.00064986	68.626	10
A0A3Q1N883;A0A3Q1MWG1;F1MBG0;A0A3Q1NCQ2;A0A3Q1LQR4;A0A3Q1NI99;A0A3Q1MAF2;A0A3Q1LG79	A0A3Q1N883	AILQNHTDFKDK	12	1	1428.74	175	186	yes	no	3	0.001246	55.261	2
F1MZV1;A0A3S5ZPF0;A0A3Q1M0F0	F1MZV1	AILQQLGLNSTCDDSILVK	19	0	2087.09	776	794	no	no	2	1.1625e-100	208.28	18
A0A3Q1LJK1;A0A3Q1LK06;A0A3Q1N8Y0;A0A3Q1MHP5;A0A3Q1LSZ3;A0A3Q1LNF7;A0A3Q1MQF7	A0A3Q1LJK1	AILQSTEQR	9	0	1044.56	301	309	yes	no	2	0.0053801	75.738	11
Q6B856;A0A452DIL8;E1B953;G3N1W7;E1BJB1;G3X7R7;Q2KJD0	Q2KJD0	AILVDLEPGTMDSVR	15	0	1614.83	63	77	no	no	2;3	4.2402e-20	148.28	21
Q2YDM1	Q2YDM1	AILVVFANK	9	0	973.596	119	127	yes	yes	2	0.01132	70.912	3
Q7SIH1;CON__ENSEMBL:ENSBTAP00000024146	Q7SIH1	AILYLNTGYQR	11	0	1310.7	1041	1051	yes	no	2	1.0901e-20	175.44	4
Q2UVX4;CON__Q2UVX4;A0A3Q1M2B2;A0A3Q1MGT0;A0A3Q1MHV6	Q2UVX4	AILYNYR	7	0	911.486	848	854	yes	no	2	0.0022299	130.84	11
Q08DN8	Q08DN8	AIMAHMTVEEIYK	13	0	1534.75	110	122	yes	yes	3	0.016221	36.847	2
F1MUM9;A0A3Q1LRE3	F1MUM9	AIMEMPSFYSHGLPR	15	0	1734.82	424	438	yes	no	3	0.00092531	40.941	5
A0A3Q1LMX0;P07514;F1N7T1;A0A3Q1N6T1;A0A3Q1LZ18	A0A3Q1LMX0	AIMKDPDDHTVCHLLFANQTEK	22	1	2582.23	170	191	yes	no	3;4;5	7.4204e-18	83.395	50
Q29RY9;A0A3Q1NL14	Q29RY9	AIMTLVSGIPMGPPR	15	0	1538.83	268	282	yes	no	3	0.015746	25.322	1
A0A3Q1MPS4;A0A3Q1MBS5;Q3B7N2;A5D7D1	A0A3Q1MPS4	AIMTYVSSFYHAFSGAQK	18	0	2006.96	237	254	no	no	2;3	3.5389e-43	158.2	33
C3V9V7;A0A3Q1MFR6;G5E666	C3V9V7	AINDNTNSR	9	0	1003.47	160	168	yes	no	2	0.0043972	82.452	8
Q3MHH4	Q3MHH4	AINFNFGYAK	10	0	1143.57	283	292	yes	yes	2	0.0012302	89.296	3
A0A3Q1M154;F1MKZ2	A0A3Q1M154	AINISGLAHVENEEQYTQALEK	22	0	2456.22	60	81	yes	no	3	2.3714e-12	62.19	1
A0A3Q1MFA9;F1MJ73;A0A3Q1MC59	A0A3Q1MFA9	AINQFAEVLTR	11	0	1260.68	988	998	yes	no	2	0.0047279	81.338	0
Q2YDE4	Q2YDE4	AINQGGLTSVAVR	13	0	1284.71	31	43	yes	yes	2	1.5077e-13	148.56	15
A0A3Q1NE05;A0A3Q1N6L6;F1MHR6;A0A3Q1MB99	A0A3Q1NE05	AINQQTGAFVEISR	14	0	1532.79	452	465	yes	no	2	2.7825e-19	144.65	6
Q3ZCE2;A0A3Q1MEK1;A0A3Q1M3K2;A0A3Q1M3T2;A0A3Q1LW62;G3N063;A2VDK5;A0A3Q1LS04;A0A3Q1NC70;A0A3Q1LPX7;A0A3Q1M269	Q3ZCE2	AINTLNGLR	9	0	970.556	77	85	yes	no	2	0.0057808	72.789	4
Q0VCQ6	Q0VCQ6	AINVFISANR	10	0	1103.61	187	196	yes	yes	2	0.0034587	67.993	4
A6QLT5;A0A3Q1LI18	A6QLT5	AINVLLEGNPDTHSWEMVGK	20	0	2209.08	82	101	yes	no	3	6.0205e-10	65.924	13
F1N269;Q28824	F1N269	AINVYGTSEPSQESELTALGEKPEEEPK	28	1	3031.45	658	685	yes	no	3	3.1258e-07	40.756	9
A0A3Q1MN97;F1N789;A0A3Q1MRN4	A0A3Q1MN97	AIPDLTAPVAAVQAAVSNLVR	21	0	2075.17	36	56	yes	no	2;3	2.0529e-190	252.43	21
Q2KIL5	Q2KIL5	AIPHFTAAADAFKDDR	16	1	1744.85	434	449	yes	yes	3;4	3.9115e-13	111.43	32
F1MW44;A0A3Q1LTB9;P12260	F1MW44	AIPPNTSNAAENDPPTVELQGLVPR	25	0	2599.32	14	38	no	no	2;3;4	7.5482e-30	99.078	153
Q5GN72;Q3SZR3;CON__Q3SZR3;A0A3Q1LS55	Q5GN72	AIQAAFFYLEPR	12	0	1424.75	62	73	yes	no	2;3	5.9984e-06	121.83	20
P26882	P26882	AIQAELLK	8	0	884.533	342	349	yes	yes	2	0.0056006	91.906	1
Q32L92;A0A3Q1LNX9	Q32L92	AIQAYGMKPHDIFEANDLFENGNMTQVQTTLVALAGLAK	39	1	4219.11	92	130	yes	no	4	0.061299	11.891	1
A5PKI3	A5PKI3	AIQDGTIVLMGTYDDGATK	19	0	1967.95	138	156	yes	yes	2;3	5.4754e-08	71.548	19
Q2LGB5	Q2LGB5	AIQDMFPNMDR	11	0	1336.59	235	245	yes	yes	2	0.00091685	68.735	14
A0A3Q1LSM9;E1BNY9	A0A3Q1LSM9	AIQDPAFSDGIR	12	0	1288.64	522	533	yes	no	2	0.027755	37.696	1
A7MBK3;A0A3Q1LJT8	A7MBK3	AIQDYLSTQLSLDSDFVK	18	0	2042.02	183	200	yes	no	3	7.7943e-05	47.754	3
A0A3Q1MKR2;G3X6L9;A0A3Q1MSP0	A0A3Q1MKR2	AIQGATSHHLGQNFSK	16	0	1694.85	1241	1256	yes	no	3	2.7388e-05	65.467	17
A0A3Q1MGZ4;A0JN77	A0A3Q1MGZ4	AIQGWLK	7	0	814.47	459	465	yes	no	2	0.025433	77.748	17
F1MGU7;A0A3Q1N064;P12799;Q3SZZ9;A0A3Q1MV91	Q3SZZ9	AIQISYNPDQPSK	13	0	1459.73	87	99	no	no	2	4.6216e-11	136.02	16
F1MGU7;A0A3Q1N064;P12799;Q3SZZ9;A0A3Q1MV91	Q3SZZ9	AIQISYNPDQPSKPNNIESATK	22	1	2414.21	87	108	no	no	2;3;4	3.7689e-144	220.27	113
F1MGU7;A0A3Q1N064;P12799;Q3SZZ9;A0A3Q1MV91	Q3SZZ9	AIQISYNPDQPSKPNNIESATKNSK	25	2	2743.38	87	111	no	no	3;4	4.7333e-28	91.128	19
F1N3S4;A0A3Q1MNL1	F1N3S4	AIQSSTSIR	9	0	961.519	74	82	yes	no	2	0.0045634	81.548	2
A0A3Q1LRY6;E1B8K6;G3MYJ0;G3X7M4;A0A3Q1NB16	A0A3Q1LRY6	AIRLELQGPR	10	1	1151.68	540	549	yes	no	3	0.0093151	46.022	1
Q0P5J1	Q0P5J1	AISADLNQNDFAISK	15	0	1605.8	81	95	yes	yes	2	0.0036246	65.395	0
A0A3Q1MB94	A0A3Q1MB94	AISDSAANILMGLMILSSPSIQK	23	0	2359.25	232	254	yes	yes	3	6.1317e-69	152.48	2
F1N565;F1N567;Q3ZC82;A0A3Q1LR11;A0A3Q1NMZ1	F1N565	AISEAQESVTK	11	0	1161.59	324	334	yes	no	2	0.0047683	55.549	1
Q9GLM4;A0A3Q1MND0;A0A3Q1LS30;A0A3Q1NDB6;A0A3Q1LLE9;A0A3Q1LL60;A0A3Q1MT62;A0A3Q1LZP3;A0A3Q1M746;E1BNT5;A0A3Q1LRQ8	Q9GLM4	AISETLAADPTPAATIVHFK	20	0	2052.09	1601	1620	yes	no	3	2.2362e-07	59.281	8
A0A3Q1LN22;Q07536;F1N7K8	A0A3Q1LN22	AISFVGSNQAGEYIFER	17	0	1886.92	258	274	yes	no	2;3	2.6816e-33	155.02	26
Q2TBX0	Q2TBX0	AISGLEQDQPTR	12	0	1313.66	153	164	yes	yes	2	0.00018959	83	18
F1N6H4	F1N6H4	AISGVLDPHAHTLCSVK	17	0	1803.93	2317	2333	yes	yes	4	0.00032794	41.412	4
A0A3Q1M1U2;Q32PI5;A5D973;A0A3Q1LW84	A0A3Q1M1U2	AISHEHSPSDLEAHFVPLVK	20	0	2212.13	114	133	yes	no	4;5	3.2228e-38	132.59	8
CON__Q0IIK2;CON__Q29443;Q29443;G3X6N3	CON__Q0IIK2	AISNNEADAVTLDGGLVYEAGLKPNNLKPVVAEFHGTK	38	2	3951.04	69	106	no	no	4;5	5.9044e-40	86.529	30
P11024	P11024	AISPDKDNFYFEVK	14	1	1671.81	398	411	yes	yes	3	5.9816e-06	93.823	18
G3MZH3;F1MHT3;A0A3Q1LUB6	G3MZH3	AISPTSATSSGR	12	0	1133.57	598	609	yes	no	2	0.00035255	71.349	12
A0A3Q1LX11;F1MYG6;A0A3Q1M153;A0A3Q1MNU7;A0A3Q1NNK5;E1BCT9	A0A3Q1LX11	AISSTEAVLNNR	12	0	1273.66	586	597	yes	no	2	0.00033258	72.643	5
Q2HJ65;A0A3Q1LZ47	Q2HJ65	AISSYFVSTMSSSIK	15	0	1606.79	332	346	yes	no	2;3	1.0302e-11	128.67	6
A0A3S5ZPM3	A0A3S5ZPM3	AISTGVQAGIPMPCFTTALSFYDGYR	26	0	2822.34	485	510	yes	yes	3	8.8691e-08	48.115	4
F1N289	F1N289	AISVLNSSLQNSQPPETFITQSK	23	0	2488.28	710	732	yes	yes	3	0.0011869	28.765	7
Q08DQ6	Q08DQ6	AISVSAPVFYAPQK	14	0	1476.8	9	22	yes	yes	2;3	3.0101e-09	120.68	26
Q08DQ6	Q08DQ6	AISVSAPVFYAPQKK	15	1	1604.89	9	23	yes	yes	3	1.3669e-05	80.967	9
Q862I1	Q862I1	AITGASLADIMAK	13	0	1260.67	81	93	yes	yes	2	8.395e-08	127.42	7
Q2KHZ9	Q2KHZ9	AITGIQAFVAGK	12	0	1174.67	427	438	yes	yes	2	2.1897e-05	120.12	4
E1BIB4	E1BIB4	AITHLNNNFMFGQK	14	0	1633.8	434	447	yes	yes	2;3	4.6638e-20	145.81	24
A0A3Q1M0T4;A0A3Q1LX34;A0A3Q1MU31;A0A3Q1MDS1;A0A3Q1LPY4;Q3SYT9	A0A3Q1M0T4	AITIAGIPQSIIECVK	16	0	1711.95	145	160	no	no	2	0.0037244	56.404	1
Q5E9A3;A0A452DKH0	Q5E9A3	AITIAGVPQSVTECVK	16	0	1671.89	145	160	yes	no	2;3	1.2026e-16	129.82	28
P10096;A0A3Q1M8J9;A0A3Q1LPH5	P10096	AITIFQER	8	0	976.534	71	78	no	no	2	0.00078021	127.84	28
P10096;A0A3Q1M8J9	P10096	AITIFQERDPANIK	14	1	1614.87	71	84	yes	no	2;3	1.1524e-18	149.96	34
P10096;A0A3Q1M8J9	P10096	AITIFQERDPANIKWGDAGAEYVVESTGVFTTMEK	35	2	3872.89	71	105	yes	no	4	0.00089728	25.846	2
A0A3Q1MG73;F1MYN5;CON__ENSEMBL:ENSBTAP00000016046;A0A3Q1MJB2	A0A3Q1MG73	AITPAYPANHADIIFDITDGNLR	23	0	2497.26	591	613	yes	no	3	0.0017747	27.72	2
F2Z4D5;Q2TA29;Q58DW6;Q3MHP2;A0A452DHW3	Q3MHP2	AITSAYYR	8	0	943.476	75	82	no	no	2	0.00081791	124.89	6
G3MZ95;A0A3Q1LZP8;F1MR86	G3MZ95	AITSGGITYQDQPWHAECFVCVTCSK	26	0	3014.34	217	242	no	no	3;4	9.2887e-146	204.59	20
F1MKE9	F1MKE9	AITTATLQFTEGPGYQPCDPQVIQDR	26	0	2905.39	586	611	yes	yes	3	0.014949	18.101	1
Q3ZBG0;E1BD83	Q3ZBG0	AITVFSPDGHLFQVEYAQEAVK	22	0	2448.23	6	27	yes	no	3	8.9304e-17	72.086	15
Q3ZBG0;E1BD83	Q3ZBG0	AITVFSPDGHLFQVEYAQEAVKK	23	1	2576.33	6	28	yes	no	4	9.1429e-13	64.295	10
Q58DQ5;A0A3Q1MBM0	Q58DQ5	AITYLFPSGLFEK	13	0	1484.79	107	119	yes	no	2	0.00023839	78.655	4
A0A3Q1M2B7;F1MBF0;A0A3Q1LW11	A0A3Q1M2B7	AITYQVVPSDVPSEEPK	17	0	1857.94	386	402	yes	no	2	0.00016596	51.841	10
A0A3Q1MKQ7;P26452;A0A3Q1MFG3	A0A3Q1MKQ7	AIVAIENPADVSVISSR	17	0	1739.94	64	80	yes	no	2;3	3.39e-50	180.09	29
A0A3S5ZP74;A4FUG5;A0A3Q1LRI6	A0A3S5ZP74	AIVANNDLLWEDYEEK	16	0	1920.91	87	102	yes	no	2;3	2.9227e-10	100.38	5
Q5E970	Q5E970	AIVDCGFEHPSEVQHECIPQAILGMDILCQAK	32	0	3664.71	58	89	yes	yes	4	8.8493e-12	51.844	12
Q3T147	Q3T147	AIVDCGFEHPSEVQHECIPQAILGMDVLCQAK	32	0	3650.7	59	90	yes	yes	4	1.4639e-12	59.275	9
A0A3Q1M057;A0A3Q1LMA3;F1N169;A0A3Q1M0Y7;A0A3Q1MZI6;A0A3Q1MQ34;E1BKX7	F1N169	AIVDGNLK	8	0	828.471	128	135	no	no	2	0.0046103	97.071	7
F1MVC0	F1MVC0	AIVHAVGQELQVTGPFNLQLIAK	23	0	2445.37	1184	1206	yes	yes	3	1.0106e-05	40.381	1
G3MYP5;A0A3Q1M9Z4	G3MYP5	AIVLETVEAEEPAGPVPETEALPGDLR	27	0	2801.43	1196	1222	yes	no	3	0.020313	16.938	2
A0A3Q1LXK9;A0A3Q1M2E4;E1BF59;A0A3Q1MQG2;A0A3Q1M6Q7;A0A3Q1NIP5;A0A3Q1LJL6;A0A3Q1LVA4;A0A3Q1LXH1;A0A3Q1MRS3	A0A3Q1LXK9	AIVQLTPR	8	0	896.544	761	768	yes	no	2	0.0051489	94.262	12
Q29460	Q29460	AIVQLVNER	9	0	1040.6	119	127	yes	yes	2	0.0069357	69.423	11
A0A3Q1LSB6;A0A3Q1MQZ2;Q32PF2	A0A3Q1LSB6	AIVWGMQTR	9	0	1060.55	499	507	yes	no	2	0.010141	64.265	4
A0A3Q1LLZ3;E1B9R3	E1B9R3	AIWAALQTQTSNSAK	15	0	1588.82	665	679	no	no	2;3	5.6904e-07	110.66	2
P41976;E1BHL1	P41976	AIWNVINWENVTAR	14	0	1684.87	203	216	yes	no	2;3	5.6966e-31	169.58	15
Q2KJ25	Q2KJ25	AIYDTPCIQAESEK	14	0	1623.74	249	262	yes	yes	2	1.1608e-05	90.05	10
F1MH43;Q29466;F1MJV0;A0A3Q1MS24	F1MH43	AIYHTLNLCNIDVTQK	16	0	1901.97	302	317	yes	no	3	1.4961e-08	86.497	0
A0A3Q1M9U0;A0A3Q1LWF3;A0A3Q1N8S4;F1MPR3;Q0VCY0	A0A3Q1M9U0	AIYNNMK	7	0	852.416	751	757	no	no	2	0.018425	94.669	6
A0A3Q1MU86;A0A3Q1N127;E1BMQ6;A0A3Q1MTP9	A0A3Q1MU86	AIYSNMK	7	0	825.405	752	758	yes	no	2	0.011773	103.29	12
F1MFG9;A0A3Q1LLG5;A0A3Q1MRH5	F1MFG9	AIYTIMR	7	0	866.468	730	736	yes	no	2	0.0085893	114.54	13
F6QEU6	F6QEU6	AIYVEYGYHITR	12	0	1483.75	457	468	yes	yes	3	0.0006203	55.261	10
A5D977	A5D977	AKAEEWGVQYVETSAK	16	1	1794.88	145	160	yes	yes	3	1.9058e-05	72.583	7
Q3ZCH0	Q3ZCH0	AKCELSSSVQTDINLPYLTMDASGPK	26	1	2824.36	315	340	yes	yes	3	0.0013383	28.404	2
A0A3Q1LL67;E1BDY3;A0A3Q1LJT3;G3N2K4	A0A3Q1LL67	AKDDSELEGQVISCLK	16	1	1790.87	963	978	yes	no	3	8.568e-05	60.541	15
E1B800;A0A3Q1LXQ3;A0A3Q1M8V3	E1B800	AKDFLTDLVMSEVDR	15	1	1737.86	345	359	yes	no	3	0.0013366	44.294	2
Q5E9F2;A0A3Q1LVL2;A0A3Q1NEG9	Q5E9F2	AKDHDPLQAPELHR	14	1	1625.83	226	239	yes	no	4	0.0071883	33.947	1
A0A3Q1M6K6;P20004	A0A3Q1M6K6	AKDINQEVYNFLATAGAK	18	1	1952	139	156	yes	no	3	2.5055e-05	53.779	6
A0A3Q1M9U0;A0A3Q1LWF3;A0A3Q1N8S4	A0A3Q1M9U0	AKDIVPGDIVEIAVGDK	17	1	1737.95	142	158	yes	no	3	4.5086e-05	55.864	13
A0A3Q1M9U0;A0A3Q1LWF3;A0A3Q1N8S4	A0A3Q1M9U0	AKDIVPGDIVEIAVGDKVPADIR	23	2	2389.32	142	164	yes	no	3;4	5.6837e-08	58.457	28
Q3ZBZ8;A0A3Q1LW78;A0A3Q1ML02;A0A3Q1LW53	Q3ZBZ8	AKDLDPTNMTYITNQAAVYFEK	22	1	2532.22	251	272	yes	no	3	6.0404e-18	85.932	12
G3N365;A7Z065;O97594	G3N365	AKDLQDELAGNSEQR	15	1	1672.8	275	289	yes	no	3	0.00024906	58.814	2
Q3SZV3;F1MG05	Q3SZV3	AKDPFAHLPK	10	1	1122.62	279	288	yes	no	3	0.002042	63.212	17
F1MK30;Q56JZ1;A0A3Q1M4M0	F1MK30	AKEAAEQDVEK	11	1	1216.59	199	209	yes	no	3	0.0068297	43.897	4
A0A3Q1LQT4;F1MIC9;A0A3Q1LJA4;A0A3Q1M3Y3	A0A3Q1LQT4	AKEEQQDDTVYMGK	14	1	1640.74	1131	1144	yes	no	3	0.0021219	45.115	8
P61286;A0A3Q1LVE7;A4IFC3	P61286	AKEFTNVYIK	10	1	1211.65	187	196	no	no	3	0.0053809	51.762	6
P31404;A0A452DJG1	P31404	AKEILQEEEDLAEIVQLVGK	20	1	2253.21	479	498	yes	no	3	3.0442e-12	84.249	10
A2VDK3;A0A3Q1MPI7;A0A3Q1LHF1	A2VDK3	AKENSEEGGEFDDLVSALR	19	1	2064.96	1013	1031	yes	no	3	1.9008e-08	73.783	13
Q5EA98	Q5EA98	AKEQEAEPEEQEEDSSSDPR	20	1	2288.95	66	85	yes	yes	3	0.0038709	29.126	1
P01096	P01096	AKEQLAALK	9	1	970.581	63	71	yes	yes	2	0.043396	94.114	1
E1BDP3	E1BDP3	AKEVGEALCTDPLVSK	16	1	1715.88	255	270	yes	yes	3	0.012391	28.869	3
E1BAJ4	E1BAJ4	AKEVSPAEPDSQTR	14	1	1513.74	173	186	yes	yes	3	0.00042485	62.357	8
Q0VCX2	Q0VCX2	AKFEELNMDLFR	12	1	1511.74	326	337	yes	yes	2;3	2.2972e-44	199.68	37
Q0VCK5;A0A3Q1LIW3;G5E675;A0A3Q1MS92	Q0VCK5	AKHPMDTEVTK	11	1	1255.62	856	866	yes	no	3	0.032694	30.004	1
Q0VCA3;A0A3Q1MMS8;F1N3R4;A0A3Q1MIY6	Q0VCA3	AKLEATLQEEAAIQQEHR	18	1	2064.06	450	467	yes	no	3	2.7119e-05	53.188	1
A0A3Q1LJL3;A0A3Q1MGQ5;E1BBC4	A0A3Q1LJL3	AKNEILDEVISLSQVTPK	18	1	1983.09	634	651	yes	no	3	2.4026e-23	125.96	12
A0A3Q1LTZ5;P11179;A0A3Q1MHE5;F1MEQ3	A0A3Q1LTZ5	AKPAAAPAAAAPK	13	1	1133.66	148	160	yes	no	3	0.00017405	71.888	18
A0A3Q1LSB6	A0A3Q1LSB6	AKPAMLQDSVPSPR	14	1	1495.78	470	483	yes	yes	3	0.00020866	71.879	11
A4FV97	A4FV97	AKPAPTTDAVAPK	13	1	1265.7	314	326	yes	yes	3	0.0057734	39.581	9
Q0V8F1;F1MFD6	Q0V8F1	AKPEAAQSTPAHENSR	16	1	1692.82	199	214	yes	no	4	0.048823	17.701	4
A7MBD5;A0A3Q1N9Y0	A7MBD5	AKPLLIPINTFSGIVQ	16	1	1710.01	725	740	yes	no	2	0.015971	48.004	1
A0A3Q1MDU6;A0A3Q1M0N7;P42891;A0A3Q1MWP2;A0A3Q1NG29;G3N1D0;F1N6J1	A0A3Q1MDU6	AKPLMELIEK	10	1	1170.67	188	197	yes	no	3	0.051994	28.177	1
F1MU24;Q3B7M9	F1MU24	AKPLTDGER	9	1	985.519	2	10	no	no	2	0.0058966	77.732	8
Q0VCM4;A0A3Q1M168;A0A3Q1M2P3;A0A3Q1NA32	Q0VCM4	AKPLTDQEK	9	1	1028.55	2	10	yes	no	2	0.0088669	78.113	14
Q0VCM4;A0A3Q1M168;A0A3Q1M2P3;A0A3Q1NA32	Q0VCM4	AKPLTDQEKR	10	2	1184.65	2	11	yes	no	3	0.014814	49.5	2
A0A3Q1LZ55;F1MBW3	A0A3Q1LZ55	AKPTSDKPGSPYR	13	2	1402.72	48	60	yes	no	3	0.020904	44.426	3
A0A3Q1N238;Q58DR8;F1MZ38	A0A3Q1N238	AKPVVSFIAGLTAPPGR	17	1	1679.97	267	283	yes	no	3;4	1.0063e-05	66.977	27
F1MGU7;A0A3Q1N064;Q3SZZ9;A0A3Q1MV91	Q3SZZ9	AKQQFLVYCEIDGSGNGWTVFQK	23	1	2674.28	198	220	no	no	3	3.017e-21	93.804	5
F1MQ37	F1MQ37	AKQTLENERGELANEVK	17	2	1928	1218	1234	yes	yes	4	6.7592e-06	67.299	7
Q9XSI3;A0A452DIW1;Q2TBW8;A0A3Q1MLQ2	Q9XSI3	AKVDEFPLCGHMVSDEYEQLSSEALEAAR	29	1	3280.5	41	69	yes	no	4	4.4576e-25	75.141	7
P07107;A0A3Q1M8I0	P07107	AKWDAWNELK	10	1	1259.63	54	63	yes	no	3	0.0035136	57.348	5
F1MTN1	F1MTN1	AKWDTANNPLYK	12	1	1419.71	759	770	yes	yes	2;3	9.148e-33	185.14	31
A5D7I1;A0A3Q1NM87;A0A3Q1M4C3	A5D7I1	AKYDEIFLK	9	1	1125.61	226	234	yes	no	3	0.025856	38.567	2
P02253;A0A452DIF5;A5PK20;A7MAZ5;G3MWV5;G3N131	G3MWV5	ALAAAGYDVEK	11	0	1106.56	65	75	no	no	2	0.00014263	118.18	41
P02253;A0A452DIF5;A5PK20;A7MAZ5;G3MWV5;G3N131	G3MWV5	ALAAAGYDVEKNNSR	15	1	1577.78	65	79	no	no	2;3	5.3581e-10	122.42	30
P02253;A0A452DIF5;A5PK20;A7MAZ5;G3MWV5;G3N131	G3MWV5	ALAAAGYDVEKNNSRIK	17	2	1818.96	65	81	no	no	4	2.4657e-06	74.786	8
G3MXC8;Q3SYX9	G3MXC8	ALAAGGVGSIVR	12	0	1069.62	132	143	yes	no	2	0.00014052	93.111	1
F1MJP7;A0A3Q1LZ31	F1MJP7	ALAAQNIVEDMEQR	14	0	1586.77	229	242	yes	no	2	1.0993e-10	122.26	2
P07857;F1MV74	P07857	ALADAQIPYSAVEQACIGYVYGDSTSGQR	29	0	3089.44	45	73	yes	no	3	0.023734	16.014	2
E1BFZ9;A0A3Q1LG16;E1BLY2	E1BFZ9	ALADDDFLTVTGK	13	0	1364.68	819	831	yes	no	2	4.3665e-05	90.685	6
Q3MHE8	Q3MHE8	ALADHSMAQTPR	12	0	1296.62	570	581	yes	yes	2;3	3.0786e-05	88.021	12
A0A3Q1NDT7;Q3SZC1	A0A3Q1NDT7	ALADTENLR	9	0	1001.51	81	89	yes	no	2	0.020955	53.166	1
Q3T0L2;A0A3Q1M5Q1	Q3T0L2	ALADYIR	7	0	820.444	131	137	yes	no	2	0.022037	86.086	16
P00125	P00125	ALAEEVEVQDGPNEDGEMFMR	21	0	2365.02	147	167	yes	yes	3	1.6056e-15	94.384	17
P00125	P00125	ALAEEVEVQDGPNEDGEMFMRPGK	24	1	2647.19	147	170	yes	yes	3;4	2.2257e-146	213.18	17
A4IFU2	A4IFU2	ALAEEWSCPFMETSAK	16	0	1855.81	133	148	yes	yes	2	1.2679e-32	155.02	18
E1B876	E1B876	ALAELLGPYGMK	12	0	1261.67	839	850	yes	yes	2	0.000136	92.062	1
F1MBI9;P20821;E1BBV5;E1BEA7;E1BDC8;A0A3Q1NNL4	F1MBI9	ALAENPGLVNK	11	0	1124.62	126	136	yes	no	2	0.00065336	70.256	2
A0A3Q1NJQ0;A5PJQ0	A0A3Q1NJQ0	ALAEYVVQQEGAK	13	0	1404.72	209	221	yes	no	2	2.0205e-05	107.83	7
A0A3Q1MGW7;E1BFB3;A0A3Q1LUW5	A0A3Q1MGW7	ALAFHPTEPVLITASEDHTLK	21	0	2289.2	468	488	yes	no	3;4	2.6736e-26	112.74	17
A0A3Q1ML62;A0A3Q1MEX3;A0A3Q1MKM1;A5D7H2	A0A3Q1ML62	ALAFHPVEPVLVTASEDHTLK	21	0	2273.21	401	421	yes	no	4	7.0648e-11	69.361	13
G5E5C8;Q2TBL6	G5E5C8	ALAGCDFLTISPQLLGELLK	20	0	2158.17	246	265	yes	no	2;3	2.8139e-31	123.02	4
A0A140T866;Q5EAD2	Q5EAD2	ALAGVVNAQALASIFCPHTKPWVSLAK	27	1	2848.54	311	337	no	no	4	7.2002e-12	58.015	3
A0A3Q1NJ92;A0A3Q1LQL1;E1BC78;A0A3Q1LRL2	A0A3Q1NJ92	ALAILSQPTPSLVVDHER	18	0	1945.06	780	797	yes	no	3	0.0011482	34.094	1
A0A3Q1MN97;F1N789;A0A3Q1LIB4;A0A3Q1MRN4	A0A3Q1MN97	ALAKQVATALQNLQTK	16	1	1696.98	461	476	yes	no	3	3.8293e-13	111.64	16
A0A3Q1ME09	A0A3Q1ME09	ALALDEAISQSAQITEFHDK	20	0	2186.09	3914	3933	yes	yes	3	1.1964e-06	52.866	9
A0A3Q1LNU8;F1MN29;A0A3Q1ME37;A0A3Q1M4B7;A0A3Q1M8Q7	A0A3Q1LNU8	ALALLEDEER	10	0	1157.59	81	90	yes	no	2	2.8106e-08	155.75	17
A7E320	A7E320	ALALNCFAPINDLK	14	0	1558.82	511	524	yes	yes	2	0.00051362	72.006	2
Q2KI74	Q2KI74	ALALNSVPLQLELR	14	0	1535.9	106	119	yes	yes	2	0.0035038	47.938	5
F6QIT9	F6QIT9	ALALTSMLQK	10	0	1074.61	141	150	yes	yes	2	0.038252	48.794	0
A0A3Q1LSM9;E1BNY9	A0A3Q1LSM9	ALAMAESTEK	10	0	1049.51	2147	2156	yes	no	2	0.011374	64.711	2
A0A3Q1N9Y5;F1MM32	A0A3Q1N9Y5	ALANDVKDWRPALNLAALDCAEETNSAVCR	30	2	3342.61	124	153	yes	no	4	9.7311e-08	44.264	5
F6QDZ3	F6QDZ3	ALANQFLAPGR	11	0	1156.64	121	131	yes	yes	2	0.00038323	95.531	4
A6QLL8;A0A3Q1LMG1	A6QLL8	ALANSLACQGK	11	0	1131.57	332	342	yes	no	2	1.9175e-05	123.98	17
A6QLL8;A0A3Q1LMG1	A6QLL8	ALANSLACQGKYTPSGK	17	1	1764.88	332	348	yes	no	3	0.015818	26.808	3
Q56K14	Q56K14	ALANVNIGSLICNVGAGGPAPAAGAAPAGGPAPSTAAAPAEEK	43	0	3807.92	50	92	yes	yes	3;4	0.00015122	28.812	15
A1L5A7	A1L5A7	ALAPAADPPR	10	0	977.529	94	103	yes	yes	2	0.01882	56.729	1
F6Q9Q9;P05307;A0A3Q1LPQ0	F6Q9Q9	ALAPEYAK	8	0	861.46	115	122	yes	no	2	0.0050721	94.662	16
A0A3Q1LUG9	A0A3Q1LUG9	ALAPTWEQLALGLEHSETVK	20	0	2192.15	227	246	yes	yes	3	6.9845e-12	75.55	16
F1MFW5;A0A3Q1NI55	F1MFW5	ALAQEGVEYVTLK	13	0	1419.76	830	842	yes	no	2	3.3736e-05	96.015	3
F1MFA8	F1MFA8	ALAQLTYR	8	0	934.524	432	439	yes	yes	2	0.00075221	130.04	15
A0JN38	A0JN38	ALAQVFCEESELSPLLR	17	0	1960.99	501	517	yes	yes	2;3	3.3439e-05	64.55	11
F1MYA8	F1MYA8	ALASCHSLMQLDDGTLVGDPLEK	23	0	2469.19	565	587	yes	yes	3	1.1412e-08	54.672	1
A0A3Q1MN97;F1N789;A0A3Q1LIB4;A0A3Q1MRN4	A0A3Q1MN97	ALASIDSK	8	0	803.439	269	276	yes	no	2	0.00081325	125.25	16
A0A3Q1MN97;F1N789;A0A3Q1LIB4;A0A3Q1MRN4	A0A3Q1MN97	ALASIDSKLNQAK	13	1	1357.76	269	281	yes	no	3	0.0020228	71.268	1
A5PJD6;A0A3Q1LYU3	A5PJD6	ALASILLQDHIR	12	0	1348.78	45	56	yes	no	3	1.1309e-06	122.42	18
A0A140T871;P00366	A0A140T871	ALASLMTYK	9	0	996.531	166	174	yes	no	2	0.0026918	93.429	6
E1BFH5;Q0IIB5	E1BFH5	ALASPEQLAQLPSSGVPR	18	0	1819.98	387	404	yes	no	2	0.00029505	48.659	6
A0A3Q1MN97;F1N789;A0A3Q1LIB4;A0A3Q1MRN4	A0A3Q1MN97	ALASQLQDSLK	11	0	1172.64	571	581	yes	no	2	4.712e-30	191.17	18
A0A3Q1MN97;F1N789;A0A3Q1LIB4;A0A3Q1MRN4	A0A3Q1MN97	ALASQLQDSLKDLK	14	1	1528.85	571	584	yes	no	2;3	0.00029136	72.2	15
A0A3Q1MN97;F1N789;A0A3Q1LIB4;A0A3Q1MRN4	A0A3Q1MN97	ALASQLQDSLKDLKAR	16	2	1755.98	571	586	yes	no	3;4	1.7909e-07	94.487	5
F1N2F1	F1N2F1	ALASVCKPELQK	12	1	1342.73	511	522	yes	yes	3	0.00039805	62.924	3
E1BHT5	E1BHT5	ALATNPALR	9	0	925.535	3887	3895	yes	yes	2	0.070628	47.849	0
Q2KIB0;F1MLX0	Q2KIB0	ALATQLPVLPR	11	0	1177.72	83	93	yes	no	2	1.5542e-05	126.41	18
Q5E963	Q5E963	ALAVGGLGSIIR	12	0	1125.69	134	145	yes	yes	2	0.00020744	80.755	2
E1B7K5	E1B7K5	ALAVMVDHLESEK	13	0	1440.73	1223	1235	yes	yes	2	0.024867	36.693	1
A0A3Q1MLQ7;F1MDH3	A0A3Q1MLQ7	ALAVNPRDPPRWSVLAGHSR	20	2	2198.18	1628	1647	yes	no	4;5	4.0551e-10	68.567	18
Q7YRA3	Q7YRA3	ALAVVYGPHEIR	12	0	1323.73	48	59	yes	yes	3	0.0079937	35.006	2
F1N4Q3;A0A3Q1MN70	F1N4Q3	ALAYGDISELKK	12	1	1306.71	489	500	yes	no	3	0.00012673	67.456	12
A0A3Q1M2H1;A5PJU2	A0A3Q1M2H1	ALAYIPK	7	0	774.464	793	799	yes	no	2	0.022819	80.377	17
G3MZM8	G3MZM8	ALCDLGPWVK	10	0	1157.59	48	57	yes	yes	2	0.0013719	83.206	15
Q6B4J2	Q6B4J2	ALCDVGTAISCSR	13	0	1408.64	41	53	yes	yes	2	2.2455e-06	120.09	15
A0A3Q1MLQ7;F1MDH3	A0A3Q1MLQ7	ALCGFTEAAAQAAYLVGVSDPNSQAGQQGLVEPTQFAR	38	0	3921.9	1441	1478	yes	no	3;4;5	2.5932e-162	166.56	81
A0A140T842;Q59HJ6	A0A140T842	ALCGLDESK	9	0	991.464	747	755	yes	no	2	0.023345	62.546	3
F1MRT9;A0A3Q1N2K8	F1MRT9	ALCLDLLELNTTNEVFEQHK	20	0	2386.18	2875	2894	yes	no	3	3.3035e-07	58.577	11
Q28065;CON__Q28065;Q1RMN9	Q28065	ALCLKPEIEYGR	12	1	1447.75	485	496	yes	no	3	0.0014216	54.023	3
Q24K14	Q24K14	ALCVDTSLDVFK	12	0	1366.68	145	156	yes	yes	2	1.5826e-07	134.25	15
Q2KHX3	Q2KHX3	ALDDFVLGSAR	11	0	1162.6	11	21	yes	yes	2	8.7256e-05	119.68	15
A0A3Q1M772;E1BFZ6;A0A3Q1LFT9;A0A3Q1LSV0	A0A3Q1M772	ALDDIIYR	8	0	977.518	227	234	yes	no	2	0.011746	81.297	10
Q95KV0;A0A3Q1NNA5	Q95KV0	ALDDILNLK	9	0	1013.58	302	310	yes	no	2	0.0053644	75.854	3
A2VE52	A2VE52	ALDDISESIK	10	0	1089.56	196	205	yes	yes	2	9.2723e-05	128.36	15
Q3T0K2	Q3T0K2	ALDDMISTLK	10	0	1105.57	129	138	yes	yes	2	0.0014011	81.95	7
Q3T0K2	Q3T0K2	ALDDMISTLKK	11	1	1233.66	129	139	yes	yes	3	0.00039705	62.633	2
A7YY47;A0A3Q1LNG7;E1B8N6	A7YY47	ALDDTAR	7	0	760.372	92	98	yes	no	2	0.010808	108.24	3
Q5E9F9	Q5E9F9	ALDEGDIALLK	11	0	1156.63	24	34	yes	yes	2	2.7806e-09	152.11	9
F1MRT9	F1MRT9	ALDEILVNQKPTLHK	15	1	1717.97	952	966	yes	yes	4	1.8972e-06	91.441	7
P31404;A0A452DJG1	P31404	ALDEYYDK	8	0	1015.45	460	467	yes	no	2	0.01254	70.525	11
P31404;A0A452DJG1	P31404	ALDEYYDKHFTEFVPLR	17	1	2142.04	460	476	yes	no	3	4.6034e-06	70.98	2
A0A3Q1MPS4;A0A3Q1MBS5;A0A3Q1M2X5;Q0III9;Q3B7N2;A5D7D1;A0A452DIE5;A0A3Q1MFS2;A0A3Q1MAJ8;A0A3Q1MR52;A0A3Q1MRU0	A0A3Q1MPS4	ALDFIASK	8	0	863.475	96	103	no	no	2	0.0019826	117.1	5
A0A3Q1MLQ7;F1MDH3	A0A3Q1MLQ7	ALDGAFTEENR	11	0	1221.56	1554	1564	yes	no	2	4.9353e-52	203.35	40
A0A3Q1MLQ7;F1MDH3	A0A3Q1MLQ7	ALDGAFTEENRAQCR	15	1	1736.79	1554	1568	yes	no	3	7.9676e-05	72.496	4
A0A3Q1LPN6;P62194	A0A3Q1LPN6	ALDGPEQMELEEGK	14	0	1544.7	2	15	yes	no	2	0.00010077	75.819	7
E1BBS6	E1BBS6	ALDGTGLEDDPQAVLQTIR	19	0	2011.02	451	469	yes	yes	2	3.9195e-07	61.641	1
F1MYQ7	F1MYQ7	ALDHFTLASFGEGER	15	0	1648.78	2641	2655	yes	yes	3	0.00070443	43.791	4
A6H7E3;Q5E9E1	A6H7E3	ALDHSQLPSGLVIDK	15	0	1591.86	177	191	yes	no	2;3	3.2709e-11	122.45	32
A6H7E3;Q5E9E1	A6H7E3	ALDHSQLPSGLVIDKESEVYK	21	1	2327.2	177	197	yes	no	3;4	8.8568e-56	156.29	34
Q865S1;A0A3Q1MCC2	Q865S1	ALDIDLDKPLADSEK	15	1	1641.85	801	815	yes	no	3	0.00043243	50.102	2
Q865S1;A0A3Q1MCC2	Q865S1	ALDIDLDKPLADSEKLPVQK	20	2	2207.2	801	820	yes	no	4	3.5245e-05	47.726	5
A7Z025	A7Z025	ALDIPLVK	8	0	867.543	421	428	yes	yes	2	0.028937	57.281	3
Q3MHH4	Q3MHH4	ALDIQVPNFPADETK	15	0	1656.84	587	601	yes	yes	2;3	2.8992e-08	108.37	15
A4FV45	A4FV45	ALDLADLQK	9	0	985.544	115	123	yes	yes	2	0.011208	62.546	5
Q3MHL4;A0A3Q1LW27	Q3MHL4	ALDLAENEMPGLMHMR	16	0	1826.85	21	36	yes	no	3	4.2324e-06	80.534	19
Q3ZBZ8;A0A3Q1LW78;A0A3Q1ML02	Q3ZBZ8	ALDLDSNCK	9	0	1034.47	454	462	yes	no	2	2.6206e-06	153.71	5
F6QH94;A0A3Q1MRD2	F6QH94	ALDLFSDNAPPPELLEIINEDVAK	24	0	2622.34	265	288	yes	no	2;3;4	3.9657e-91	181.69	38
F6QH94;A0A3Q1MRD2	F6QH94	ALDLFSDNAPPPELLEIINEDVAKK	25	1	2750.44	265	289	yes	no	3	3.3993e-07	44.258	4
F1MKS5;P33433	F1MKS5	ALDLINK	7	0	785.465	37	43	no	no	2	0.038688	69.383	1
P46196	P46196	ALDLLDK	7	0	786.449	286	292	yes	yes	2	0.010341	110.63	18
Q865S1;A0A3Q1MCC2	Q865S1	ALDLLYGMVSK	11	0	1208.65	360	370	yes	no	2	0.00068034	70.1	10
P00129;A0A3Q1LTJ5	P00129	ALDLSMR	7	0	804.416	66	72	yes	no	2	0.010398	110.34	1
Q2KJ46	Q2KJ46	ALDLVAAK	8	0	799.48	202	209	yes	yes	2	0.0074056	85.265	7
Q0IIH8	Q0IIH8	ALDLVSDPEYINLMK	15	0	1719.88	334	348	yes	yes	2	9.4463e-09	113.47	14
A0A3Q1LK49;CON__Q9TRI1;A5D7R6	A0A3Q1LK49	ALDMEDFK	8	0	967.432	115	122	yes	no	2	0.01973	63.48	6
P79126	P79126	ALDMSYDHKPEDEVELAR	18	1	2116.97	357	374	yes	yes	3	0.027582	20.939	1
Q29437;E1BJN3	Q29437	ALDPADWTVQK	11	0	1242.62	252	262	yes	no	2	0.014585	53.683	0
O46406;Q9TTK6;E1BD43;A0A452DHX8	Q9TTK6	ALDPAQWTIQK	11	0	1269.67	253	263	no	no	2	0.00023337	115.71	1
F1MPW7	F1MPW7	ALDPTAGQLLGLAK	14	0	1366.78	1261	1274	yes	yes	2	3.4946e-19	142.83	12
Q3ZC89;F1N4Q2	Q3ZC89	ALDQASEEIWNDFR	14	0	1692.77	156	169	yes	no	2;3	0.012848	50.284	3
F1N647;A0A3Q1MPB3;A0A3Q1LVA9;Q71SP7	F1N647	ALDQNMEHTPVVFEDVTLHQAVILPK	26	0	2943.52	902	927	yes	no	4	1.13e-16	68.361	16
A4FUF0;A0A3Q1LR41;A0A3Q1LGK3	A4FUF0	ALDQSDNDMSAVYR	14	0	1583.69	536	549	yes	no	2	3.1989e-15	134.75	7
F1MM36	F1MM36	ALDTLIQSGPALSHLVSQTTAQVR	24	0	2505.36	543	566	yes	yes	3	0.059443	10.399	1
F1N1G4	F1N1G4	ALDTMGLQVDCR	12	0	1377.64	28	39	yes	yes	2;3	4.7485e-23	161.63	68
P61286;A0A3Q1LVE7;A4IFC3	P61286	ALDTMNFDVIK	11	0	1265.63	68	78	no	no	2	3.0864e-06	138.98	19
P18341;E1BNK3;A0A3Q1NIZ0;A0A3Q1MK62;A0A3Q1N449	P18341	ALDTNYCFSSTEK	13	0	1534.66	279	291	yes	no	2	7.327e-06	116.77	18
A0A3Q1MFU0;Q58CP9;G3X721;A0A3Q1M3V5	A0A3Q1MFU0	ALDTVLFGPPLLTR	14	0	1511.87	205	218	no	no	2;3	3.4229e-40	181.62	39
E1BCE0	E1BCE0	ALDVIQAGK	9	0	913.523	119	127	yes	yes	2	0.0057168	73.26	3
P35466	P35466	ALDVMVSTFHK	11	0	1246.64	8	18	yes	yes	2;3	9.1924e-06	130.66	13
F1ME87;A5PK26;A0A3Q1M9L1	F1ME87	ALDYALQINVIEDK	14	0	1603.85	170	183	yes	no	2	0.0057797	44.309	7
A0A3Q1MLQ7;F1MDH3	A0A3Q1MLQ7	ALDYYMLR	8	0	1043.51	76	83	yes	no	2	0.00049649	135.87	36
A0A3Q1LVT9;Q2KJ86	A0A3Q1LVT9	ALEAAQLIR	9	0	983.576	57	65	yes	no	2	0.0035027	91.626	3
Q17QZ9	Q17QZ9	ALEAEPDNPEFNIGYAITVYR	21	0	2381.15	166	186	yes	yes	3	3.8089e-10	62.19	1
Q3ZCJ2	Q3ZCJ2	ALEALVAK	8	0	813.496	146	153	yes	yes	2	0.0036144	107.32	11
A0A3Q1MLQ7;F1MDH3	A0A3Q1MLQ7	ALEATTEHIR	10	0	1139.59	2154	2163	yes	no	2;3	9.4154e-05	133.86	36
A0A3Q1MLQ7;F1MDH3	A0A3Q1MLQ7	ALEATTEHIRQELAVFCSPEPPAK	24	1	2693.35	2154	2177	yes	no	4	0.00012053	34.405	5
D3JUI8	D3JUI8	ALEAVFGK	8	0	833.465	23	30	yes	yes	2	0.0056006	91.906	13
P79126	P79126	ALEDAFLAIDAK	12	0	1275.67	93	104	yes	yes	2	0.00014563	95.573	4
F6RBQ9;Q3ZBA4	F6RBQ9	ALEDHFSSFGPISEVVVVK	19	0	2059.06	21	39	yes	no	3	2.4271e-12	100.77	8
Q2KJB7;F1N1M7	Q2KJB7	ALEDMFDALEGK	12	0	1337.62	643	654	yes	no	2	0.000144	107.83	17
Q27971;A0A3Q1LRZ7	Q27971	ALEEAGFK	8	0	863.439	630	637	yes	no	2	0.0056006	91.906	13
E1BMJ5;F1MJZ8	E1BMJ5	ALEEAGVPVDLVGGTSIGSFIGALYAEER	29	0	2919.49	953	981	yes	no	3	1.1169e-08	49.793	2
F1MQ37	F1MQ37	ALEEAMEQK	9	0	1047.49	1484	1492	yes	yes	2	2.7269e-10	163.9	59
F1MQ37	F1MQ37	ALEEAMEQKAELER	14	1	1645.8	1484	1497	yes	yes	3	9.578e-16	136.51	9
CON__P02533;CON__P08779;F1MC11;A0A3Q1M2I5;CON__ENSEMBL:ENSP00000377550;CON__P13646-1	CON__P02533	ALEEANADLEVK	12	0	1300.65	135	146	no	no	2	1.2259e-17	166.19	17
A0A3Q1LNH2	A0A3Q1LNH2	ALEEAQGSPR	10	0	1056.52	577	586	yes	yes	2	0.04342	47.603	0
H2XJF0;E1BK52;A0A3Q1M334	H2XJF0	ALEEDLNQK	9	0	1058.52	890	898	yes	no	2	0.025659	62.464	0
A0A3Q1ME09	A0A3Q1ME09	ALEEEIESHAADVHQAVTVGQSLSSLTSPAEQGVLSER	38	0	3973.95	3423	3460	yes	yes	4	1.3184e-66	103.17	19
F1MY41	F1MY41	ALEEELANLK	10	0	1128.6	697	706	yes	yes	2	0.0029748	69.423	2
F1N102	F1N102	ALEEFQK	7	0	863.439	492	498	yes	yes	2	0.038363	67.035	4
Q3MHJ8;A0A3Q1MNK3	Q3MHJ8	ALEENNNFSK	10	0	1164.54	120	129	yes	no	2	5.0244e-05	122.52	2
Q2KJA9	Q2KJA9	ALEEPANDIK	10	0	1098.56	283	292	yes	yes	2	0.0017017	78.334	1
A5PK45;A0A3Q1N2V9	A5PK45	ALEEQEIACR	10	0	1217.57	362	371	yes	no	2	0.00011235	131.06	1
A0A3Q1LLG2;A0A3Q1MAS5;A0A3Q1LLR5;A0A3Q1MVZ6;A0A3Q1MCP4;A0A3Q1LMW2;A0A3Q1MMZ6;F1MGF7	A0A3Q1LLG2	ALEEQISEIRR	11	1	1342.72	604	614	yes	no	2	0.014632	61.999	1
A0A3Q1NJK6;Q9N0W2;F1N4H9	A0A3Q1NJK6	ALEEQLVK	8	0	928.523	30	37	yes	no	2	0.037538	52.636	2
CON__P13645;CON__P02535-1	CON__P13645	ALEESNYELEGK	12	0	1380.64	166	177	no	no	2	6.1094e-72	214.58	26
A0A140T8A5;Q9XSG3	A0A140T8A5	ALEEVCIETIEAGFMTK	17	0	1939.93	358	374	yes	no	2	3.5599e-10	93.011	0
Q0VCY3	Q0VCY3	ALEGAEATEPDLQVPR	16	0	1694.85	166	181	yes	yes	2	1.9669e-05	80.979	4
A5PJK1	A5PJK1	ALEGCSPDHPTILLAHQPLAAK	22	0	2338.21	345	366	yes	yes	4	0.0002484	34.26	1
F1MF64;A0A3Q1MIS5;A0A3Q1N0K0	F1MF64	ALEGPENCLFPR	12	0	1401.67	2816	2827	yes	no	2	0.00018092	84.213	1
E1BDX8;A0A3Q1NEU9	E1BDX8	ALEHALTLEHIMDLTR	16	0	1861.97	2435	2450	yes	no	4	0.0019253	35.757	5
A6QLU1;A0A3Q1MTV4	A6QLU1	ALEHFPMLQK	10	0	1212.63	200	209	yes	no	3	3.4554e-06	143.7	19
P49951;F1MPU0	P49951	ALEHFTDLYDIK	12	0	1463.73	626	637	yes	no	2;3	2.8953e-05	113.69	22
P49951;F1MPU0	P49951	ALEHFTDLYDIKR	13	1	1619.83	626	638	yes	no	3;4	3.0401e-05	82.543	13
P02672;CON__P02672;F6QND5;A0A3Q1LVV7	F6QND5	ALEHKVDLEDYK	12	1	1458.74	216	227	no	no	2;3	5.3035e-05	107.65	28
P02672;CON__P02672;F6QND5;A0A3Q1LVV7	F6QND5	ALEHKVDLEDYKNQQK	16	2	1956.99	216	231	no	no	3;4;5	2.5712e-12	111.43	36
Q2NKZ1;A0A3Q1MUU9	Q2NKZ1	ALEIIPR	7	0	810.496	441	447	yes	no	2	0.0036481	126.24	18
F1MQ37	F1MQ37	ALELDSNLYR	10	0	1192.61	746	755	yes	yes	2;3	4.0976e-40	202.17	27
F1MU79;Q9TRY0	F1MU79	ALELDSNNEK	10	0	1131.54	345	354	no	no	2	0.00066493	106.42	8
F1MJI7	F1MJI7	ALELENDR	8	0	958.472	70	77	yes	yes	2	0.0034978	110.81	1
Q2HJ49	Q2HJ49	ALELEQER	8	0	986.503	372	379	yes	yes	2	5.5098e-07	160.91	12
A0A3S5ZPF7	A0A3S5ZPF7	ALELNMISLK	10	0	1130.64	392	401	yes	yes	2	7.8556e-05	126.41	18
A0A3Q1LRY6;E1B8K6	A0A3Q1LRY6	ALELTGLK	8	0	843.507	351	358	yes	no	2	0.0049398	95.352	17
A0A3Q1LSN0;F1MYX5;A7E3Q8;F1MSB7	A0A3Q1LSN0	ALENDPDCR	9	0	1088.46	133	141	yes	no	2	0.0003933	127.56	20
Q1RML7	Q1RML7	ALEQIDENLIYWPR	14	0	1758.89	90	103	yes	yes	2	0.0057797	44.309	1
Q2KIK0;A0A452DHZ1;A0A3Q1LWL8	Q2KIK0	ALEQKPDDAPYYCQR	15	1	1852.84	38	52	yes	no	3	0.00021971	61.167	3
F1MQ37	F1MQ37	ALEQQVEEMK	10	0	1203.58	1529	1538	yes	yes	2	3.2347e-40	187	58
F1MQ37	F1MQ37	ALEQQVEEMKTQLEELEDELQATEDAK	27	1	3146.48	1529	1555	yes	yes	3;4	1.6845e-63	121.86	37
F1MQ37	F1MQ37	ALEQQVEEMKTQLEELEDELQATEDAKLR	29	2	3415.67	1529	1557	yes	yes	4	0.062965	11.922	1
A0A3Q1M1Q3;Q1LZD9	A0A3Q1M1Q3	ALESAAGEGDPAALALALPGEPPVPAAPAGEDRPADEGGFTIDIK	45	1	4323.15	21	65	yes	no	4	0.00079592	20.863	3
Q2TBU9;A0A3Q1M1D5;F1MSD2	Q2TBU9	ALESDMAPVLIMATNR	16	0	1730.87	315	330	yes	no	2;3	1.0659e-05	85.845	20
A0A452DI03;A6QLY7;A0A3Q1M273	A0A452DI03	ALESELQQLR	10	0	1185.64	327	336	yes	no	2	2.4067e-05	141.39	3
F1MC48;A0A3Q1MIB0	F1MC48	ALESGDMNTVWK	12	0	1349.63	418	429	yes	no	2	7.0267e-23	166.33	19
Q3T0P6;G3X7N4	Q3T0P6	ALESPERPFLAILGGAK	17	1	1767.99	200	216	yes	no	2;3	2.7889e-28	143.38	25
A7MBG8	A7MBG8	ALESSIAPIVIFASNR	16	0	1686.93	318	333	yes	yes	3	3.3647e-06	82.529	14
CON__Q1RMK2;G5E513;A0A3Q1M032;G5E5T5;A0A3Q1LPI6	CON__Q1RMK2	ALETHTYFER	10	0	1265.6	411	420	no	no	2;3	9.8377e-05	111.06	23
A7YWH5	A7YWH5	ALETLTGALFQRPPLIAAVK	20	1	2108.24	172	191	yes	yes	3	2.0662e-12	86.455	11
A0A3Q1LYS7;Q0VCL3	A0A3Q1LYS7	ALEVAEYLTPVLK	13	0	1444.82	12	24	yes	no	2	0.0011626	106.29	0
F1MER7	F1MER7	ALEVEECR	8	0	1004.46	1505	1512	yes	yes	2	0.041118	50.703	1
E1B7R4	E1B7R4	ALEVIKPAHILQEK	14	1	1587.93	533	546	yes	yes	3	0.070144	19.754	1
A0A3Q1MFI7	A0A3Q1MFI7	ALEWLGDISSGGSTGYNPALK	21	0	2135.05	70	90	yes	yes	2	4.1117e-05	48.625	4
G3MWT1;A0A3Q1LLT0	G3MWT1	ALEWLGGIDSGGSTGYNPGLK	21	0	2091.03	70	90	yes	no	2;3	0.00030089	40.113	2
Q0VD18;A0A3Q1MLV3	Q0VD18	ALEYACGIEAEVVGK	15	0	1607.79	175	189	yes	no	2	2.4e-08	109.24	4
Q0VD18;A0A3Q1MLV3	Q0VD18	ALEYACGIEAEVVGKPSPEFFK	22	1	2440.2	175	196	yes	no	3	1.3939e-16	74.207	4
G3N365;A7Z065;O97594	G3N365	ALEYTIYNQELNETR	15	0	1855.9	188	202	yes	no	2;3	4.5911e-06	91.961	3
A0A3Q1LPT5;A0A3Q1LWX5;F1N3K0;A0A3Q1MI02;A0A3Q1N476;A0A3Q1LY92;A0A3Q1LMH6;A0A3Q1N948;A0A3Q1LWQ3;A0A3Q1MC96	A0A3Q1LPT5	ALEYVFK	7	0	868.469	738	744	yes	no	2	0.041911	64.803	1
Q0VCK0;A0A3Q1LXU9	Q0VCK0	ALFEEVPELLTETEK	15	0	1746.89	510	524	yes	no	2;3	6.59e-06	91.855	15
Q0VCK0;A0A3Q1LXU9	Q0VCK0	ALFEEVPELLTETEKK	16	1	1874.99	510	525	yes	no	3	1.8101e-07	91.657	14
F6R921	F6R921	ALFGAGIAAR	10	0	945.54	137	146	yes	yes	2	0.00037804	113.7	12
A0A3S5ZPW7;A0A3Q1MM92;P80457;F1MUT3;A0A3Q1LW91	A0A3S5ZPW7	ALFHMDNCYK	10	0	1297.56	881	890	yes	no	3	0.0015792	58.37	6
A0A3Q1LTD6;F6Q3P6;A0A3Q1LKG0;A0A3Q1LTG4;A0A3Q1LII7;A0A3Q1LGD6;G3MYP3;A0A3Q1NAJ6;E1BKH8;A0A3Q1M2W6	A0A3Q1LTD6	ALFLIPR	7	0	828.522	241	247	no	no	2	0.021942	88.627	18
F6PRQ6	F6PRQ6	ALFQLSK	7	0	805.47	573	579	yes	yes	2	0.022105	84.244	5
S4UWT3;A0A3Q1M912;Q0VCC8	S4UWT3	ALGAALTPFNPLAGLR	16	0	1580.9	47	62	yes	no	2	0.00020056	61.353	7
E1BMP9	E1BMP9	ALGADDSYYTAR	12	0	1301.59	483	494	yes	yes	2	0.010026	54.608	0
A0A140T866;Q5EAD2	Q5EAD2	ALGALMQAWAGSPK	14	0	1399.73	338	351	no	no	2;3	8.1426e-24	153.12	33
A0A3Q1M057;A0A3Q1LMA3;F1N169	F1N169	ALGALVDSCAPGLCPDWDSWDASK	24	0	2590.15	197	220	no	no	3	2.9366e-19	82.477	15
A0A3Q1M057;A0A3Q1LMA3;F1N169	F1N169	ALGALVDSCAPGLCPDWDSWDASKPVNNAR	30	1	3241.49	197	226	no	no	3;4;5	3.3813e-121	172.66	45
A0A3Q1MLQ7;F1MDH3	A0A3Q1MLQ7	ALGDLISATK	10	0	987.56	2099	2108	yes	no	2	6.963e-06	148.52	19
E1BIE7	E1BIE7	ALGDTGFMPPDK	12	0	1247.59	274	285	yes	yes	2	0.0033274	76.465	3
O62830	O62830	ALGDYDYK	8	0	943.429	201	208	yes	yes	2	0.020766	62.464	4
E1BDX8;A0A3Q1NEU9	E1BDX8	ALGEYLER	8	0	949.487	1613	1620	yes	no	2	0.067782	43.246	1
Q29RK1	Q29RK1	ALGFPLER	8	0	901.502	441	448	yes	yes	2	0.0069728	86.794	11
Q29RK1	Q29RK1	ALGFPLERPK	10	1	1126.65	441	450	yes	yes	3	0.0008689	73.985	11
P32592;A0A452DIU0;A0A3Q1LQE4;A0A3Q1N0H1	P32592	ALGFTDTVTVR	11	0	1178.63	430	440	yes	no	2	0.00036722	102.07	10
P12763;CON__P12763	P12763	ALGGEDVR	8	0	815.414	238	245	yes	no	2	0.017488	65.676	4
O62664;A0A3Q1M5D3;A0A3Q1N853;A0A452DI94;A0A3Q1MBB7	O62664	ALGHGVDLGHIYGDNLER	18	0	1934.96	223	240	yes	no	3;4	1.2445e-07	68.41	33
G3MXV0	G3MXV0	ALGLDSANEK	10	0	1016.51	343	352	yes	yes	2	9.0979e-05	128.12	4
F1MRT9;A0A3Q1N2K8	F1MRT9	ALGNSEEATMLQHR	14	0	1555.74	2519	2532	yes	no	3	0.00014588	67.964	2
A6QPF0;G3N0B9;F1MTH6;A0A3Q1NGK4	A6QPF0	ALGPALDSLPEFR	13	0	1384.74	28	40	yes	no	2	7.1489e-11	132.91	15
F1MM20	F1MM20	ALGPEPSKPLQELTPR	16	1	1731.95	164	179	yes	yes	3	0.00012412	53.981	4
A7Z071	A7Z071	ALGQAATMAIELQYEEGSPQNLGTSTPSTPRPSITPTK	38	1	3941.97	394	431	yes	yes	4	0.056215	12.234	1
Q08DQ6	Q08DQ6	ALGQLFHITCFTCR	14	0	1722.83	389	402	yes	yes	3	4.223e-05	79.646	19
F1N0Y3;A6H750	F1N0Y3	ALGQNKSHTPFR	12	1	1354.71	484	495	yes	no	2	0.0039984	78.334	1
A0A452DID9;P60661	A0A452DID9	ALGQNPTNAEVLK	13	0	1353.73	37	49	yes	no	2;3	2.8781e-23	166.97	7
A0A452DID9;P60661	A0A452DID9	ALGQNPTNAEVLKVLGNPKSDEMNVK	26	2	2765.44	37	62	yes	no	4	0.036271	16.114	1
F1MF76	F1MF76	ALGQTASDNSGPEDAKR	17	1	1715.81	1196	1212	yes	yes	3	0.016001	21.534	2
A0A140T846;P23196	A0A140T846	ALGSDHCPITLYLAL	15	0	1642.84	304	318	yes	no	2	0.0029068	45.368	1
F1MSQ8;A0A3Q1LSQ0;A0A3Q1LP00;A0A3Q1MB77;A0A3Q1MSN1	F1MSQ8	ALGSELSEATPALEDMRPVGEDGK	24	1	2471.18	222	245	yes	no	3	3.2689e-13	60.765	3
F1MK41;Q17QH8	F1MK41	ALGTALGR	8	0	757.445	232	239	yes	no	2	0.041398	64.757	0
A0A3Q1N2U0;F1N444;A0A3Q1LF45;A0A3Q1M8C7;F1MJM5;A0A3Q1MJV8	A0A3Q1N2U0	ALGTHVVHSTHTLPLTMTSQQGVK	24	0	2542.33	443	466	yes	no	4;5	1.1556e-19	87.772	18
E1BHT5	E1BHT5	ALGTLGMTTNEK	12	0	1234.62	4801	4812	yes	yes	2	0.058383	30.918	1
A0A3Q1N9S1;F1MZT7;A0A3Q1M037;A0A3Q1N191	A0A3Q1N9S1	ALGTLVSHVTLR	12	0	1265.75	854	865	yes	no	3	0.0014591	48.115	5
A5PJR7	A5PJR7	ALGVAVGGGVEGSR	14	0	1227.66	22	35	yes	yes	2	0.021953	42.802	1
Q9BDI7;F1MZT4	Q9BDI7	ALGVEQDLALPAIAVIGDQSSGK	23	0	2251.21	106	128	yes	no	2;3	6.3325e-08	53.995	2
Q29RK1	Q29RK1	ALGVLAQLIWSR	12	0	1325.78	429	440	yes	yes	2	0.00043201	69.954	5
F6R4P6;CON__ENSEMBL:ENSBTAP00000018574;A0A3Q1MAK6	F6R4P6	ALGVTALFDK	10	0	1033.58	478	487	yes	no	2	9.2723e-05	128.36	8
E1BCA5	E1BCA5	ALGVTEVFIK	10	0	1075.63	309	318	yes	yes	2	0.00091777	99.442	18
Q2NL04	Q2NL04	ALGWAAAYLTTQNSMEK	17	0	1853.9	428	444	yes	yes	2;3	0.00010723	56.225	17
A0A3Q1MBW4;A0A3Q1LK90;A4FUC8;A0A3Q1N855	A0A3Q1MBW4	ALHEGEGDLSVSAER	15	0	1568.74	380	394	yes	no	3	0.00093615	40.801	1
Q1JPB0;A0A3Q1LN63	Q1JPB0	ALHFEGVEIHSGFQSLNADINK	22	0	2425.2	57	78	yes	no	3;4	2.1475e-42	128.32	18
Q0VC22;F1MHV9;A0A3Q1M0K9;A0A3Q1MB95;A0A3Q1LP26;A0A3Q1M6N8;E1BI74;F1MCE4;A7E328;A0A3Q1M8Q9;A0A3Q1MZC4	Q0VC22	ALHFYLTR	8	0	1019.56	140	147	no	no	2	0.0037662	102.77	4
A0A452DJ87;Q3MI05	A0A452DJ87	ALHIPEQLPR	10	0	1172.67	347	356	yes	no	3	0.00022491	93.111	12
Q08E42	Q08E42	ALHLGNNVLQSLPSR	15	0	1617.9	735	749	yes	yes	3	1.2942e-06	92.039	7
A0A3Q1MC10;A0A3Q1LV49;E1BHN4	A0A3Q1MC10	ALHPLLEDGCIEDDPAPHKK	20	1	2254.11	2829	2848	yes	no	4	0.00904	20.949	1
A0A3Q1NEA4;A0A3Q1MNF0;Q2TA22;A0A3Q1LPX2;A0A3Q1ND65;A0A3Q1MT90	A0A3Q1NEA4	ALHPTIFPVVPR	12	0	1345.79	357	368	yes	no	3	3.5599e-05	84.658	11
A0A3Q1LXX0;A2VE21	A0A3Q1LXX0	ALHQYTLEPSEKPFDMK	17	1	2032.99	541	557	yes	no	4	5.1374e-05	50.608	3
Q3SZV3;F1MG05	Q3SZV3	ALIAAQYSGAQVR	13	0	1346.73	18	30	yes	no	2;3	1.731e-31	179.8	23
Q148D5;F1MGC0	Q148D5	ALIADSGLK	9	0	886.512	418	426	yes	no	2	0.0040215	84.498	3
A0A3Q1ME09;A0A3Q1LV14;F1MPT5;A0A3Q1M9U5;F1N6H4	F1N6H4	ALIAEHQTFMEEMTR	15	0	1805.84	6823	6837	no	no	3	4.8568e-05	70.281	13
F1N0E5;Q2T9X2	F1N0E5	ALIAGGGAPEIELALR	16	0	1549.88	423	438	yes	no	2	5.7595e-07	95.094	6
A0A3Q1ME09;F1N6H4	F1N6H4	ALIAQLPPPAIDHEQLR	17	0	1881.05	5709	5725	no	no	3	0.0097365	25.59	6
E1BNN0;A0A3Q1MG90;A0A3Q1NM68	E1BNN0	ALIASAGADALAK	13	0	1170.66	689	701	yes	no	2	0.00016704	81.338	16
A0A3Q1LSP2;A6QLA8;A0A3Q1LQE2;A0A3Q1NE22	A0A3Q1LSP2	ALIDASEASTTR	12	0	1233.62	251	262	yes	no	2	1.4959e-07	134.68	13
A0A452DI02;Q3MHR0;A0A3Q1M5Z8	A0A452DI02	ALIDQEVK	8	0	914.507	87	94	yes	no	2	0.011223	73.616	2
A0A3Q1MR47;Q3ZBM5	A0A3Q1MR47	ALIDYENSNK	10	0	1165.56	293	302	yes	no	2	0.0018605	76.827	3
A5PKM3	A5PKM3	ALIDYLR	7	0	862.491	393	399	yes	yes	2	0.0070046	117.7	11
A0A3Q1N703;P79134;A0A3Q1M318	P79134	ALIEILATR	9	0	998.612	457	465	no	no	2	0.0057184	73.248	18
Q2KJ42;G3N361;A0A3Q1LXP0	Q2KJ42	ALIEMEK	7	0	832.436	272	278	yes	no	2	0.021965	88.029	10
Q0VCW2;A0A3Q1N9L4;A0A3Q1LQX9;A0A3Q1MQK6	Q0VCW2	ALIESYQNLTR	11	0	1306.69	18	28	yes	no	2	0.00036825	82.287	16
E1BM89	E1BM89	ALIGDDVGLTSYK	13	0	1350.7	315	327	yes	yes	2	0.031122	42.743	0
F1N7H5;Q2YDJ9	F1N7H5	ALILVGGYGTR	11	0	1118.64	3	13	yes	no	2	0.0003746	84.213	15
E1BFB0;A0A3Q1M8L3;A0A3Q1MT78;A0A3Q1LNC8;A0A3Q1LWG5;A0A3Q1N827;A0A3Q1NKL1	E1BFB0	ALINADELANDVAGAEALLDR	21	0	2153.1	382	402	no	no	3	3.3792e-05	41.912	5
A0A3S5ZPJ6;E1BPP7;A0A3Q1ME65	A0A3S5ZPJ6	ALINDELVEWK	11	0	1328.7	230	240	yes	no	2	1.0671e-06	143.86	12
E1BMG4	E1BMG4	ALINSMDQNMFR	12	0	1438.67	681	692	yes	yes	2	1.9601e-05	120.12	9
A5PJZ5;A0A3Q1NL81	A5PJZ5	ALITFAGMIPYR	12	0	1351.73	791	802	yes	no	2	0.00017328	101.64	5
Q32PI3;A0A3Q1N9R6;A0A3Q1LY33	Q32PI3	ALITLSSGDMR	11	0	1162.6	203	213	yes	no	2	0.00046609	75.378	4
Q08DC3	Q08DC3	ALIVDESCR	9	0	1061.52	599	607	yes	yes	2	0.0058222	72.485	5
E1BE36	E1BE36	ALIVLNNLSVNAENQR	16	0	1766.96	183	198	yes	yes	3	0.013225	32.341	1
Q148M1	Q148M1	ALIVVPYAEGVIPDETK	17	0	1812.99	103	119	yes	yes	2;3	8.2433e-07	89.548	3
Q5KR47	Q5KR47	ALKDEEKMELQEIQLK	16	2	1944.02	134	149	yes	yes	3;4	0.00017798	62.377	12
Q3T148;F1N5F7;A0A3Q1MNJ2	Q3T148	ALKDPNAFLFDHLLTLKPVK	20	2	2279.3	211	230	yes	no	4	0.046016	16.228	1
A8E4P3	A8E4P3	ALKEASMVITESPAALQLR	19	1	2027.11	233	251	yes	yes	3	4.233e-07	60.528	12
F1N4V5	F1N4V5	ALKPANMLER	10	1	1141.63	267	276	yes	yes	3	0.012158	42.336	5
Q0VCZ8;A0A3Q1M3G1;A0A3Q1LWT4;A0A3S5ZPL3;A0A3Q1NM08;A0A3Q1LVU8	Q0VCZ8	ALKPPCDLAMQSVEVPGSDGAR	22	1	2297.11	51	72	yes	no	3	1.7243e-08	58.366	16
A0A3Q1NEA4;A0A3Q1MNF0;Q2TA22;A0A3Q1LPX2;A0A3Q1ND65;A0A3Q1MT90	A0A3Q1NEA4	ALKPPCNLLMQSEEVEDSGGAR	22	1	2400.14	50	71	yes	no	3	4.1499e-49	137.13	10
F1MKJ5;A0A3Q1MD22	F1MKJ5	ALLADIEAHYQDPSLPYPK	19	0	2140.08	986	1004	yes	no	3	0.059349	23.683	0
F1MZW1;Q2NL27;A0A3Q1M7M3	F1MZW1	ALLAEGVILR	10	0	1053.65	124	133	yes	no	2	0.0060402	60.59	7
A0A3Q1N703;P79134;A0A3Q1M318	P79134	ALLAICGGED	10	0	1017.48	664	673	no	no	2	0.038627	39.663	1
A0A3Q1MFU0;Q58CP9;G3X721	A0A3Q1MFU0	ALLALNHGLDK	11	0	1163.67	624	634	no	no	2;3	7.5342e-05	104.79	20
E1BB38	E1BB38	ALLAMYTNQAEQCR	14	0	1667.78	311	324	yes	yes	2	1.3927e-05	94.297	2
E1BNJ0;A0A3Q1M5C4	E1BNJ0	ALLANALTSALR	12	0	1212.72	44	55	yes	no	2	0.00013394	109.66	16
Q08DH4	Q08DH4	ALLAPLVAHEASEAEPGSQER	21	0	2174.1	37	57	yes	yes	3	0.00020069	37.4	1
A0A3Q1MNN6;F1MJK3;F1MI18;A0A3Q1M8I5;A0A3Q1NGH3;A0A3Q1MCP0;A0A3Q1M2P2;A0A3Q1M4S0;A0A3Q1LLI6;A0A3Q1LKK3	F1MJK3	ALLAYAFALAGDQAK	15	0	1521.82	1135	1149	no	no	2	0.020303	32.606	1
Q7SIH1;CON__ENSEMBL:ENSBTAP00000024146;A0A452DI08;A0A3Q1LMP7	Q7SIH1	ALLAYAFALAGNQER	15	0	1606.85	1185	1199	yes	no	2	2.2743e-11	125.22	10
F1N647;A0A3Q1MPB3;A0A3Q1LVA9;Q71SP7	F1N647	ALLCDDPLLSGLLNSPALK	19	0	2009.09	1211	1229	yes	no	2;3	2.0398e-10	93.959	11
Q29RL2	Q29RL2	ALLCYNR	7	0	908.454	2	8	yes	yes	2	0.020838	53.466	1
F1MNN6;Q3SYU9;A0A3Q1MFD0	F1MNN6	ALLDFEDK	8	0	949.476	125	132	yes	no	2	0.0085589	81.191	2
A0A3Q1LQ77;E1BNE5	A0A3Q1LQ77	ALLDLQGHLDGASR	14	0	1464.77	320	333	yes	no	3	0.00075282	47.532	4
A6N9I4;F1MJ35	A6N9I4	ALLDQEGNR	9	0	1014.51	105	113	yes	no	2	0.014525	58.815	2
Q17QQ2	Q17QQ2	ALLDSEEYPNTEAQK	15	0	1706.8	6	20	yes	yes	2	6.2498e-05	81.865	1
E1BKC4	E1BKC4	ALLDYLDENTETDPSLVFSR	20	0	2297.11	1654	1673	yes	yes	3	0.00078088	30.428	1
A0A3Q1LXK9;A0A3Q1M2E4;E1BF59;A0A3Q1MQG2;A0A3Q1M6Q7;A0A3Q1NIP5;A0A3Q1LJL6;A0A3Q1LVA4;A0A3Q1LXH1;A0A3Q1MRS3	A0A3Q1LXK9	ALLEEIER	8	0	971.529	1224	1231	yes	no	2	0.0081398	82.671	7
A0A3Q1MGQ2;F1MJH8;A6QQF8	A0A3Q1MGQ2	ALLEFLQR	8	0	988.571	409	416	no	no	2	0.0078728	83.614	4
Q3SYU2	Q3SYU2	ALLELQLEPEELYQTFQR	18	0	2219.15	163	180	yes	yes	2;3	3.1526e-07	67.456	16
A0A3Q1ME09;F1N6H4	F1N6H4	ALLELVPWR	9	0	1095.64	5536	5544	no	no	2	0.0023354	102.72	16
P02672;CON__P02672;F6QND5;A0A3Q1LVV7	F6QND5	ALLEMQQTK	9	0	1060.56	279	287	no	no	2	6.7029e-46	206.5	82
Q2HJ49	Q2HJ49	ALLENEK	7	0	815.439	321	327	yes	yes	2	1.2719e-14	124.89	16
F1MUU5	F1MUU5	ALLEQLGGPGS	11	0	1040.55	963	973	yes	yes	2	0.0026204	60.074	4
A4IFK3;A0A3Q1LR99	A4IFK3	ALLEVPQARPPAR	13	1	1416.82	472	484	yes	no	3	0.01067	45.915	0
Q3ZBG0;E1BD83	Q3ZBG0	ALLEVVQSGGK	11	0	1099.62	194	204	yes	no	2	1.9205e-14	169.12	16
P81187;CON__Q3KUS7;A0A3Q1LRP5	P81187	ALLEVYNMMSR	11	0	1325.65	358	368	yes	no	2	0.00038218	79.974	3
Q76LV1;G5E507	Q76LV1	ALLFIPR	7	0	828.522	331	337	yes	no	2	0.021844	91.093	15
Q76LV2;A0A452DI85	Q76LV2	ALLFVPR	7	0	814.507	340	346	yes	no	2	0.022066	85.306	17
A0A3Q1LZ55;F1MBW3	A0A3Q1LZ55	ALLGGNVR	8	0	798.471	430	437	yes	no	2	0.009158	79.454	8
A7E3W2	A7E3W2	ALLHCEGSFVVDVIDFK	17	0	1947.98	492	508	yes	yes	3	1.244e-06	78.285	14
F1MCC4	F1MCC4	ALLLGWVPTR	10	0	1124.67	66	75	yes	yes	2	0.0015362	79.906	16
A0A3Q1MU33;F6QVC9;P81287	P81287	ALLLLCGGEDD	11	0	1174.55	311	321	no	no	2	0.011377	79.469	0
F1N1Z0;Q2KIU0;A0A3Q1LK93	F1N1Z0	ALLLQGTDSLNR	12	0	1299.71	130	141	yes	no	2	0.0085404	56.432	0
E1BE33	E1BE33	ALLLSSVLSEK	11	0	1158.69	521	531	yes	yes	2	0.00046609	75.378	2
Q3SZ22	Q3SZ22	ALLLTGDFSPAVEK	14	0	1459.79	234	247	yes	yes	2	0.0001419	82.171	4
F1N206	F1N206	ALLNNSHFYHLAHGK	15	0	1720.88	90	104	yes	yes	3	0.0005338	45.992	3
A0A3Q1MB48;Q3T0R4;F1MN23	A0A3Q1MB48	ALLPAMIR	8	0	883.531	161	168	yes	no	2	0.0097612	77.748	5
A6QPT4	A6QPT4	ALLPFDTLR	9	0	1044.6	349	357	yes	yes	2	0.012505	60.59	7
A0A3Q1LZ33;Q1JQC1;A0A452DIE2	A0A3Q1LZ33	ALLPGGSDEAGR	12	0	1141.57	10	21	yes	no	2	0.00031188	73.985	3
F6PRQ6	F6PRQ6	ALLPLALEGTDVGQTK	16	0	1624.9	692	707	yes	yes	2	5.6359e-21	132.32	18
A0A3Q1MR22;E1BKT9	A0A3Q1MR22	ALLQAILQTEDMLK	14	0	1585.87	782	795	yes	no	2	0.0076775	42.001	1
F1MIZ7	F1MIZ7	ALLQEMPLTALLR	13	0	1467.85	589	601	yes	yes	2	0.0020863	55.567	8
A0A3Q1MDX0;A0A3Q1MDN4;A0A3Q1NNP9;E1BA62;A0A3Q1M0E8;A0A3Q1MIC9;A0A3Q1LM79	A0A3Q1MDX0	ALLQMVQQFAVDFEK	15	0	1765.91	328	342	no	no	2;3	3.2481e-11	122.51	5
A0A3Q1MSP7;A0A3Q1MYB4;A0A3Q1MFG5;F1MW91;A6H7I5;A0A3Q1NM72	A0A3Q1MSP7	ALLQMVQQFGVDFEK	15	0	1751.89	328	342	yes	no	2	4.0324e-07	100.72	4
A4IFK3;A0A3Q1LR99	A4IFK3	ALLQNSSLTELR	12	0	1343.74	384	395	yes	no	2	0.0030044	66.435	1
E1B902	E1B902	ALLQNVSLQDPR	12	0	1352.74	2	13	yes	yes	2	0.0037943	87.308	0
F6RAC6;A0A3Q1LNK7	F6RAC6	ALLQQQPEDDSK	12	0	1370.67	405	416	yes	no	2	0.063804	38.086	0
Q3ZBH5	Q3ZBH5	ALLQSSASR	9	0	931.509	356	364	yes	yes	2	0.0050834	77.923	5
A0A3Q1MR36;Q9XSW5;F6QPG2;Q9TUQ0	A0A3Q1MR36	ALLSLVPVQK	10	0	1066.67	345	354	yes	no	2	0.00010622	132.57	5
A0A3Q1MS42;E1BFF0	E1BFF0	ALLSLVQDIIGDLHQCQR	18	0	2078.09	490	507	no	no	3	1.3082e-43	155.1	15
E1BKZ1	E1BKZ1	ALLTPVAIAAGR	12	0	1151.7	377	388	yes	yes	2;3	0.00016781	99.442	27
E1B902	E1B902	ALLTQLLDK	9	0	1013.61	280	288	yes	yes	2	0.0026471	94.302	14
A6QLB7;A0A3Q1LJQ7;Q3SYV4	Q3SYV4	ALLVTASQCQQPAGNK	16	0	1684.86	85	100	no	no	2;3	2.9616e-261	291.24	40
A6QLB7;A0A3Q1LJQ7;Q3SYV4	Q3SYV4	ALLVTASQCQQPAGNKLSDLLAPISEQIQEVVTFREK	37	2	4081.15	85	121	no	no	4;5	1.3088e-92	130.56	2
A0A3Q1MS42;E1BFF0	E1BFF0	ALLYEEALYTVLYR	14	0	1715.91	53	66	no	no	2;3	6.8912e-11	125.72	10
P04272	P04272	ALLYLCGGDD	10	0	1095.49	330	339	yes	yes	2	0.0011619	91.906	4
A0A3Q1N0N4	A0A3Q1N0N4	ALMAAEDK	8	0	847.411	379	386	yes	yes	2	0.045531	58.716	1
Q17QL4	Q17QL4	ALMASMAR	8	0	849.42	202	209	yes	yes	2	0.016105	67.032	4
Q3T0P6;G3X7N4	Q3T0P6	ALMDEVVK	8	0	903.474	354	361	yes	no	2	0.012027	71.342	17
Q3SZ00;A0A3Q1NDR1	Q3SZ00	ALMGLYR	7	0	822.442	338	344	yes	no	2	0.00031089	143.22	18
A0A3Q1M1M7;Q8SPJ1	A0A3Q1M1M7	ALMGSPQLVAAVVR	14	0	1410.8	178	191	yes	no	2	0.0017823	51.092	1
D7GLD0	D7GLD0	ALMGYSDQVQR	11	0	1266.6	565	575	yes	yes	2	0.061692	32.892	1
F1MUZ9;P31081	F1MUZ9	ALMLQGVDLLADAVAVTMGPK	21	0	2112.13	38	58	yes	no	2;3	8.3292e-266	277.22	50
A2VDK3;A0A3Q1MPI7;A0A3Q1LHF1;A0A3Q1NFA8;A0A3Q1M572;A0A3Q1MLS0;A0A3Q1MJY8;A0A3Q1M1A6;E1B8Z3;A0A3Q1LS91	A2VDK3	ALMNNSQGR	9	0	989.471	187	195	yes	no	2	0.011548	61.999	1
A0A3Q1LN79;A6QQT9;G1K1S1	A0A3Q1LN79	ALMPVAQHLNPVR	13	0	1444.8	437	449	yes	no	3	0.00042665	76.655	0
A0A3Q1N0G2;F1MRZ4;Q1JPD2	Q1JPD2	ALMPVLLQGQAR	12	0	1295.74	232	243	no	no	2;3	0.00013762	92.439	45
A0A3Q1MK64;E1B717	A0A3Q1MK64	ALNALNNLSVNVENQIK	17	0	1853	123	139	yes	no	2;3	2.01e-11	103.39	17
A0A3Q1LL67;E1BDY3;A0A3Q1LJT3;G3N2K4	A0A3Q1LL67	ALNEACESVIQTACK	15	0	1692.78	508	522	yes	no	2	1.7173e-11	126.76	16
F1N2K1	F1N2K1	ALNEFHLGTVLTTDNPDLFINSIGLVSPVEEDNNPQPK	38	0	4147.07	364	401	yes	yes	4	0.00083634	23.477	3
Q3T0D8;A0A3Q1LJE8	Q3T0D8	ALNGAEPNYHSLPSAR	16	0	1695.83	32	47	yes	no	3	0.015259	23.839	1
Q29RU4;F1MM86;A0A3Q1LM32	Q29RU4	ALNHLPLEYNSALYSR	16	0	1859.95	341	356	yes	no	3	1.1148e-21	132.44	9
E1BN47	E1BN47	ALNLAYSSIYGSYR	14	0	1576.79	893	906	yes	yes	2	0.0014462	56.225	1
Q3MHE4	Q3MHE4	ALNLFQGSVEDTSGSQSLAALLNK	24	0	2462.27	309	332	yes	yes	3	1.4761e-09	54.223	2
A7Z025	A7Z025	ALNMAIPGGPK	11	0	1067.58	268	278	yes	yes	2	0.00038341	79.906	1
Q1RMX7	Q1RMX7	ALNPNFCFLQCTSAYPLQPEDVNLR	25	0	2966.41	174	198	yes	yes	3	3.5809e-07	43.888	12
E1BNA1;A0A3Q1M070	E1BNA1	ALNQAAVEEEEEEEEEPVQGK	21	0	2356.06	989	1009	yes	no	3	0.026225	17.148	1
A0A3Q1LZ73;A0A3Q1N446;A0A452DJF0;E1BD52;A0A3Q1LJP7	A0A3Q1LZ73	ALNSAANNVYQYGR	14	0	1539.74	451	464	yes	no	2	2.137e-07	102.06	7
F1MW44;A0A3Q1LTB9	F1MW44	ALNTEGVLK	9	0	943.534	506	514	yes	no	2	0.002539	110.31	21
F1MF64;A0A3Q1MIS5;A0A3Q1N0K0	F1MF64	ALNVFHYLTYEGSVNLDSITDPVLR	25	0	2835.44	2514	2538	yes	no	3	0.0019427	25.407	2
Q3T149	Q3T149	ALPAAAIEGPAYNR	14	0	1412.74	58	71	yes	yes	2;3	6.5967e-11	125.97	45
Q08DX4	Q08DX4	ALPATPQLPSR	11	0	1149.65	393	403	yes	yes	2	0.0068011	51.268	4
A4FUZ6;A0A3Q1LZ21;F1MF48	A4FUZ6	ALPCIVDVR	9	0	1041.56	68	76	yes	no	2	0.037218	45.68	3
[truncated: 36,424 more rows]
